# Supplementary material for: Crystal structure and Hirshfeld surface analysis of (3Z)-7-meth­oxy-3-(2-phenyl­hydrazinyl­idene)-1-benzo­furan-2(3H)-one
Source: Acta Crystallogr E Crystallogr Commun. 2021 Aug 6;77(Pt 9):907–11. doi: 10.1107/S2056989021007891 (PMC8423015; doi:10.1107/S2056989021007891)
Supplement: Supplementary file 1 [file e-77-00907-sup1.cif]

##############################################################################
#                                                                            #
# This CIF contains the data in a paper accepted for publication in          #
# Acta Crystallographica Section E. It conforms to the requirements of       #
# Notes for Authors for Acta Crystallographica Section E, and has been       #
# peer reviewed under the auspices of the IUCr Commission on Journals.       #
#                                                                            #
# Full details of the Crystallographic Information File format               #
# are given in the paper "The Crystallographic Information File (CIF):       #
# a New Standard Archive File for Crystallography" by S. R. Hall, F. H.      #
# Allen and I. D. Brown [Acta Cryst. (1991), A47, 655-685].                  #
#                                                                            #
# The current version of the core CIF dictionary is obtainable from          #
# ftp://ftp.iucr.org/pub/cif_core.dic.                                       #
#                                                                            #
# Software is freely available for graphical display of the structure(s)     #
# in this CIF. For information consult the CIF software page                 #
# http://www.iucr.org/resources/cif/software.                                #
#                                                                            #
# This file may be used for bona fide research purposes within the           #
# scientific community so long as proper attribution is given to the journal # 
# article from which it was obtained.                                        #
#                                                                            #
##############################################################################
data_I
_audit_creation_method     'SHELXL-2017/1'
_journal_date_recd_electronic     2021-06-30
_journal_date_accepted     2021-08-02
_journal_name_full     'Acta Crystallographica, Section E'
_journal_year     2021
_journal_volume     77
_journal_issue      9
_journal_page_first     0
_journal_page_last     0
_journal_paper_category     GO
_journal_paper_doi     10.1107/S2056989021007891
_journal_coeditor_code     WM5614
_publ_contact_author_name     'Sixberth Mlowe'
_publ_contact_author_address
;
University of Dar es Salaam,
Dar es Salaam University College of Education,
Department of Chemistry,
P.O. Box 2329, Dar es Salaam,
Tanzania
;
_publ_contact_author_email     'sixberth.mlowe@duce.ac.tz'
_publ_contact_author_fax     ?
_publ_contact_author_phone     ?
_publ_section_title
;\
Crystal structure and Hirshfeld surface analysis of
(3<i>Z</i>)-7-methoxy-3-(2-phenylhydrazinylidene)-1-benzofuran-2(3<i>H</i>)-\
one
;
loop_
    _publ_author_name
    _publ_author_address
    'Zeliha Atio\(glu'
;
Department of Aircraft Electrics and Electronics,
School of Applied Sciences,
Cappadocia University,
Mustafapa\,sa, 50420 \"Urg\"up,
Nev\,sehir,
Turkey
;
    'Akkurt, Mehmet'
;
Department of Physics,
Faculty of Sciences,
Erciyes University,
38039 Kayseri,
Turkey
;
    'Ulviyya F. Askerova'
;
Organic Chemistry Department,
Baku State University,
Z. Xalilov str. 23, Az
1148 Baku, Azerbaijan
;
    'Sevinc H. Mukhtarova'
;
Organic Chemistry Department,
Baku State University,
Z. Xalilov str. 23, Az
1148 Baku, Azerbaijan
;
    'Rizvan K. Askerov'
;
Organic Chemistry Department,
Baku State University,
Z. Xalilov str. 23, Az
1148 Baku, Azerbaijan
;
    'Sixberth Mlowe'
;
University of Dar es Salaam,
Dar es Salaam University College of Education,
Department of Chemistry,
PO Box 2329, Dar es Salaam,
Tanzania
;
_publ_section_synopsis
;
Pairs of molecules in the crystal are linked into dimers by N---H...O hydrogen
bonds, forming an <i>R</i>^2^~2~(12) ring motif. The dimers are connected
through \p--\p stacking interactions between the centroids of the benzene and
furan rings of their 2,3-dihydro-1-benzofuran ring systems. C---H...\p
interactions consolidate the crystal packing.
;
_chemical_name_systematic
;
(3<i>Z</i>)-7-Methoxy-3-(2-phenylhydrazinylidene)-1-benzofuran-2(3<i>H</i>)-one
;
_chemical_name_common     ?
_chemical_formula_moiety     'C15 H12 N2 O3'
_chemical_formula_sum     'C15 H12 N2 O3'
_chemical_formula_iupac     'C15 H12 N2 O3'
_chemical_formula_weight     268.27
_chemical_melting_point     ?
_space_group_crystal_system     monoclinic
_space_group_name_H-M_alt     'C 2/c'
_space_group_name_Hall     '-C 2yc'
loop_
    _space_group_symop_operation_xyz
    'x, y, z'
    '-x, y, -z+1/2'
    'x+1/2, y+1/2, z'
    '-x+1/2, y+1/2, -z+1/2'
    '-x, -y, -z'
    'x, -y, z-1/2'
    '-x+1/2, -y+1/2, -z'
    'x+1/2, -y+1/2, z-1/2'
_cell_length_a     17.436(2)
_cell_length_b     7.2485(7)
_cell_length_c     20.595(2)
_cell_angle_alpha     90
_cell_angle_beta     99.181(4)
_cell_angle_gamma     90
_cell_volume     2569.6(5)
_cell_formula_units_Z     8
_cell_measurement_reflns_used     2240
_cell_measurement_theta_min     2.37
_cell_measurement_theta_max     26.29
_cell_measurement_temperature     296(2)
_exptl_crystal_description     prism
_exptl_crystal_colour     colourless
_exptl_crystal_size_max     0.491
_exptl_crystal_size_mid     0.153
_exptl_crystal_size_min     0.059
_exptl_crystal_density_diffrn     1.387
_exptl_crystal_density_meas     ?
_exptl_crystal_density_method     ?
_exptl_crystal_F_000     1120
_exptl_absorpt_coefficient_mu     0.099
_exptl_absorpt_correction_type     multi-scan
_exptl_absorpt_process_details
;
(<i>SADABS</i>; Krause <i>et al.</i>, 2015)
;
_exptl_absorpt_correction_T_min     0.6289
_exptl_absorpt_correction_T_max     0.7454
_diffrn_ambient_temperature     296(2)
_diffrn_source     ?
_diffrn_radiation_type     MoK\a
_diffrn_radiation_wavelength     0.71073
_diffrn_measurement_device_type     'Bruker APEXII CCD'
_diffrn_measurement_method     '\f and \w scans'
_diffrn_detector_area_resol_mean     ?
_diffrn_reflns_number     12800
_diffrn_reflns_av_R_equivalents     0.0853
_diffrn_reflns_av_unetI/netI     0.0610
_diffrn_reflns_theta_min     2.003
_diffrn_reflns_theta_max     25.986
_diffrn_reflns_theta_full     25.242
_diffrn_measured_fraction_theta_max     0.964
_diffrn_measured_fraction_theta_full     0.973
_diffrn_reflns_limit_h_min     -21
_diffrn_reflns_limit_h_max     21
_diffrn_reflns_limit_k_min     -8
_diffrn_reflns_limit_k_max     8
_diffrn_reflns_limit_l_min     -25
_diffrn_reflns_limit_l_max     25
_refine_special_details     ?
_reflns_number_total     2427
_reflns_number_gt     1463
_reflns_threshold_expression     'I > 2\s(I)'
_refine_ls_structure_factor_coef     Fsqd
_refine_ls_matrix_type     full
_refine_ls_R_factor_all     0.1274
_refine_ls_R_factor_gt     0.0733
_refine_ls_wR_factor_gt     0.1347
_refine_ls_wR_factor_ref     0.1515
_refine_ls_goodness_of_fit_ref     1.008
_refine_ls_restrained_S_all     1.008
_refine_ls_number_reflns     2427
_refine_ls_number_parameters     187
_refine_ls_number_restraints     0
_refine_ls_hydrogen_treatment     mixed
_refine_ls_weighting_scheme     calc
_refine_ls_weighting_details
              'w=1/[\s^2^(Fo^2^)+(0.0517P)^2^+2.9831P] where P=(Fo^2^+2Fc^2^)/3'
_atom_sites_solution_hydrogens     mixed
_atom_sites_solution_primary     difmap
_atom_sites_solution_secondary     difmap
_refine_ls_shift/su_max     0.000
_refine_ls_shift/su_mean     0.000
_refine_diff_density_max     0.182
_refine_diff_density_min     -0.179
_refine_ls_extinction_method
;
SHELXL2016/6 (Sheldrick 2015)
;
_refine_ls_extinction_coef     0.0015(4)
_refine_ls_extinction_expression
                                  'Fc^*^=kFc[1+0.001xFc^2^\l^3^/sin(2\q)]^-1/4^'
loop_
    _atom_type_symbol
    _atom_type_description
    _atom_type_scat_dispersion_real
    _atom_type_scat_dispersion_imag
    _atom_type_scat_source
    'C' 'C' 0.0033 0.0016
                         'International Tables Vol C Tables 4.2.6.8 and 6.1.1.4'
    'H' 'H' 0.0000 0.0000
                         'International Tables Vol C Tables 4.2.6.8 and 6.1.1.4'
    'N' 'N' 0.0061 0.0033
                         'International Tables Vol C Tables 4.2.6.8 and 6.1.1.4'
    'O' 'O' 0.0106 0.0060
                         'International Tables Vol C Tables 4.2.6.8 and 6.1.1.4'
_computing_data_collection
;
APEX3 (Bruker, 2017)
;
_computing_cell_refinement
;
SAINT (Bruker, 2017)
;
_computing_data_reduction
;
SAINT (Bruker, 2017)
;
_computing_structure_solution
;
SHELXS (Sheldrick, 2008)
;
_computing_structure_refinement
;
SHELXL (Sheldrick, 2015)
;
_computing_molecular_graphics
;
ORTEP-3 for Windows (Farrugia, 2012)
;
_computing_publication_material
;
PLATON (Spek, 2020)
;
loop_
    _atom_site_type_symbol
    _atom_site_label
    _atom_site_fract_x
    _atom_site_fract_y
    _atom_site_fract_z
    _atom_site_U_iso_or_equiv
    _atom_site_adp_type
    _atom_site_calc_flag
    _atom_site_occupancy
    _atom_site_disorder_assembly
    _atom_site_disorder_group
    O O1 0.42001(12) 0.2382(3) 0.41831(10) 0.0546(6) Uani d 1 . .
    O O2 0.31175(13) 0.3077(4) 0.45997(10) 0.0648(7) Uani d 1 . .
    O O3 0.53382(14) 0.1359(4) 0.34426(11) 0.0728(8) Uani d 1 . .
    N N1 0.42389(15) 0.3396(4) 0.58811(12) 0.0477(7) Uani d 1 . .
    N N2 0.35184(16) 0.3699(4) 0.59750(13) 0.0500(7) Uani d 1 . .
    C C1 0.38107(19) 0.2841(5) 0.46932(14) 0.0483(8) Uani d 1 . .
    C C2 0.43742(17) 0.2955(4) 0.52959(13) 0.0434(8) Uani d 1 . .
    C C3 0.51208(17) 0.2536(4) 0.51198(14) 0.0450(8) Uani d 1 . .
    C C4 0.58718(18) 0.2419(5) 0.54600(16) 0.0591(10) Uani d 1 . .
    H H4A 0.598100 0.265759 0.590895 0.071 Uiso calc 1 . .
    C C5 0.64493(19) 0.1937(5) 0.51096(18) 0.0653(10) Uani d 1 . .
    H H5A 0.695811 0.185900 0.532762 0.078 Uiso calc 1 . .
    C C6 0.6297(2) 0.1564(5) 0.44427(17) 0.0615(10) Uani d 1 . .
    H H6A 0.670362 0.122386 0.422508 0.074 Uiso calc 1 . .
    C C7 0.55574(19) 0.1688(5) 0.40953(15) 0.0521(9) Uani d 1 . .
    C C8 0.49847(17) 0.2183(4) 0.44538(14) 0.0466(8) Uani d 1 . .
    C C9 0.5936(2) 0.0804(6) 0.30818(17) 0.0778(12) Uani d 1 . .
    H H9A 0.571774 0.063916 0.262729 0.117 Uiso calc 1 . .
    H H9B 0.615969 -0.033713 0.325700 0.117 Uiso calc 1 . .
    H H9C 0.633113 0.173711 0.311913 0.117 Uiso calc 1 . .
    C C10 0.33773(18) 0.4270(4) 0.65966(14) 0.0467(8) Uani d 1 . .
    C C11 0.3957(2) 0.4326(5) 0.71354(14) 0.0594(10) Uani d 1 . .
    H H11A 0.445790 0.395598 0.709579 0.071 Uiso calc 1 . .
    C C12 0.3796(2) 0.4926(5) 0.77285(16) 0.0671(11) Uani d 1 . .
    H H12A 0.419310 0.497293 0.808808 0.081 Uiso calc 1 . .
    C C13 0.3062(2) 0.5458(5) 0.78029(16) 0.0640(10) Uani d 1 . .
    H H13A 0.295701 0.585028 0.820967 0.077 Uiso calc 1 . .
    C C14 0.2482(2) 0.5402(5) 0.72659(16) 0.0604(10) Uani d 1 . .
    H H14A 0.198194 0.577300 0.730814 0.073 Uiso calc 1 . .
    C C15 0.26373(19) 0.4799(5) 0.66640(15) 0.0538(9) Uani d 1 . .
    H H15A 0.224071 0.475136 0.630425 0.065 Uiso calc 1 . .
    H H1 0.313(2) 0.352(5) 0.5627(17) 0.082(13) Uiso d 1 . .
loop_
    _atom_site_aniso_label
    _atom_site_aniso_U_11
    _atom_site_aniso_U_22
    _atom_site_aniso_U_33
    _atom_site_aniso_U_12
    _atom_site_aniso_U_13
    _atom_site_aniso_U_23
    O1 0.0484(13) 0.0750(18) 0.0406(11) -0.0036(12) 0.0072(10) -0.0031(11)
    O2 0.0484(15) 0.092(2) 0.0533(14) -0.0061(13) 0.0049(11) -0.0059(12)
    O3 0.0659(16) 0.103(2) 0.0527(14) 0.0041(14) 0.0200(12) -0.0074(14)
    N1 0.0488(16) 0.0505(18) 0.0441(14) -0.0068(13) 0.0082(12) 0.0010(12)
    N2 0.0471(17) 0.060(2) 0.0427(15) -0.0017(14) 0.0062(13) -0.0044(13)
    C1 0.049(2) 0.054(2) 0.0428(17) -0.0112(17) 0.0118(15) 0.0010(15)
    C2 0.0476(18) 0.044(2) 0.0375(16) -0.0077(15) 0.0050(14) 0.0020(14)
    C3 0.0498(19) 0.042(2) 0.0431(16) -0.0085(15) 0.0082(14) 0.0052(14)
    C4 0.053(2) 0.073(3) 0.0489(18) -0.0091(18) 0.0014(16) 0.0038(17)
    C5 0.044(2) 0.083(3) 0.068(2) -0.0021(18) 0.0070(18) 0.012(2)
    C6 0.054(2) 0.067(3) 0.067(2) -0.0014(18) 0.0194(18) 0.0100(19)
    C7 0.058(2) 0.051(2) 0.0499(19) -0.0049(17) 0.0159(17) 0.0025(16)
    C8 0.0481(19) 0.047(2) 0.0447(17) -0.0073(15) 0.0070(15) 0.0063(15)
    C9 0.092(3) 0.084(3) 0.066(2) 0.011(2) 0.038(2) -0.006(2)
    C10 0.052(2) 0.047(2) 0.0404(16) -0.0068(15) 0.0080(15) -0.0010(15)
    C11 0.055(2) 0.076(3) 0.0456(18) 0.0031(18) 0.0016(16) -0.0101(17)
    C12 0.074(3) 0.080(3) 0.0446(19) 0.003(2) 0.0019(18) -0.0106(18)
    C13 0.078(3) 0.069(3) 0.047(2) -0.002(2) 0.0174(19) -0.0081(17)
    C14 0.060(2) 0.061(3) 0.065(2) 0.0041(18) 0.0248(19) 0.0021(18)
    C15 0.050(2) 0.060(2) 0.0511(19) -0.0028(17) 0.0061(16) 0.0037(16)
_geom_special_details
;
 All esds (except the esd in the dihedral angle between two l.s. planes)
 are estimated using the full covariance matrix.  The cell esds are taken
 into account individually in the estimation of esds in distances, angles
 and torsion angles; correlations between esds in cell parameters are only
 used when they are defined by crystal symmetry.  An approximate (isotropic)
 treatment of cell esds is used for estimating esds involving l.s. planes.
;
loop_
    _geom_bond_atom_site_label_1
    _geom_bond_atom_site_label_2
    _geom_bond_site_symmetry_2
    _geom_bond_distance
    _geom_bond_publ_flag
    O1 C1 . 1.380(3) ?
    O1 C8 . 1.400(3) ?
    O2 C1 . 1.205(3) ?
    O3 C7 . 1.359(4) ?
    O3 C9 . 1.431(4) ?
    N1 C2 . 1.304(3) ?
    N1 N2 . 1.320(3) ?
    N2 C10 . 1.404(4) ?
    N2 H1 . 0.92(4) ?
    C1 C2 . 1.457(4) ?
    C2 C3 . 1.438(4) ?
    C3 C8 . 1.378(4) ?
    C3 C4 . 1.386(4) ?
    C4 C5 . 1.374(4) ?
    C4 H4A . 0.9300 ?
    C5 C6 . 1.383(5) ?
    C5 H5A . 0.9300 ?
    C6 C7 . 1.375(5) ?
    C6 H6A . 0.9300 ?
    C7 C8 . 1.381(4) ?
    C9 H9A . 0.9600 ?
    C9 H9B . 0.9600 ?
    C9 H9C . 0.9600 ?
    C10 C15 . 1.374(4) ?
    C10 C11 . 1.377(4) ?
    C11 C12 . 1.367(4) ?
    C11 H11A . 0.9300 ?
    C12 C13 . 1.369(5) ?
    C12 H12A . 0.9300 ?
    C13 C14 . 1.375(5) ?
    C13 H13A . 0.9300 ?
    C14 C15 . 1.381(4) ?
    C14 H14A . 0.9300 ?
    C15 H15A . 0.9300 ?
loop_
    _geom_angle_atom_site_label_1
    _geom_angle_atom_site_label_2
    _geom_angle_atom_site_label_3
    _geom_angle_site_symmetry_1
    _geom_angle_site_symmetry_3
    _geom_angle
    _geom_angle_publ_flag
    C1 O1 C8 . . 106.9(2) ?
    C7 O3 C9 . . 116.7(3) ?
    C2 N1 N2 . . 119.5(3) ?
    N1 N2 C10 . . 119.5(3) ?
    N1 N2 H1 . . 118(2) ?
    C10 N2 H1 . . 123(2) ?
    O2 C1 O1 . . 121.0(3) ?
    O2 C1 C2 . . 130.6(3) ?
    O1 C1 C2 . . 108.4(3) ?
    N1 C2 C3 . . 126.1(3) ?
    N1 C2 C1 . . 127.2(3) ?
    C3 C2 C1 . . 106.7(2) ?
    C8 C3 C4 . . 119.4(3) ?
    C8 C3 C2 . . 105.7(3) ?
    C4 C3 C2 . . 134.9(3) ?
    C5 C4 C3 . . 117.6(3) ?
    C5 C4 H4A . . 121.2 ?
    C3 C4 H4A . . 121.2 ?
    C4 C5 C6 . . 122.1(3) ?
    C4 C5 H5A . . 119.0 ?
    C6 C5 H5A . . 119.0 ?
    C7 C6 C5 . . 121.3(3) ?
    C7 C6 H6A . . 119.4 ?
    C5 C6 H6A . . 119.4 ?
    O3 C7 C6 . . 126.6(3) ?
    O3 C7 C8 . . 117.5(3) ?
    C6 C7 C8 . . 115.9(3) ?
    C3 C8 C7 . . 123.8(3) ?
    C3 C8 O1 . . 112.3(3) ?
    C7 C8 O1 . . 123.9(3) ?
    O3 C9 H9A . . 109.5 ?
    O3 C9 H9B . . 109.5 ?
    H9A C9 H9B . . 109.5 ?
    O3 C9 H9C . . 109.5 ?
    H9A C9 H9C . . 109.5 ?
    H9B C9 H9C . . 109.5 ?
    C15 C10 C11 . . 119.4(3) ?
    C15 C10 N2 . . 118.6(3) ?
    C11 C10 N2 . . 122.1(3) ?
    C12 C11 C10 . . 120.1(3) ?
    C12 C11 H11A . . 120.0 ?
    C10 C11 H11A . . 120.0 ?
    C11 C12 C13 . . 121.2(3) ?
    C11 C12 H12A . . 119.4 ?
    C13 C12 H12A . . 119.4 ?
    C12 C13 C14 . . 118.8(3) ?
    C12 C13 H13A . . 120.6 ?
    C14 C13 H13A . . 120.6 ?
    C13 C14 C15 . . 120.5(3) ?
    C13 C14 H14A . . 119.8 ?
    C15 C14 H14A . . 119.8 ?
    C10 C15 C14 . . 120.0(3) ?
    C10 C15 H15A . . 120.0 ?
    C14 C15 H15A . . 120.0 ?
loop_
    _geom_torsion_atom_site_label_1
    _geom_torsion_atom_site_label_2
    _geom_torsion_atom_site_label_3
    _geom_torsion_atom_site_label_4
    _geom_torsion_site_symmetry_1
    _geom_torsion_site_symmetry_2
    _geom_torsion_site_symmetry_3
    _geom_torsion_site_symmetry_4
    _geom_torsion
    _geom_torsion_publ_flag
    C2 N1 N2 C10 . . . . -176.6(3) ?
    C8 O1 C1 O2 . . . . -179.2(3) ?
    C8 O1 C1 C2 . . . . 0.8(3) ?
    N2 N1 C2 C3 . . . . -178.2(3) ?
    N2 N1 C2 C1 . . . . 3.7(5) ?
    O2 C1 C2 N1 . . . . -1.8(6) ?
    O1 C1 C2 N1 . . . . 178.3(3) ?
    O2 C1 C2 C3 . . . . 179.9(4) ?
    O1 C1 C2 C3 . . . . -0.1(3) ?
    N1 C2 C3 C8 . . . . -179.0(3) ?
    C1 C2 C3 C8 . . . . -0.7(3) ?
    N1 C2 C3 C4 . . . . 1.5(6) ?
    C1 C2 C3 C4 . . . . 179.9(4) ?
    C8 C3 C4 C5 . . . . -0.4(5) ?
    C2 C3 C4 C5 . . . . 178.9(4) ?
    C3 C4 C5 C6 . . . . -0.5(6) ?
    C4 C5 C6 C7 . . . . 1.0(6) ?
    C9 O3 C7 C6 . . . . 0.9(5) ?
    C9 O3 C7 C8 . . . . -178.5(3) ?
    C5 C6 C7 O3 . . . . 179.9(3) ?
    C5 C6 C7 C8 . . . . -0.6(5) ?
    C4 C3 C8 C7 . . . . 0.8(5) ?
    C2 C3 C8 C7 . . . . -178.7(3) ?
    C4 C3 C8 O1 . . . . -179.3(3) ?
    C2 C3 C8 O1 . . . . 1.2(4) ?
    O3 C7 C8 C3 . . . . 179.2(3) ?
    C6 C7 C8 C3 . . . . -0.3(5) ?
    O3 C7 C8 O1 . . . . -0.6(5) ?
    C6 C7 C8 O1 . . . . 179.8(3) ?
    C1 O1 C8 C3 . . . . -1.3(3) ?
    C1 O1 C8 C7 . . . . 178.6(3) ?
    N1 N2 C10 C15 . . . . 172.0(3) ?
    N1 N2 C10 C11 . . . . -7.6(5) ?
    C15 C10 C11 C12 . . . . -0.8(5) ?
    N2 C10 C11 C12 . . . . 178.7(3) ?
    C10 C11 C12 C13 . . . . 0.8(6) ?
    C11 C12 C13 C14 . . . . -0.7(6) ?
    C12 C13 C14 C15 . . . . 0.7(5) ?
    C11 C10 C15 C14 . . . . 0.8(5) ?
    N2 C10 C15 C14 . . . . -178.8(3) ?
    C13 C14 C15 C10 . . . . -0.8(5) ?
loop_
    _geom_hbond_atom_site_label_D
    _geom_hbond_atom_site_label_H
    _geom_hbond_atom_site_label_A
    _geom_hbond_site_symmetry_A
    _geom_hbond_distance_DH
    _geom_hbond_distance_HA
    _geom_hbond_distance_DA
    _geom_hbond_angle_DHA
    _geom_hbond_publ_flag
    N2 H1 O2 . 0.92(4) 2.14(3) 2.843(3) 133(3) yes
    N2 H1 O2 7_556 0.92(4) 2.44(4) 3.181(4) 138(3) yes
    C9 H9C Cg3 5_666 0.96 2.70 3.555(4) 149 yes
_shelx_space_group_comment
;
The symmetry employed for this shelxl refinement is uniquely defined
by the following loop, which should always be used as a source of
symmetry information in preference to the above space-group names.
They are only intended as comments.
;
_shelx_estimated_absorpt_T_min     0.953
_shelx_estimated_absorpt_T_max     0.994
_shelx_hkl_file
;
   2   0   0  634.04   18.20
   2   0   0  632.44   18.80
  -2   0   0  633.34   17.60
  -2   0   0  613.04   18.80
  -2   0   0  621.64   18.10
  -4   0   0 1171.58   34.80
  -4   0   0 1156.78   36.40
   4   0   0 1240.18   35.00
   4   0   0 1217.58   33.70
   4   0   0 1214.38   36.20
  -6   0   0  234.58   12.10
  -6   0   0  237.18    9.20
   6   0   0  239.58    7.60
   6   0   0  256.97    9.50
   6   0   0  237.08    7.80
   6   0   0  248.08   11.20
   8   0   0    2.00    1.30
  -8   0   0    4.10    5.60
   8   0   0    0.50    0.90
   8   0   0    5.30    2.60
  10   0   0    6.30    1.70
 -10   0   0   17.40    7.70
  10   0   0    5.40    1.20
  10   0   0    4.10    2.80
  12   0   0   96.69    7.40
 -12   0   0   95.29   13.90
  12   0   0  102.09    4.50
 -14   0   0   23.00   10.70
  14   0   0   20.80    5.40
  16   0   0   28.30    6.10
 -16   0   0   47.70   12.30
 -18   0   0   -0.40   10.00
  18   0   0   18.20    6.10
 -20   0   0    6.60   11.50
  20   0   0   10.90    5.30
   1  -1   0   99.49    3.50
   1  -1   0   96.39    3.60
  -1  -1   0   95.39    3.60
  -1  -1   0  101.89    4.00
   1  -1   0   97.49    3.90
  -1  -1   0   97.69    3.80
  -1   1   0   97.49    3.60
   1   1   0  100.69    3.70
   1   1   0  102.89    3.80
   1   1   0   99.59    3.80
  -1   1   0   97.69    3.80
  -1   1   0  100.49    3.70
  -3  -1   0 1461.75   44.40
  -3  -1   0 1506.45   43.20
   3  -1   0 1539.15   43.90
  -3  -1   0 1547.55   42.70
   3  -1   0 1547.45   43.40
  -3   1   0 1457.75   43.20
  -3   1   0 1473.35   44.10
  -3   1   0 1552.04   42.70
   3   1   0 1530.75   42.70
   3   1   0 1533.95   43.20
  -5  -1   0    4.30    1.20
   5  -1   0   10.80    2.60
  -5  -1   0    4.80    2.00
   5  -1   0    3.60    1.40
  -5  -1   0    8.80    4.90
   5   1   0    4.70    4.10
  -5   1   0    0.80    1.80
   5   1   0    4.30    2.20
   5   1   0    5.50    1.40
  -5   1   0   10.70    4.70
  -5   1   0    3.70    1.50
  -7  -1   0   12.30    1.70
   7  -1   0   10.30    1.70
  -7  -1   0    8.00    5.10
   7  -1   0    5.80    2.70
  -7  -1   0   12.50    3.20
  -7   1   0   11.20    2.10
   7   1   0   11.90    1.80
  -7   1   0   14.70    5.80
   7   1   0   13.80    3.00
  -9  -1   0    2.20    1.00
  -9  -1   0    2.80    6.50
   9  -1   0    1.90    1.40
   9  -1   0   -0.50    2.20
   9   1   0   -0.40    1.20
   9   1   0    1.40    2.50
  -9   1   0   -1.10    6.00
 -11  -1   0   24.50    9.30
  11  -1   0   16.50    4.40
  11  -1   0   17.90    2.40
  11  -1   0   19.50    2.90
  11   1   0   16.20    4.40
  11   1   0   21.50    2.50
 -11   1   0   24.80    9.30
  13  -1   0    4.30    1.50
  13  -1   0    1.90    3.40
 -13  -1   0   10.50    9.90
 -13   1   0   14.60   10.70
  13   1   0    7.80    4.10
  13   1   0    4.60    1.80
 -15  -1   0    4.30   10.00
  15  -1   0   -0.40    4.00
  15   1   0    3.40    3.30
 -15   1   0    0.90   10.60
  17  -1   0   12.70    5.10
 -17  -1   0    7.60    9.70
  17   1   0   10.70    4.70
 -17   1   0   14.00   11.90
  19  -1   0   -1.80    3.40
 -19  -1   0    3.10    9.90
 -19   1   0    5.30   11.00
  19   1   0   -2.70    3.60
  21  -1   0   -2.90    4.20
 -21  -1   0    3.50   10.50
 -21   1   0    5.50   11.50
  21   1   0   -0.80    3.70
   0  -2   0 1129.59   32.00
   0  -2   0 1010.90   32.40
   0   2   0 1124.19   31.80
  -2  -2   0 2743.83   73.59
   2  -2   0 2652.93   72.69
   2  -2   0 2476.35   71.69
   2  -2   0 2485.45   72.59
  -2  -2   0 2412.46   72.29
   2   2   0 2586.04   72.29
   2   2   0 2548.74   72.39
   2   2   0 2494.85   71.99
  -2   2   0 2592.74   72.69
  -2   2   0 2606.74   72.19
   4  -2   0   57.39    4.30
  -4  -2   0   70.99    6.90
  -4  -2   0   55.39    4.00
   4  -2   0   60.49    4.40
  -4  -2   0   47.90    3.60
   4  -2   0   52.49    5.10
   4   2   0   58.99    4.20
  -4   2   0   50.79    4.10
  -4   2   0   66.79    6.10
   4   2   0   62.89    3.70
   4   2   0   58.19    4.90
  -4   2   0   57.49    3.70
   6  -2   0   33.70    3.60
  -6  -2   0   53.79    7.60
   6  -2   0   41.90    4.80
   6  -2   0   44.20    4.30
  -6  -2   0   46.50    2.90
   6   2   0   45.70    3.30
  -6   2   0   46.20    6.80
  -6   2   0   46.00    3.30
   6   2   0   38.90    5.20
   6   2   0   44.10    4.00
  -8  -2   0  114.49    5.20
   8  -2   0  127.29    7.20
   8  -2   0  118.39    5.40
   8   2   0  123.89    5.60
  -8   2   0  119.89   10.60
  -8   2   0  123.79    5.70
   8   2   0  128.09    6.90
 -10  -2   0   71.49   11.80
  10  -2   0   50.69    6.20
  10  -2   0   43.80    3.50
 -10  -2   0   42.50    3.10
 -10   2   0   54.49    3.90
  10   2   0   49.50    3.60
 -10   2   0   52.79   10.40
  10   2   0   47.40    5.30
  12  -2   0   20.20    3.00
 -12  -2   0   30.00   10.70
  12  -2   0   17.80    5.00
 -12  -2   0   19.50    2.70
  12   2   0   21.30    5.10
 -12   2   0   16.00    3.20
  12   2   0   20.80    3.10
 -12   2   0   26.60   10.20
  14  -2   0   98.89    5.40
  14  -2   0  107.09    8.80
  14  -2   0  103.49    5.50
 -14  -2   0  121.89    6.90
 -14  -2   0  112.49   16.00
  14   2   0  104.79    5.50
  14   2   0  102.99    8.30
 -14   2   0  114.99   16.60
 -16  -2   0    8.20   11.00
  16  -2   0   15.90    4.80
  16  -2   0    9.40    2.10
  16  -2   0    6.10    2.30
 -16   2   0    2.00   10.30
  16   2   0   14.60    4.70
  16   2   0   12.50    2.50
 -18  -2   0    6.80   11.60
  18  -2   0    3.10    4.20
 -18   2   0    5.50   11.20
  18   2   0    8.30    4.40
 -20  -2   0  -18.40   10.80
  20  -2   0    0.70    3.80
  20   2   0   -3.00    3.90
 -20   2   0    2.60   11.10
   1  -3   0  153.28    7.30
  -1  -3   0  146.19    7.00
   1   3   0  144.29    6.70
  -1   3   0  143.09    6.70
  -3  -3   0   20.20    3.60
  -3  -3   0   18.80    4.00
   3  -3   0   16.50    3.50
   3   3   0   14.10    2.70
  -3   3   0   17.10    2.90
   3   3   0   16.60    2.90
  -5  -3   0   11.30    5.20
   5  -3   0    3.80    3.00
   5  -3   0    4.10    2.70
   5   3   0    7.80    3.50
  -5   3   0    3.50    2.20
   5   3   0    3.40    2.20
   5   3   0    4.20    3.10
  -5   3   0    6.80    5.00
  -7  -3   0   78.39    9.50
   7  -3   0   68.99    5.70
  -7   3   0   76.19    4.80
   7   3   0   79.99    5.80
  -7   3   0   68.59    8.90
   7   3   0   75.19    5.00
  -9  -3   0   49.80   10.20
   9  -3   0   48.90    6.50
  -9   3   0   42.60    4.70
   9   3   0   36.80    4.30
   9   3   0   50.39    6.10
  -9   3   0   50.29   10.40
 -11  -3   0   62.19   12.90
  11  -3   0   55.59    7.40
 -11   3   0   59.39   12.00
  11   3   0   53.49    4.90
  11   3   0   55.09    5.90
 -11   3   0   52.09    5.20
  13  -3   0    5.80    4.30
 -13  -3   0   14.00   10.90
 -13   3   0    9.00   10.00
  13   3   0   10.90    4.70
  13   3   0    6.50    2.80
 -13   3   0    6.70    2.70
 -15  -3   0    9.30   11.70
  15  -3   0   14.90    5.80
  15   3   0    7.40    2.70
  15   3   0    5.40    4.10
 -15   3   0    5.00    9.70
  17  -3   0    1.50    1.80
  17  -3   0   -0.10    3.90
 -17  -3   0    5.60   11.80
  17   3   0   -1.40    3.70
  17   3   0    2.50    2.30
 -17   3   0   -1.90   10.70
 -19  -3   0    1.30   12.20
  19  -3   0    0.60    5.00
 -19   3   0   -0.50   11.10
  19   3   0    2.50    3.70
   0  -4   0  149.39    8.00
   0   4   0  148.69    7.70
  -2  -4   0    8.70    3.40
   2  -4   0    3.00    3.10
  -2   4   0    1.90    2.30
   2   4   0    0.90    2.40
  -4  -4   0   58.59    5.70
   4  -4   0   59.79    5.80
   4   4   0   64.69    5.30
  -4   4   0   55.19    4.90
   6  -4   0   63.29    6.30
  -6  -4   0   60.99    8.40
   6  -4   0   76.89    5.10
  -6   4   0   66.99    8.50
  -6   4   0   55.99    5.00
   6   4   0   64.89    5.90
   6   4   0   64.89    5.50
   6   4   0   57.29    5.70
   8  -4   0   49.30    7.10
  -8  -4   0   47.70   10.80
   8   4   0   50.59    5.90
   8   4   0   43.30    5.00
  -8   4   0   41.00    9.00
  -8   4   0   48.00    5.40
  10  -4   0   70.29    7.40
 -10  -4   0   96.89   14.30
  10   4   0   56.29    6.60
  10   4   0   73.19    5.90
 -10   4   0   87.49   12.60
 -10   4   0   71.19    5.80
 -12  -4   0   14.90   10.50
  12  -4   0   34.10    6.50
  12   4   0   33.40    4.90
  12   4   0   30.70    6.20
 -12   4   0   36.00    5.10
 -12   4   0   25.30   10.70
 -14  -4   0   11.20   10.80
 -14   4   0    2.70    9.60
  14   4   0   -5.70    3.10
 -14   4   0    2.40    2.80
  14   4   0    0.50    2.70
  16  -4   0   11.60    5.40
 -16  -4   0    8.70   12.80
  16   4   0   19.00    3.80
 -16   4   0   14.20    3.30
  16   4   0   12.40    5.30
 -18  -4   0   -3.20   10.70
  18  -4   0   -1.20    2.10
  18  -4   0    4.60    4.30
  18   4   0    4.50    4.30
 -18   4   0    3.40   10.80
  18   4   0   -3.20    2.30
   1  -5   0    2.00    4.40
  -1  -5   0    2.20    4.40
  -1   5   0   -2.20    2.90
   1   5   0    3.80    3.10
   3  -5   0   -3.10    3.90
  -3  -5   0    3.50    4.30
  -3   5   0    3.00    3.20
   3   5   0   -1.10    2.70
  -5  -5   0    2.20    4.50
   5  -5   0    2.40    4.10
   5   5   0    6.70    3.80
  -5   5   0   -1.10    3.20
  -7  -5   0   64.89    7.70
  -7  -5   0   44.60    8.40
   7  -5   0   62.09    8.10
  -7   5   0   54.29    5.70
   7   5   0   50.69    6.10
  -7   5   0   45.20    8.00
  -9  -5   0    0.40    8.00
   9  -5   0   10.90    5.30
   9   5   0    1.50    3.80
  -9   5   0    2.10    8.00
   9   5   0    8.60    4.10
  -9   5   0    3.90    3.50
 -11  -5   0   -1.40    8.80
  11  -5   0   -2.20    3.70
 -11   5   0    1.50    2.90
  11   5   0   -3.10    2.70
 -11   5   0   -4.40    8.20
  11   5   0   -1.40    4.10
 -13  -5   0    9.90   11.50
  13  -5   0   18.00    5.60
 -13   5   0   18.60    4.30
 -13   5   0    9.80   10.00
  13   5   0   22.60    4.50
  13   5   0   23.90    6.20
 -15  -5   0   -2.60   12.20
  15  -5   0    7.00    4.80
  15   5   0    0.50    3.20
 -15   5   0   -9.70    9.20
 -15   5   0    4.60    2.80
  15   5   0   -0.90    4.20
 -17  -5   0   16.50   14.20
  17  -5   0    5.30    5.50
 -17   5   0    0.20   10.50
  17   5   0   11.20    5.80
 -17   5   0    9.40    3.50
  17   5   0    6.10    3.60
   0  -6   0   -1.40    4.80
   0   6   0    3.30    3.70
  -2  -6   0    7.20    5.40
   2  -6   0    6.20    4.90
  -2   6   0   10.50    4.10
   2   6   0    5.40    4.60
  -4  -6   0   -2.50    4.80
   4  -6   0   -3.20    4.40
   4   6   0    2.00    4.00
  -4   6   0    0.50    3.10
   6  -6   0    0.00    4.80
  -6  -6   0    4.40    5.10
  -6   6   0    5.20    3.50
   6   6   0    0.30    3.70
  -8  -6   0   17.10    5.00
   8  -6   0    2.90    4.80
  -8  -6   0    7.30    4.80
  -8   6   0   -4.70    2.90
   8   6   0   -0.20    3.40
  10  -6   0   29.30    7.00
 -10  -6   0   41.80    8.90
 -10  -6   0   23.70    6.30
 -10   6   0   36.60    5.90
 -10   6   0   30.10    7.40
  10   6   0   30.10    5.50
 -12  -6   0   39.40   10.80
  12  -6   0   22.60    6.60
 -12   6   0   18.10    4.70
  12   6   0   16.50    5.60
 -12   6   0   16.60    8.00
  12   6   0   18.20    4.80
  14  -6   0    5.80    5.50
 -14  -6   0   32.90   11.70
  14   6   0    4.30    5.00
 -14   6   0    1.30    7.60
  14   6   0    3.30    3.60
 -14   6   0    4.50    3.80
  16  -6   0    4.30    5.40
 -16  -6   0   32.70   13.60
  16   6   0    3.80    5.10
 -16   6   0   11.10    9.60
 -16   6   0    9.70    6.60
  16   6   0    8.60    5.10
   1  -7   0   -2.20    4.40
  -1  -7   0    5.70    6.20
   1   7   0   -0.50    3.60
  -1   7   0    5.20    3.70
  -3  -7   0   11.50    6.00
   3  -7   0   10.30    5.90
   3   7   0    3.10    3.70
  -3   7   0    1.90    3.30
   5  -7   0   -7.10    4.50
  -5  -7   0    4.70    5.40
  -5   7   0    0.30    3.40
   5   7   0    3.30    4.00
   7  -7   0    3.90    4.80
  -7  -7   0   -1.70    4.90
   7   7   0    4.60    4.20
  -7   7   0   -2.50    3.50
   9  -7   0   -2.70    4.40
  -9  -7   0    5.60    5.30
   9   7   0    4.20    3.90
  -9   7   0    4.40    3.80
 -13   7   0   62.49    7.90
   0  -8   0    4.00    5.20
   0   8   0   11.40    4.20
   2  -8   0    3.40    4.90
  -2  -8   0    0.40    5.10
  -2   8   0    4.70    4.20
   2   8   0    5.80    3.90
   4  -8   0   -0.70    4.70
  -4  -8   0    3.30    5.60
   4   8   0    5.10    4.20
  -4   8   0    3.70    4.10
   6  -8   0   -2.40    4.40
  -6  -8   0   -5.80    4.70
   6   8   0   -0.40    4.60
  -6   8   0   -0.40    3.60
   8  -8   0   11.80    6.20
  -8  -8   0    2.60    5.90
   8   8   0    9.20    4.80
  -8   8   0    9.40    4.80
  10  -8   0    2.90    5.80
 -10  -8   0    4.40    6.20
 -10   8   0    8.50    4.60
  10   8   0    7.30    4.90
  -1  -9   0    1.10    5.50
   1  -9   0    4.10    5.50
   1   9   0    4.00    4.80
  -1   9   0   -0.70    4.10
 -20   0   1   -1.60   11.00
  20   0  -1   -1.40    3.10
  18   0  -1   -3.40    5.90
 -18   0   1   -9.80    7.80
 -16   0   1   13.90   10.80
 -14   0   1   11.30   10.40
  14   0  -1    5.20    3.50
  14   0  -1   -0.70    1.80
  14   0  -1    2.10    1.50
  12   0  -1   -0.30    1.10
 -12   0   1   14.50    8.60
  12   0  -1    2.30    2.80
  12   0  -1    4.90    3.00
 -10   0   1    6.20    7.30
  10   0  -1    0.70    2.60
  10   0  -1    0.30    1.40
  10   0  -1   -0.10    0.90
   8   0  -1    1.30    2.10
   8   0  -1    0.20    1.20
   8   0  -1    0.30    0.90
  -8   0   1    4.60    6.40
   6   0  -1    1.20    2.00
  -6   0   1    4.80    5.60
   6   0  -1   -0.30    1.00
   6   0  -1   -1.20    1.10
  -6   0   1    2.00    2.10
   6   0  -1    0.20    4.10
   4   0  -1    8.40    4.40
  -4   0   1    6.40    4.80
  -2   0   1    0.70    0.40
   2   0  -1    0.20    1.80
   2   0  -1    0.60    0.50
   2   0  -1    0.20    0.60
  -2   0   1    2.30    2.10
   2   0   1   -0.50    1.10
  -2   0  -1    0.20    0.90
   2   0   1   -0.10    0.80
  -2   0  -1    0.30    1.10
  -4   0  -1    3.30    3.50
   4   0   1    3.30    2.90
  -4   0  -1    1.40    1.60
   4   0   1    0.10    1.60
  -6   0  -1   -1.50    1.70
   6   0   1    0.80    2.00
   6   0   1   -2.90    3.00
  -6   0  -1    6.20    4.40
   8   0   1    1.60    2.50
 -10   0  -1   -0.80    5.70
  10   0   1   -0.10    2.40
 -12   0  -1   16.30    9.40
 -14   0  -1   10.50   10.60
  14   0   1    0.30    3.20
  16   0   1   -6.20    3.10
 -16   0  -1   -4.60    9.30
 -18   0  -1    2.30    9.40
  18   0   1    0.80    4.00
  20   0   1   -4.60    4.80
 -20   0  -1    0.90   10.50
 -21  -1   1   -7.00   11.30
  21  -1  -1    4.30    3.80
  21   1  -1   -1.80    3.50
 -21   1   1   -1.90   10.60
 -19  -1   1    1.00   10.40
  19  -1  -1   13.60    5.00
  19   1  -1   11.70    4.90
 -19   1   1    8.10   11.90
  17  -1  -1    8.00    4.60
 -17  -1   1    5.30   11.00
 -17   1   1    8.20   10.60
  17   1  -1    6.80    4.00
  15  -1  -1   19.70    2.80
  15  -1  -1   14.70    2.30
 -15  -1   1   20.60   12.50
  15  -1  -1    9.80    5.00
  15   1  -1   15.00    2.60
  15   1  -1   14.70    4.50
  15   1  -1   21.90    3.30
 -15   1   1   10.90   11.20
  13  -1  -1   28.00    6.00
  13  -1  -1   18.00    2.70
  13  -1  -1   18.60    2.70
 -13  -1   1   20.70    9.90
  13   1  -1   19.10    2.60
  13   1  -1   23.40    5.20
 -13   1   1   31.80   10.90
  11  -1  -1   54.69    3.40
 -11  -1   1   48.20    3.30
  11  -1  -1   54.59    3.50
 -11  -1   1   59.59   11.20
  11  -1  -1   55.59    5.70
 -11   1   1   77.09   11.80
  11   1  -1   54.09    5.20
  11   1  -1   50.49    3.30
   9  -1  -1  481.05   14.80
   9  -1  -1  457.25   15.60
   9  -1  -1  537.65   21.10
  -9  -1   1  435.76   20.80
  -9  -1   1  435.16   15.10
   9   1  -1  454.95   14.40
   9   1  -1  436.76   17.40
  -9   1   1  440.56   20.90
   7  -1  -1   18.20    3.30
  -7  -1   1   20.90    3.40
   7  -1  -1   16.10    2.20
  -7  -1   1   19.00    2.10
   7  -1  -1   13.60    5.10
  -7  -1   1   16.40    6.50
  -7   1   1   19.50    2.60
   7   1  -1   18.10    2.10
  -7   1   1   20.70    3.10
   7   1  -1   18.70    3.20
  -7   1   1   22.30    6.60
   5  -1  -1   59.79    6.80
   5  -1  -1   54.99    4.00
   5  -1  -1   58.89    3.20
  -5  -1   1   57.09    2.90
  -5  -1   1   67.69    7.80
   5   1  -1   53.39    3.70
  -5   1   1   60.59    4.40
  -5   1   1   57.79    3.30
  -5   1   1   61.49    7.90
   5   1  -1   59.49    3.00
  -3  -1   1   88.79    4.10
  -3  -1   1   96.39    6.90
  -3  -1   1   95.39    3.80
   3  -1  -1   94.79    6.20
   3  -1  -1   91.19    4.20
  -3   1   1   96.89    4.00
   3   1  -1   94.19    3.80
   3   1  -1   91.59    4.10
  -3   1   1   92.09    4.20
  -3   1   1   98.39    6.60
  -1  -1   1   19.50    2.10
  -1  -1   1   12.90    1.80
   1  -1  -1   15.00    1.80
  -1  -1   1   12.80    1.50
   1  -1  -1   11.90    1.40
   1  -1  -1   13.80    1.70
  -1  -1   1   13.20    1.30
   1   1  -1   13.40    1.90
  -1   1   1   12.80    1.50
   1   1  -1   14.30    1.50
  -1   1   1   10.00    1.60
  -1   1   1   12.40    1.60
  -1  -1  -1  893.71   25.20
  -1  -1  -1  875.21   25.40
  -1  -1  -1  873.21   25.10
   1  -1   1  906.21   25.40
   1  -1   1  819.52   25.20
  -1   1  -1  870.51   25.30
  -1   1  -1  889.91   25.10
   1   1   1  919.81   25.20
   1   1   1  903.31   25.40
  -1   1  -1  861.31   25.20
  -3  -1  -1  185.08    7.90
   3  -1   1  194.48    7.60
   3  -1   1  187.98    6.20
   3  -1   1  196.78    7.30
  -3  -1  -1  191.08    7.10
  -3  -1  -1  192.18    6.20
   3   1   1  195.08    7.10
   3   1   1  183.68    6.20
  -3   1  -1  199.48    7.90
  -3   1  -1  180.68    6.90
  -3   1  -1  186.58    6.20
   5  -1   1   55.49    2.70
  -5  -1  -1   57.29    6.00
  -5  -1  -1   51.99    3.70
   5  -1   1   52.79    4.90
   5  -1   1   48.80    4.20
  -5  -1  -1   50.99    2.50
  -5   1  -1   44.40    3.60
   5   1   1   56.99    2.70
  -5   1  -1   55.89    5.80
  -5   1  -1   53.29    2.70
   5   1   1   51.79    4.00
   5   1   1   50.29    5.10
   7  -1   1   12.70    3.20
  -7  -1  -1   14.80    1.60
   7  -1   1   15.40    1.70
  -7  -1  -1   14.00    5.40
   7   1   1   12.00    1.70
  -7   1  -1   12.30    2.00
  -7   1  -1   13.50    5.10
   7   1   1   14.80    3.20
  -9  -1  -1  328.77   10.50
  -9  -1  -1  319.17   16.80
   9  -1   1  346.37   10.40
   9  -1   1  331.97   13.60
   9   1   1  324.87   13.10
  -9   1  -1  320.97   16.50
   9   1   1  336.47   10.50
 -11  -1  -1   56.49   10.60
  11  -1   1   59.89    7.40
  11   1   1   42.10    2.80
  11   1   1   48.40    5.40
 -11   1  -1   62.69   10.90
  13  -1   1   30.40    5.90
 -13  -1  -1   48.70   12.60
  13   1   1   27.80    5.60
 -13   1  -1   44.10   12.00
 -15  -1  -1    8.10   10.80
  15  -1   1    1.20    4.10
 -15   1  -1   17.00   11.60
  15   1   1    0.40    3.90
 -17  -1  -1    2.80    9.40
  17  -1   1   10.90    6.10
 -17   1  -1    8.40   11.10
 -19  -1  -1   -1.20   11.70
  19  -1   1    0.40    3.90
 -19   1  -1    8.50   10.20
  19   1   1    2.30    3.70
 -21  -1  -1  -10.00   10.40
  21  -1   1    2.20    4.30
  21   1   1   -4.30    4.60
 -21   1  -1   -5.60   12.10
 -20  -2   1   -4.70   10.20
  20  -2  -1    0.70    3.60
  20   2  -1    0.10    3.90
 -20   2   1   -6.30   10.60
  18  -2  -1    3.30    1.50
 -18  -2   1   -6.80   10.30
  18  -2  -1    7.20    4.50
  18   2  -1    6.00    2.20
 -18   2   1    0.00   10.10
  18   2  -1    1.40    4.10
  16  -2  -1    2.50    3.80
  16  -2  -1    0.80    1.80
 -16  -2   1    5.30   10.10
 -16   2   1    7.00   11.20
  16   2  -1    0.10    3.50
  16   2  -1    2.00    1.90
 -14  -2   1   22.80   12.10
  14  -2  -1    5.10    4.20
  14  -2  -1    2.30    1.70
 -14   2   1   13.80   10.90
  14   2  -1    0.80    2.20
  14   2  -1    1.50    4.00
 -12  -2   1   11.10    9.60
  12  -2  -1    8.10    4.30
  12   2  -1    9.60    2.60
  12   2  -1   10.60    3.90
 -12   2   1   14.10    3.30
 -12   2   1   10.70    9.00
  10  -2  -1   52.49    6.30
  10  -2  -1   46.60    3.50
 -10  -2   1   45.40    9.80
 -10  -2   1   43.60    3.30
  10   2  -1   41.00    4.90
  10   2  -1   47.00    3.70
 -10   2   1   60.79   10.60
 -10   2   1   45.30    4.00
  -8  -2   1   78.89   11.50
   8  -2  -1   81.79    4.40
   8  -2  -1   72.59    5.80
  -8  -2   1   80.39    4.10
  -8   2   1   74.09    4.50
   8   2  -1   84.49    4.50
  -8   2   1   72.99   10.00
  -6  -2   1    0.30    1.20
  -6  -2   1   10.10    5.50
  -6  -2   1    0.50    2.50
   6  -2  -1    3.90    2.50
   6  -2  -1    0.00    3.30
   6   2  -1    2.70    2.10
   6   2  -1    1.10    1.70
  -6   2   1    1.00    1.70
   6   2  -1   -0.50    3.80
  -6   2   1    2.10    5.20
  -4  -2   1  205.78    7.60
  -4  -2   1  199.98    8.00
   4  -2  -1  217.68    8.50
   4  -2  -1  209.48    7.70
   4  -2  -1  199.68    8.70
  -4  -2   1  211.78   10.30
   4   2  -1  219.38    7.90
   4   2  -1  210.88    9.80
  -4   2   1  217.28    7.80
   4   2  -1  199.18    8.10
  -4   2   1  189.88    8.00
  -4   2   1  207.28   10.00
   2  -2  -1 6287.27  167.98
  -2  -2   1 6161.98  167.88
  -2  -2   1 5091.39  169.68
   2  -2  -1 5776.02  169.78
  -2  -2   1 6288.37  167.58
  -2  -2   1 5932.31  168.88
   2   2  -1 6078.39  167.98
   2   2  -1 6254.87  167.88
  -2   2   1 6377.06  167.78
   0  -2  -1 1703.43   49.60
   0  -2  -1 1774.62   49.90
   0  -2   1 1600.14   49.60
   0  -2   1 1734.13   49.60
   0   2   1 1771.32   49.50
   0   2  -1 1760.12   49.50
   0   2   1 1781.42   51.19
  -2  -2  -1  792.62   24.60
  -2  -2  -1  797.12   24.00
  -2  -2  -1  793.82   23.70
   2  -2   1  823.42   24.10
   2  -2   1  696.93   24.20
   2   2   1  814.42   23.70
   2   2   1  774.02   23.40
   2   2   1  807.12   24.00
  -2   2  -1  813.72   23.60
  -2   2  -1  802.32   23.50
  -2   2  -1  788.52   23.90
  -2   2  -1  792.62   23.40
   4  -2   1  252.37    9.80
  -4  -2  -1  244.48    9.60
  -4  -2  -1  280.87    9.70
   4  -2   1  242.68    9.70
  -4  -2  -1  257.57   11.00
   4   2   1  261.17    8.90
  -4   2  -1  242.38    9.40
  -4   2  -1  268.37    8.90
   4   2   1  265.97    9.70
  -4   2  -1  261.27   10.40
   4   2   1  228.08    9.80
  -6  -2  -1   28.20    2.80
   6  -2   1   30.60    4.10
   6  -2   1   43.20    5.00
  -6  -2  -1   43.80    6.60
   6  -2   1   36.70    4.60
   6   2   1   32.40    2.90
  -6   2  -1   32.30    5.50
  -6   2  -1   32.20    2.80
   6   2   1   31.10    3.70
   6   2   1   33.50    5.00
   8  -2   1   61.69    5.50
  -8  -2  -1   66.89    3.60
  -8  -2  -1   81.19   10.50
   8  -2   1   67.39    3.70
  -8   2  -1   68.99    4.00
   8   2   1   63.39    5.30
   8   2   1   68.59    4.00
 -10  -2  -1   14.30    2.20
  10  -2   1   15.40    2.30
  10  -2   1   12.90    4.20
 -10  -2  -1   21.80    9.00
  10   2   1   16.70    2.70
 -10   2  -1   16.30    2.70
  10   2   1   13.20    4.00
 -10   2  -1   27.00    8.50
  12  -2   1   29.00    3.00
  12  -2   1   37.50    6.50
 -12  -2  -1   31.90    2.60
 -12  -2  -1   48.50   12.20
  12   2   1   37.80    6.00
 -12   2  -1   44.10   11.30
  12   2   1   29.00    3.30
 -12   2  -1   37.00    4.10
  14  -2   1    8.40    2.20
  14  -2   1   23.50    5.60
 -14  -2  -1   25.10   12.20
 -14  -2  -1    5.50    1.90
 -14   2  -1    9.40   11.20
  14   2   1   14.00    4.90
  14   2   1   11.50    2.60
  16  -2   1   25.30    6.40
 -16   2  -1   39.50   13.00
  16   2   1   36.30    7.00
 -18  -2  -1    7.30   11.90
  18  -2   1    3.30    4.20
 -18   2  -1    3.50   10.80
  18   2   1   -1.90    3.30
 -20  -2  -1   -3.50   10.80
  20  -2   1    8.10    5.50
 -20   2  -1  -15.50   11.10
  20   2   1   -0.60    4.80
 -19  -3   1   13.60   11.40
  19  -3  -1    1.90    4.40
  19  -3  -1   -2.40    1.40
  19   3  -1    1.30    2.30
 -19   3   1   -5.00   10.10
  19   3  -1   -0.70    3.90
 -17  -3   1   11.50   12.10
  17  -3  -1   -1.30    1.60
  17  -3  -1    2.00    4.20
 -17   3   1   -2.00    9.30
  17   3  -1    1.10    3.60
  17   3  -1   -3.90    1.80
  15  -3  -1   10.40    4.40
 -15  -3   1    8.50   10.80
  15   3  -1   18.90    3.60
 -15   3   1   26.20   11.80
  15   3  -1   16.50    5.20
 -13  -3   1   43.80   13.10
  13  -3  -1   32.40    6.20
  13   3  -1   35.90    4.60
 -13   3   1   44.80   12.30
 -13   3   1   41.80    5.30
  13   3  -1   34.50    6.30
  11  -3  -1   -2.20    3.10
 -11  -3   1    6.30    8.60
 -11   3   1   11.10    9.40
 -11   3   1    4.30    2.60
  11   3  -1    4.20    2.60
  11   3  -1   -0.60    3.20
  -9  -3   1   64.09   10.60
   9  -3  -1   56.59    6.90
  -9   3   1   39.90    9.60
  -9   3   1   54.39    6.10
   9   3  -1   36.60    4.20
   9   3  -1   45.30    5.70
   7  -3  -1   45.00    5.00
   7  -3  -1   44.10    5.30
  -7  -3   1   59.69    8.80
  -7   3   1   51.09    8.30
   7   3  -1   46.00    4.60
   7   3  -1   55.09    4.40
  -7   3   1   50.39    4.20
   5  -3  -1  135.19    7.50
  -5  -3   1  149.19    9.00
  -5   3   1  136.09    6.50
   5   3  -1  137.99    7.90
   5   3  -1  136.99    7.80
   5   3  -1  136.19    6.60
  -5   3   1  127.89    8.90
  -3  -3   1  200.58    8.30
  -3  -3   1  196.08    8.70
   3  -3  -1  200.58    8.90
   3   3  -1  200.48    8.50
   3   3  -1  211.18    8.60
  -3   3   1  209.88    8.40
   1  -3  -1   28.00    4.00
  -1  -3   1   22.40    3.60
   1   3  -1   26.10    3.50
  -1   3   1   19.50    2.90
  -1  -3  -1   13.20    3.20
   1  -3   1   10.90    3.30
  -1   3  -1   11.80    2.50
   1   3   1   13.50    2.80
  -3  -3  -1    4.90    3.80
   3  -3   1   -3.30    2.40
  -3   3  -1    0.40    1.70
  -3   3  -1    7.20    2.90
   3   3   1    4.20    2.70
   3   3   1    2.60    2.00
   3   3   1    1.70    2.10
  -3   3  -1    5.40    2.30
   5  -3   1   15.40    3.70
  -5  -3  -1   22.30    5.50
   5  -3   1   25.30    3.70
  -5   3  -1   20.80    3.00
   5   3   1   17.60    2.90
  -5   3  -1   19.40    5.00
   5   3   1   23.10    4.00
   5   3   1   18.10    3.60
  -7  -3  -1   20.90    6.90
   7  -3   1   15.40    3.90
  -7   3  -1    9.60    2.60
   7   3   1   14.30    3.70
  -7   3  -1   15.20    6.00
   7   3   1   13.20    2.80
  -9  -3  -1   45.30   10.00
   9  -3   1   61.39    7.30
   9   3   1   36.20    4.00
  -9   3  -1   44.70    8.90
   9   3   1   34.90    5.30
  -9   3  -1   33.50    3.80
  11  -3   1    5.60    3.80
 -11  -3  -1    6.40    9.80
 -11   3  -1   10.30    9.40
  11   3   1    3.20    2.70
 -11   3  -1   -1.10    2.10
  11   3   1    6.30    3.70
 -13  -3  -1   -1.00   10.60
  13  -3   1    3.80    4.40
 -13   3  -1    0.60    3.10
 -13   3  -1    9.20   10.40
  13   3   1    1.50    3.50
 -15  -3  -1   36.50   13.10
  15  -3   1   25.20    6.50
  15   3   1   43.50    7.00
  15   3   1   42.90    6.80
 -15   3  -1   30.70   11.60
  17  -3   1    8.80    4.40
  17  -3   1    3.20    1.60
 -17  -3  -1    4.80   11.30
 -17   3  -1    7.50   11.40
  17   3   1    9.80    3.70
  17   3   1   15.80    5.50
  19  -3   1    9.30    4.90
 -19  -3  -1    6.30   11.40
 -19   3  -1    6.20   12.10
  19   3   1    8.30    4.90
  18  -4  -1    6.60    4.10
 -18  -4   1   -2.00   10.60
  18  -4  -1   -0.70    1.80
  18   4  -1   -1.80    2.60
  18   4  -1   -2.10    3.90
 -18   4   1   -0.60    9.90
  16  -4  -1   15.60    6.20
 -16  -4   1   19.30   11.80
 -16   4   1   17.50   11.80
  16   4  -1   33.00    4.60
  16   4  -1   15.60    5.30
 -16   4   1   30.70    5.00
  14  -4  -1   34.90    6.90
 -14  -4   1   16.40   10.90
  14   4  -1   11.50    5.00
 -14   4   1   10.60    9.60
  14   4  -1   10.90    3.40
 -14   4   1    8.20    3.30
 -12  -4   1   14.40   10.70
  12  -4  -1   21.90    6.20
 -12   4   1   12.80    3.40
 -12   4   1   12.50   10.00
  12   4  -1   12.60    3.50
  12   4  -1   18.50    5.30
 -10  -4   1   12.10    9.20
  10  -4  -1   14.30    4.90
  10   4  -1   19.60    4.30
  10   4  -1   16.00    4.90
 -10   4   1   20.10    9.60
 -10   4   1   16.70    4.10
  -8  -4   1    0.00    7.30
   8  -4  -1   -4.30    3.40
  -8   4   1   -0.40    7.10
  -8   4   1   -1.90    2.40
   8   4  -1   -0.30    2.80
   8   4  -1    2.40    3.70
   6  -4  -1   -4.40    3.10
   6  -4  -1    1.60    2.50
  -6  -4   1   -5.30    5.00
  -6   4   1    6.30    5.50
   6   4  -1   -6.10    3.80
   6   4  -1    6.00    3.20
  -6   4   1   -0.20    2.70
  -4  -4   1  155.68    8.50
   4  -4  -1  153.38    8.70
   4   4  -1  168.88    8.20
  -4   4   1  168.68    8.10
   2  -4  -1  302.97   12.50
  -2  -4   1  295.97   12.20
   2   4  -1  303.47   12.10
  -2   4   1  293.97   11.80
   0  -4  -1    7.40    3.50
   0  -4   1    8.40    3.80
   0   4   1    3.40    2.70
   0   4  -1    2.70    2.70
  -2  -4  -1  194.98    9.60
   2  -4   1  213.48   10.10
   2   4   1  221.58    9.50
  -2   4  -1  206.98    9.20
  -4  -4  -1   31.60    5.00
   4  -4   1   34.60    5.30
   4   4   1   31.90    4.20
  -4   4  -1   30.00    3.90
   6  -4   1    9.00    4.20
  -6  -4  -1   12.80    6.80
  -6   4  -1    6.00    3.00
   6   4   1    9.90    3.20
   6   4   1   12.90    3.50
  -6   4  -1   13.70    6.30
   6   4   1   13.20    4.00
   8  -4   1   24.20    5.50
  -8  -4  -1   16.50    8.90
   8   4   1   22.20    5.30
  -8   4  -1   22.10    9.70
  -8   4  -1   26.50    4.10
   8   4   1   24.60    4.20
  10  -4   1    5.10    4.50
 -10  -4  -1   13.40   10.60
  10   4   1    4.00    4.10
 -10   4  -1    5.80    3.00
 -10   4  -1   18.10    9.50
  10   4   1    5.60    3.40
  12  -4   1    1.30    4.70
 -12  -4  -1    0.60   10.10
  12   4   1    5.10    4.20
 -12   4  -1    3.30    2.70
 -12   4  -1    1.00    9.00
  12   4   1    6.20    3.20
  14  -4   1   48.30    7.90
 -14  -4  -1   64.09   15.70
 -14   4  -1   53.99    4.90
  14   4   1   40.70   10.70
  14   4   1   57.39    5.20
 -14   4  -1   62.59   13.80
 -16  -4  -1    0.50   11.30
  16  -4   1    0.70    4.50
  16   4   1    2.60    4.40
 -16   4  -1    2.10    2.10
  16   4   1    2.50    3.10
 -16   4  -1    2.80   11.30
  18  -4   1    5.30    2.50
  18  -4   1    9.20    4.90
 -18  -4  -1   13.10   13.30
  18   4   1   14.90    3.10
  18   4   1   13.10    5.10
 -18   4  -1   -2.90   11.20
 -17  -5   1   10.80   12.40
  17  -5  -1   -3.70    3.60
 -17   5   1    5.40    9.30
  17   5  -1    0.40    4.50
  17   5  -1   -0.60    2.90
 -17   5   1    3.10    2.60
  15  -5  -1   31.20    7.30
 -15  -5   1   43.20   14.30
 -15   5   1   24.90   10.70
  15   5  -1   40.40    5.40
 -15   5   1   27.60    4.90
  15   5  -1   27.60    6.60
  13  -5  -1   11.90    5.40
 -13  -5   1   25.80   11.30
 -13   5   1   12.90    4.30
  13   5  -1   16.60    6.50
 -13   5   1   12.70    9.10
  13   5  -1   19.50    4.60
  11  -5  -1    7.80    4.50
 -11  -5   1    3.30    8.40
 -11   5   1    7.10    8.00
  11   5  -1    5.40    3.50
 -11   5   1    7.80    3.80
  11   5  -1    7.00    4.40
  -9  -5   1    7.50    7.80
   9  -5  -1    6.90    4.70
  -9   5   1    7.30    3.70
  -9   5   1   10.90    7.60
   9   5  -1    9.60    4.70
   9   5  -1    6.90    4.10
   7  -5  -1    4.90    4.90
  -7  -5   1    7.10    4.70
  -7  -5   1   -2.80    5.60
   7   5  -1    3.40    3.50
  -7   5   1   10.70    3.80
  -7   5   1    5.40    5.60
   5  -5  -1   -5.80    3.60
  -5  -5   1   -3.00    4.00
   5   5  -1    0.80    3.40
  -5   5   1   -0.70    3.00
  -3  -5   1   12.00    5.00
   3  -5  -1   11.90    4.60
   3   5  -1    9.70    3.50
  -3   5   1    4.00    3.20
  -1  -5   1   19.00    5.10
   1  -5  -1   13.20    5.00
   1   5  -1   16.40    4.00
  -1   5   1   18.80    3.90
  -1  -5  -1    1.70    4.20
   1  -5   1   -3.50    4.10
   1   5   1   -0.10    3.00
  -1   5  -1    3.20    3.70
   3  -5   1   -0.60    4.60
  -3  -5  -1   -1.00    3.90
  -3   5  -1   -3.50    2.90
   3   5   1   -3.40    2.90
  -5  -5  -1    2.50    4.20
   5  -5   1    4.20    4.30
  -5   5  -1   -2.00    2.90
   5   5   1    2.90    3.20
  -7  -5  -1    0.00    7.00
  -7  -5  -1    1.00    4.80
   7  -5   1    8.50    4.70
  -7   5  -1    5.10    3.50
  -7   5  -1    5.90    7.20
   7   5   1    8.70    4.00
  -7   5  -1   12.20    3.60
  -9  -5  -1    0.60    8.70
   9  -5   1    3.50    4.50
   9   5   1   -1.50    3.20
  -9   5  -1    3.60    8.50
   9   5   1    4.90    4.30
  -9   5  -1    6.70    3.40
 -11  -5  -1    8.00   10.30
  11  -5   1   15.50    5.80
  11   5   1    7.50    4.80
 -11   5  -1   11.60    3.80
 -11   5  -1   11.70    9.50
  11   5   1   14.20    4.00
  13  -5   1    3.30    4.80
 -13  -5  -1   -8.90   11.60
 -13   5  -1   -3.10    9.20
  13   5   1   -2.40    3.90
 -13   5  -1    3.10    2.80
  13   5   1   -4.30    2.80
 -15  -5  -1   -3.40   12.40
  15  -5   1    1.70    3.90
 -15   5  -1    8.80   10.70
  15   5   1    5.70    3.40
 -15   5  -1    5.70    2.50
  15   5   1    2.70    4.90
  17  -5   1    4.80    5.00
 -17  -5  -1   10.50   15.10
 -17   5  -1   10.60   11.60
 -17   5  -1    0.90    2.30
  17   5   1    5.80    3.20
  17   5   1   -1.40    4.40
  16  -6  -1    0.20    4.10
 -16  -6   1   44.90   12.40
 -16   6   1    8.20    4.10
  16   6  -1   -3.20    4.80
  16   6  -1    4.30    4.20
 -16   6   1    3.20   12.50
 -14  -6   1   25.90   10.30
  14  -6  -1   -0.10    4.60
 -14   6   1    5.10    4.50
  14   6  -1   -1.10    3.70
 -14   6   1   12.20    7.60
  14   6  -1   -4.10    5.30
 -12  -6   1    3.60    4.90
  12  -6  -1   -2.20    3.50
 -12  -6   1   21.30    8.40
  12   6  -1    3.10    3.60
 -12   6   1    9.70    6.50
 -12   6   1    3.80    4.10
 -10  -6   1    5.00    5.00
 -10  -6   1   18.60    6.20
  10  -6  -1    1.20    4.50
  10   6  -1    1.20    3.30
 -10   6   1    0.10    2.90
 -10   6   1   10.30    5.70
  -8  -6   1   -0.90    4.50
   8  -6  -1   -6.20    4.00
   8   6  -1    3.10    3.80
  -8   6   1   -0.60    3.20
   6  -6  -1   -4.30    3.70
  -6  -6   1   -1.50    4.20
  -6   6   1   -3.30    3.10
   6   6  -1    1.20    3.40
  -4  -6   1   -5.00    4.90
   4  -6  -1   -4.40    4.70
  -4   6   1   -1.90    3.00
   4   6  -1    3.30    4.00
  -2  -6   1   23.10    6.70
   2  -6  -1   24.80    6.50
  -2   6   1   25.30    5.20
   2   6  -1   27.60    5.30
   0  -6   1    5.00    5.20
   0  -6  -1    6.90    5.10
   0   6  -1    7.40    4.70
   0   6   1    8.90    3.80
   2  -6   1    3.60    4.80
  -2  -6  -1    1.80    4.80
  -2   6  -1   -4.40    3.60
   2   6   1   -2.10    3.80
   4  -6   1    0.00    4.80
  -4  -6  -1   -1.10    4.80
  -4   6  -1   -1.30    3.20
   4   6   1    1.10    3.60
   6  -6   1    7.50    5.10
  -6  -6  -1    6.90    5.10
   6   6   1    7.90    4.20
  -6   6  -1    2.00    3.40
  -8  -6  -1    8.20    5.40
  -8  -6  -1    1.10    5.30
  -8   6  -1    2.20    3.50
   8   6   1    6.00    3.70
  -8   6  -1    8.40    5.90
  10  -6   1   -5.00    3.50
 -10  -6  -1    5.70    5.20
 -10  -6  -1    8.40    7.80
  10   6   1    7.10    4.10
 -10   6  -1  -10.90    6.70
 -12  -6  -1   10.20    9.70
  12  -6   1    5.00    5.50
  12   6   1    2.40    3.70
  12   6   1    1.00    4.80
 -12   6  -1   -0.30    7.90
 -12   6  -1    1.40    3.20
  14  -6   1    9.10    4.60
 -14  -6  -1   26.40   12.00
 -14   6  -1    2.60    3.20
  14   6   1    1.10    4.10
  14   6   1    8.30    4.10
 -14   6  -1   -6.60    8.40
  16   6   1    5.80    4.40
  16   6   1   -0.60    5.00
 -16   6  -1    2.10    2.90
 -13   7   1   71.09    7.00
   9  -7  -1   -1.70    4.70
  -9  -7   1   -4.60    4.90
  -9   7   1   -3.90    3.80
   9   7  -1   11.20    4.90
   7  -7  -1    1.80    4.60
  -7  -7   1    4.40    5.20
  -7   7   1    3.60    3.20
   7   7  -1    0.70    4.00
   5  -7  -1   -1.50    4.90
  -5  -7   1   -2.90    4.50
  -5   7   1   -1.50    3.20
   5   7  -1    0.40    3.60
   3  -7  -1   -0.50    4.90
  -3  -7   1    0.10    5.40
   3   7  -1   -0.80    4.00
  -3   7   1   -3.60    3.30
   1  -7  -1    4.60    4.90
  -1  -7   1    4.30    5.90
   1   7  -1    6.50    3.80
  -1   7   1   -0.10    3.60
  -1  -7  -1    2.80    5.40
   1  -7   1   -3.80    4.70
  -1   7  -1    1.30    3.50
   1   7   1   -2.20    3.20
   3  -7   1    2.50    5.00
  -3  -7  -1    0.20    5.00
   3   7   1    6.00    4.30
  -3   7  -1    7.20    3.90
  -5  -7  -1    7.20    6.00
   5  -7   1   10.30    5.60
  -5   7  -1   11.40    4.80
   5   7   1    6.60    4.90
   7  -7   1   -1.10    4.60
  -7  -7  -1    1.50    5.30
   7   7   1    4.00    3.60
  -7   7  -1   -3.90    3.00
  -9  -7  -1    4.70    5.30
   9  -7   1    6.60    5.40
  -9   7  -1    9.70    4.00
   9   7   1    6.30    4.10
  11  -7   1    6.40    5.40
 -13  -7  -1    6.20    6.10
  10  -8  -1    3.10    4.80
 -10  -8   1   -4.10    5.90
 -10   8   1    4.80    3.60
  10   8  -1    4.40    4.70
   8  -8  -1   -1.20    5.30
  -8  -8   1    0.90    5.80
  -8   8   1    0.60    4.10
   8   8  -1   -0.60    3.80
  -6  -8   1    4.20    5.60
   6  -8  -1   -0.30    4.80
   6   8  -1    4.20    4.00
  -6   8   1   -0.50    3.50
   4  -8  -1    2.00    5.00
  -4  -8   1   -0.30    5.60
   4   8  -1    4.30    4.40
  -4   8   1   -4.70    3.10
  -2  -8   1    5.40    5.50
   2  -8  -1    1.00    5.00
  -2   8   1   -2.00    4.00
   2   8  -1   -1.50    4.10
   0  -8   1    6.10    5.40
   0  -8  -1    1.40    4.50
   0   8   1    7.40    4.60
   0   8  -1    1.90    3.80
   2  -8   1    2.20    5.10
  -2  -8  -1    0.70    5.00
  -2   8  -1   -3.30    3.60
   2   8   1    3.20    4.20
  -4  -8  -1    0.20    5.50
   4  -8   1    1.90    4.80
   4   8   1    1.40    3.90
  -4   8  -1    0.60    4.10
  -6  -8  -1    3.70    5.20
   6  -8   1    3.90    5.20
  -6   8  -1    2.00    4.20
   6   8   1   -0.30    4.00
   8  -8   1    6.40    5.20
  -8  -8  -1    3.40    5.30
  -8   8  -1   -1.40    3.80
   8   8   1    0.60    4.20
   1  -9  -1    3.60    6.00
  -1  -9   1   -5.10    5.10
   1   9  -1   -3.10    4.30
  -1   9   1    1.90    4.30
   1  -9   1    4.00    6.40
  -1  -9  -1    4.30    5.70
   1   9   1    4.80    4.90
  -1   9  -1   -0.90    4.70
 -20   0   2    3.00   11.70
  20   0  -2    5.90    4.00
 -18   0   2   -3.10    9.90
  18   0  -2   -3.20    1.00
  18   0  -2   -0.90    3.50
  16   0  -2   74.09    4.20
  16   0  -2   64.49    6.90
 -16   0   2   75.59   14.50
  14   0  -2  111.99    8.20
  14   0  -2  127.29    6.10
  14   0  -2  119.39    5.60
 -14   0   2  124.79   16.10
  12   0  -2  228.08   10.80
  12   0  -2  227.08    8.40
 -12   0   2  216.48   16.90
  12   0  -2  218.18    8.60
  10   0  -2   18.20    2.60
  10   0  -2   10.90    2.10
 -10   0   2   15.00    8.00
  10   0  -2   13.20    4.00
   8   0  -2  914.91   28.30
   8   0  -2  945.61   27.00
  -8   0   2  866.41   27.80
  -8   0   2  849.02   32.00
   8   0  -2  966.30   27.30
   6   0  -2  293.97    9.80
   6   0  -2  301.07   14.00
   6   0  -2  298.37   10.50
  -6   0   2  297.07   14.50
   4   0  -2  930.81   29.80
  -4   0   2  945.81   29.50
  -4   0   2  918.21   26.80
   4   0  -2  909.41   26.90
   4   0  -2  929.91   26.90
   2   0  -2   47.30    2.20
  -2   0   2   48.90    3.40
   2   0  -2   51.39    1.90
  -2   0   2   48.10    2.20
  -2   0   2   48.50    1.90
   2   0  -2   49.99    3.40
   0   0  -2 1316.67   37.80
   0   0  -2 1466.55   39.00
   0   0  -2 1297.27   38.00
   0   0   2 1336.27   37.80
   0   0   2 1382.76   38.70
   2   0   2 5033.70  139.89
  -4   0  -2    7.80    3.30
   4   0   2    3.50    2.20
   4   0   2    7.20    3.20
   6   0   2  435.36   15.00
   6   0   2  426.86   16.10
  -6   0  -2  425.66   14.70
  -6   0  -2  428.76   16.50
  -8   0  -2  143.09    9.80
  10   0   2   83.99    6.40
 -10   0  -2   84.49    9.80
  12   0   2   43.90    6.80
 -12   0  -2   48.30   10.80
 -14   0  -2  201.08   17.90
  14   0   2  205.08   11.70
  16   0   2    3.30    3.90
 -18   0  -2   10.60   12.80
  18   0   2   15.90    5.80
  20   0   2    3.10    5.10
 -20   0  -2   -9.50   10.70
  21  -1  -2    3.30    4.30
 -21  -1   2    1.90   11.20
  21   1  -2    5.40    4.20
 -21   1   2    0.70   11.80
 -19  -1   2   -3.30   10.30
  19  -1  -2    4.30    4.00
 -19   1   2   -6.30   10.70
  19   1  -2    2.10    4.20
  17  -1  -2    2.70    1.50
 -17  -1   2   -3.20    9.20
  17  -1  -2    1.70    3.30
  17   1  -2    2.50    1.80
 -17   1   2    5.80   11.30
  17   1  -2    2.20    3.80
 -15  -1   2   27.30   10.90
  15  -1  -2   10.60    2.20
  15  -1  -2    4.90    4.50
  15   1  -2   10.20    2.30
  15   1  -2   17.90    4.70
 -15   1   2    9.30   10.10
  13  -1  -2    3.50    2.20
  13  -1  -2    2.90    1.70
  13  -1  -2   -0.10    3.30
 -13  -1   2    4.70    9.00
 -13   1   2    8.00    9.10
  13   1  -2    1.00    1.60
  13   1  -2    2.10    2.90
 -11  -1   2  214.98   15.90
  11  -1  -2  208.98   10.20
  11  -1  -2  207.08    8.00
  11  -1  -2  208.88    8.20
 -11  -1   2  198.28    8.00
 -11   1   2  201.78   15.60
  11   1  -2  200.68    9.70
  11   1  -2  198.98    7.80
  -9  -1   2   97.89   11.10
   9  -1  -2   95.29    6.20
  -9  -1   2   95.69    4.70
   9  -1  -2  104.19    4.90
   9  -1  -2  105.09    5.10
   9   1  -2  101.49    4.80
  -9   1   2  114.49   11.50
   9   1  -2  106.99    6.00
   7  -1  -2    1.60    2.20
  -7  -1   2    8.50    2.10
   7  -1  -2    3.80    2.10
  -7  -1   2    3.60    1.60
   7  -1  -2    7.80    5.60
  -7  -1   2   12.00    6.30
   7   1  -2    3.90    1.50
  -7   1   2    3.60    1.90
  -7   1   2    4.50    5.90
   7   1  -2    6.40    2.40
  -7   1   2    7.30    2.20
  -5  -1   2   37.90    6.50
  -5  -1   2   26.40    2.20
   5  -1  -2   25.20    3.00
  -5   1   2   30.20    6.50
   5   1  -2   31.20    2.90
  -5   1   2   24.90    2.70
  -5   1   2   29.00    3.30
   5   1  -2   25.90    2.30
   5   1  -2   40.50    7.40
   3  -1  -2 1175.68   34.00
   3  -1  -2 1208.28   35.80
  -3  -1   2 1182.18   34.00
  -3  -1   2 1192.38   35.40
   3  -1  -2 1208.08   34.10
  -3   1   2 1213.78   35.40
   3   1  -2 1183.48   33.90
  -3   1   2 1216.48   34.20
   3   1  -2 1182.08   34.00
   3   1  -2 1107.19   38.80
  -1  -1   2  572.04   17.10
  -1  -1   2  563.14   16.70
  -1  -1   2  571.14   16.60
   1  -1  -2  576.54   16.90
   1  -1  -2  565.84   16.60
  -1   1   2  582.94   16.80
  -1   1   2  573.94   17.60
  -1   1   2  563.34   16.80
   1   1  -2  558.04   17.60
   1   1  -2  573.04   16.80
   1   1  -2  547.35   16.50
  -1  -1  -2   15.60    1.80
   1  -1   2   20.80    2.00
   1  -1   2   17.40    1.90
  -1  -1  -2   18.50    1.80
  -1  -1  -2   17.10    1.60
  -1   1  -2   17.80    1.60
   1   1   2   16.10    1.90
  -1   1  -2   18.50    1.90
   1   1   2   17.20    1.70
   1   1   2   17.80    2.00
   3  -1   2   11.90    2.60
   3  -1   2   11.70    1.50
   3  -1   2    7.40    3.10
  -3  -1  -2   15.80    3.30
  -3  -1  -2   15.30    2.60
  -3  -1  -2   12.90    1.60
  -3   1  -2   12.50    3.10
   3   1   2   14.00    1.80
   3   1   2   16.20    2.70
  -3   1  -2   10.50    2.30
   3   1   2    7.70    2.80
  -3   1  -2   13.20    1.60
   5  -1   2    2.30    1.20
  -5  -1  -2    3.90    1.10
   5  -1   2    0.00    2.50
  -5  -1  -2    9.20    3.70
   5  -1   2    0.50    2.30
  -5  -1  -2    4.50    2.20
  -5   1  -2    2.30    2.00
   5   1   2    1.80    2.70
   5   1   2    2.40    1.20
  -5   1  -2    3.00    1.20
  -5   1  -2    0.70    3.40
   5   1   2    5.40    2.30
   7  -1   2  191.08    8.90
   7  -1   2  188.28    6.20
  -7  -1  -2  187.18    6.10
  -7  -1  -2  181.38   10.50
  -7   1  -2  191.78   10.40
   7   1   2  194.18    8.60
   9  -1   2   20.40    4.30
  -9  -1  -2   16.40    6.30
   9   1   2   16.80    4.00
  -9   1  -2   27.10    6.80
 -11  -1  -2   84.39   12.00
  11  -1   2   82.89    7.10
 -11   1  -2   86.29   11.90
  11   1   2   75.49    6.90
  13  -1   2   17.00    5.20
 -13  -1  -2   22.20   10.20
 -13   1  -2   41.90   11.10
  13   1   2   27.30    6.00
  15  -1   2   20.50    6.00
 -15  -1  -2   19.20   10.90
 -15   1  -2   19.40   11.20
  15   1   2   11.80    4.60
 -17  -1  -2    1.50   10.90
  17  -1   2    7.90    4.90
  17   1   2    0.90    4.10
 -17   1  -2   22.90   12.00
  19  -1   2    0.20    3.70
 -19  -1  -2   -1.50    9.50
 -19   1  -2  -13.40   10.00
  19   1   2    4.10    4.00
 -21  -1  -2    8.20   12.00
  21  -1   2    0.90    3.90
 -21   1  -2   -2.10   12.10
  21   1   2    0.70    4.80
 -20  -2   2  -13.10    9.30
  20  -2  -2    5.10    4.50
 -20   2   2   -4.00    9.60
  20   2  -2   -4.40    3.30
  18  -2  -2    0.60    1.30
  18  -2  -2    2.60    4.10
 -18  -2   2    1.20   10.00
  18   2  -2    1.20    3.40
 -18   2   2    0.60    9.10
  18   2  -2    3.20    2.10
 -16  -2   2   35.00   12.60
  16  -2  -2   33.90    3.60
  16  -2  -2   40.70    7.40
  16   2  -2   44.70    7.00
 -16   2   2   36.50   12.30
  16   2  -2   38.10    4.30
 -14  -2   2   87.39   15.50
  14  -2  -2   64.39    7.00
  14   2  -2   57.89    6.60
  14   2  -2   62.99    8.10
 -14   2   2   86.29   15.10
  12  -2  -2   90.19    7.20
 -12  -2   2   89.59   13.90
 -12   2   2   82.89    5.60
 -12   2   2  105.19   14.50
  12   2  -2   78.09    6.60
  12   2  -2   81.19    5.00
  10  -2  -2   25.30    4.90
 -10  -2   2   28.30    9.20
  10   2  -2   29.00    4.70
  10   2  -2   22.20    3.20
 -10   2   2   22.70    3.50
 -10   2   2   26.80    8.90
  -8  -2   2   14.40    8.70
  -8  -2   2    6.60    1.90
  -8   2   2   10.60    2.70
   8   2  -2   13.00    3.20
   8   2  -2    5.80    2.00
  -8   2   2    7.30    6.40
  -6  -2   2  165.78   10.30
   6  -2  -2  159.58    6.70
   6  -2  -2  176.98    7.60
  -6  -2   2  156.08    7.10
  -6  -2   2  161.08    6.60
   6  -2  -2  162.88    9.40
   6   2  -2  169.98    6.90
  -6   2   2  170.08   10.40
   6   2  -2  160.68   10.20
   6   2  -2  166.68    7.20
  -6   2   2  176.28    8.40
  -6   2   2  169.18    7.10
  -4  -2   2   92.69    4.90
  -4  -2   2  100.59    4.60
   4  -2  -2   89.49    6.90
   4  -2  -2   93.59    4.60
  -4  -2   2   92.59    7.10
   4  -2  -2   90.29    5.20
  -4   2   2   94.39    6.80
  -4   2   2   99.19    5.00
   4   2  -2   72.89    8.00
   4   2  -2   97.59    4.90
  -4   2   2   91.49    4.90
   4   2  -2   99.29    4.80
   2  -2  -2  497.05   15.60
  -2  -2   2  495.85   15.90
   2  -2  -2  506.75   15.90
   2  -2  -2  504.05   16.00
  -2  -2   2  501.85   15.70
  -2  -2   2  476.05   15.50
   2   2  -2  497.35   16.20
  -2   2   2  481.55   15.30
   2   2  -2  499.45   15.70
  -2   2   2  501.55   15.70
   0   2  -2 9999.00  276.87
   2  -2   2   58.89    3.60
  -2  -2  -2   68.49    4.20
   2  -2   2   68.09    4.50
  -2  -2  -2   69.29    4.10
  -2  -2  -2   66.69    3.70
  -2  -2  -2   70.59    3.90
   2   2   2   64.09    4.30
  -2   2  -2   62.09    3.70
  -2   2  -2   62.89    3.70
   2   2   2   64.59    3.90
  -2   2  -2   59.89    4.00
  -2   2  -2   54.99    3.90
  -4  -2  -2   84.29    5.90
  -4  -2  -2   73.89    3.90
  -4  -2  -2   74.79    4.80
   4  -2   2   77.29    5.10
  -4   2  -2   80.19    4.10
   4   2   2   75.29    4.80
  -4   2  -2   81.59    5.50
  -4   2  -2   69.99    4.60
   4   2   2   81.99    4.20
   6  -2   2   14.00    2.20
  -6  -2  -2   14.60    3.20
   6  -2   2   19.70    3.80
   6  -2   2   21.60    3.70
  -6  -2  -2   25.20    5.40
   6   2   2   20.40    3.70
  -6   2  -2   18.90    2.50
   6   2   2   13.40    3.70
  -6   2  -2   20.30    4.70
   6   2   2   19.00    2.50
  -8  -2  -2  191.98    7.90
   8  -2   2  213.38    9.20
  -8  -2  -2  183.28   12.00
   8  -2   2  181.88    9.30
   8   2   2  187.48    9.10
  -8   2  -2  183.28    7.10
   8   2   2  179.08    7.10
  -8   2  -2  173.78   11.20
 -10  -2  -2  121.79   12.60
  10  -2   2  120.99    8.20
 -10  -2  -2  116.79    5.00
  10  -2   2  105.59    5.90
 -10   2  -2  125.69   11.90
  10   2   2  120.49    5.40
 -10   2  -2  116.89    5.40
  10   2   2  118.79    7.80
 -12  -2  -2   11.10    1.90
  12  -2   2    2.10    2.20
  12  -2   2    6.40    4.00
 -12  -2  -2   11.40    9.50
 -12   2  -2   19.60    9.50
  12   2   2    4.90    3.70
 -12   2  -2    8.70    2.10
  12   2   2   11.30    2.30
  14  -2   2   21.10    5.60
 -14  -2  -2   20.80   12.10
  14   2   2   29.50    6.00
 -14   2  -2   40.40   11.80
  16  -2   2   33.00    8.00
 -16  -2  -2   28.30   13.90
  18  -2   2    1.90    5.00
 -18  -2  -2   -8.90    9.40
 -18   2  -2  -10.80    9.80
  18   2   2    3.50    4.40
  20  -2   2   12.50    6.00
 -20  -2  -2   -0.50   11.50
 -20   2  -2   -7.00   10.30
  20   2   2    8.30    5.10
 -19  -3   2   -6.10    8.80
  19  -3  -2    5.10    4.50
  19  -3  -2    4.10    2.10
  19   3  -2   -3.30    3.50
 -19   3   2    1.60    9.90
  19   3  -2   -2.40    2.10
  17  -3  -2    0.40    3.30
 -17  -3   2   -0.60    9.20
  17  -3  -2   -1.80    2.00
 -17   3   2   -0.90    9.80
  17   3  -2    0.00    3.30
  17   3  -2   -3.20    2.20
  15  -3  -2   25.30    6.50
 -15  -3   2   34.80   11.90
 -15   3   2   38.90   11.80
  15   3  -2   35.80    6.30
  15   3  -2   36.30    4.50
  13  -3  -2    9.60    4.80
 -13  -3   2   12.50   10.90
 -13   3   2   14.20    3.90
  13   3  -2    8.80    3.00
 -13   3   2    1.30   10.00
  13   3  -2   13.10    4.50
  11  -3  -2   70.29    8.10
 -11  -3   2   76.49   12.50
 -11   3   2   66.59   11.60
 -11   3   2   61.09    5.20
  11   3  -2   54.69    5.80
  11   3  -2   62.09    5.10
   9  -3  -2   62.79    6.20
  -9  -3   2   72.09   10.80
  -9   3   2   70.29   10.60
  -9   3   2   66.79    5.30
   9   3  -2   68.39    5.70
   9   3  -2   62.19    5.00
   7  -3  -2   30.20    5.50
   7  -3  -2   34.10    5.00
  -7  -3   2   40.60    7.30
   7   3  -2   34.60    4.90
   7   3  -2   44.40    5.10
  -7   3   2   42.10    7.00
  -7   3   2   29.00    7.00
  -5  -3   2   74.79    6.70
  -5   3   2   77.59    6.80
   5   3  -2   73.39    7.30
   5   3  -2   77.49    5.10
  -5   3   2   74.59    4.90
   5   3  -2   72.89    5.00
  -3  -3   2  276.87   10.70
   3  -3  -2  286.97   11.00
  -3  -3   2  274.37   10.40
   3   3  -2  268.57   11.50
   3   3  -2  295.27   10.80
  -3   3   2  286.27   10.60
   1  -3  -2  237.78    9.50
  -1  -3   2  239.48    9.60
  -1   3   2  240.28    9.40
   1   3  -2  238.28    9.40
   1  -3   2   17.70    3.30
  -1  -3  -2   20.50    3.30
  -1   3  -2   24.20    3.40
   1   3   2   20.50    3.10
  -3  -3  -2   -1.00    1.70
  -3  -3  -2    3.00    3.00
   3  -3   2   -2.40    2.60
  -3   3  -2    0.90    1.40
  -3   3  -2   -0.30    1.90
  -3   3  -2    1.50    2.30
   3   3   2   -2.60    1.90
   3   3   2    2.80    2.50
   5  -3   2   50.09    5.60
  -5  -3  -2   47.50    6.50
  -5   3  -2   37.00    5.30
   5   3   2   41.70    3.90
   5   3   2   42.70    4.50
  -5   3  -2   34.90    4.20
  -5   3  -2   35.70    3.50
   5   3   2   40.40    4.20
  -7  -3  -2  127.89   10.40
   7  -3   2  118.19    7.70
   7   3   2  119.49    7.20
   7   3   2  132.19    6.40
  -7   3  -2  123.69    6.10
  -7   3  -2  125.89    9.50
  -9  -3  -2   79.69   11.40
   9  -3   2   59.49    6.70
  -9   3  -2   62.49    9.50
   9   3   2   59.29    4.60
  -9   3  -2   56.19    4.40
   9   3   2   49.00    5.60
  11  -3   2    7.10    4.30
 -11  -3  -2   24.20   10.40
 -11   3  -2    0.90    2.20
 -11   3  -2    6.70    8.80
  11   3   2    0.50    3.50
  11   3   2    4.60    2.70
 -13  -3  -2   36.50   13.00
  13  -3   2   36.00    7.30
 -13   3  -2   27.40   11.10
  13   3   2   18.40    5.50
 -13   3  -2   30.60    4.00
  13   3   2   26.50    3.60
  15  -3   2   24.40    6.40
 -15  -3  -2   45.90   14.30
 -15   3  -2   24.70    3.50
 -15   3  -2   32.70   11.90
  15   3   2   29.80    3.70
  17  -3   2   11.20    5.90
 -17  -3  -2    3.30   11.70
 -17   3  -2    5.50   11.20
  17   3   2    8.80    4.70
  19  -3   2    4.90    4.60
 -19  -3  -2   17.90   15.00
  19   3   2   -3.80    3.50
 -19   3  -2   -7.40   10.10
 -18  -4   2    1.30   10.70
  18  -4  -2    8.80    4.40
  18  -4  -2    2.30    2.30
 -18   4   2   10.00    9.70
  18   4  -2   -2.80    3.90
  18   4  -2   -3.40    2.20
 -16  -4   2    8.70   10.80
  16  -4  -2    4.10    5.30
  16   4  -2    7.20    3.30
  16   4  -2    5.20    4.60
 -16   4   2   10.90    3.30
 -16   4   2    2.20    9.00
  14  -4  -2    8.00    4.90
 -14  -4   2   11.10    9.70
  14   4  -2   18.10    4.00
 -14   4   2   12.50    9.80
 -14   4   2    9.20    3.40
  14   4  -2    7.80    4.30
  12  -4  -2   11.20    5.10
 -12  -4   2    2.30    9.90
  12   4  -2    9.60    3.50
  12   4  -2   10.00    4.60
 -12   4   2   10.00    3.50
 -12   4   2    9.60    9.70
 -10  -4   2    8.20    8.50
  10  -4  -2   10.20    4.90
  10   4  -2   19.60    4.20
 -10   4   2   12.70    9.00
  10   4  -2   11.50    4.50
 -10   4   2   14.50    4.10
   8  -4  -2   -0.80    3.40
  -8  -4   2   -2.20    6.90
  -8   4   2    0.30    2.80
   8   4  -2    0.20    3.30
  -8   4   2    6.60    6.50
   8   4  -2    0.90    2.80
  -6  -4   2   -1.20    4.60
   6  -4  -2   -0.40    3.40
  -6  -4   2   -3.00    3.30
   6  -4  -2   -3.90    2.70
  -6   4   2    1.80    2.70
   6   4  -2   -6.40    4.50
   6   4  -2   -3.00    2.40
  -6   4   2    1.20    4.50
  -4  -4   2  154.58    8.50
   4  -4  -2  164.68    8.90
   4   4  -2  150.88    8.30
   4   4  -2  173.78    8.40
  -4   4   2  170.28    8.10
  -2  -4   2 1407.96   42.50
   2  -4  -2 1404.96   42.80
  -2   4   2 1371.66   42.20
   2   4  -2 1406.76   42.30
   0  -4  -2   49.40    5.20
   0  -4   2   47.10    5.30
   0   4   2   55.69    4.80
   0   4  -2   51.29    4.80
  -2  -4  -2   47.80    5.50
   2  -4   2   31.20    5.20
  -2   4  -2   40.10    4.60
   2   4   2   36.60    4.60
   4  -4   2   48.10    6.10
  -4  -4  -2   37.60    6.30
  -4  -4  -2   44.90    5.60
  -4   4  -2   46.60    5.00
  -4   4  -2   36.40    5.30
   4   4   2   37.30    4.80
  -4   4  -2   31.50    3.70
  -6  -4  -2   14.80    6.80
   6  -4   2   17.90    4.80
  -6   4  -2    9.00    3.10
  -6   4  -2   11.50    3.60
   6   4   2    8.40    4.10
   6   4   2   18.00    3.90
  -6   4  -2   12.30    6.00
   8  -4   2   10.40    4.50
  -8  -4  -2   20.80    8.80
  -8   4  -2   15.00    7.70
  -8   4  -2   10.30    3.30
   8   4   2   11.50    4.30
   8   4   2    5.90    3.30
  10  -4   2   68.39    7.90
 -10  -4  -2  102.29   14.90
  10   4   2   63.19    7.00
 -10   4  -2   83.79   12.30
 -10   4  -2   69.79    5.70
  10   4   2   79.59    6.10
 -12  -4  -2   13.30   11.00
  12  -4   2   12.90    5.30
 -12   4  -2   12.40    3.40
  12   4   2    8.10    3.50
  12   4   2    7.50    4.70
 -12   4  -2   12.50   10.50
  14  -4   2    5.40    4.20
 -14  -4  -2  -10.30   10.30
  14   4   2    2.30    2.80
 -14   4  -2    1.70    9.90
 -14   4  -2    2.10    2.40
  14   4   2    0.30    3.80
  16  -4   2   14.50    4.40
 -16  -4  -2    1.10   13.40
 -16   4  -2   19.40   12.30
 -16   4  -2   12.30    2.90
  16   4   2   13.90    4.80
  16   4   2   20.10    3.80
  18  -4   2    3.80    5.20
 -18  -4  -2  -11.00   11.50
  18  -4   2    1.90    1.80
 -18   4  -2   -1.40   10.70
  18   4   2   -2.00    4.50
  18   4   2    4.40    2.40
  17  -5  -2    6.10    4.90
 -17  -5   2   17.90   11.20
  17   5  -2    3.50    4.80
 -17   5   2    2.40    2.50
  17   5  -2   -1.00    3.20
 -17   5   2    9.50    9.30
  15  -5  -2    3.70    4.30
 -15  -5   2   14.80   10.60
  15   5  -2    0.30    4.20
 -15   5   2    6.70    3.00
  15   5  -2   -2.30    3.10
 -15   5   2    7.30    9.30
 -13  -5   2   32.70   10.60
  13  -5  -2    6.50    5.10
 -13   5   2    8.30    3.80
  13   5  -2   13.10    4.20
  13   5  -2   12.10    5.40
 -13   5   2   23.10    8.90
  11  -5  -2    0.00    4.20
 -11  -5   2    8.40    7.50
  11   5  -2    0.70    3.30
 -11   5   2   -3.10    7.00
  11   5  -2    5.10    4.40
 -11   5   2    5.70    3.80
   9  -5  -2    3.20    4.60
  -9  -5   2    3.50    5.20
  -9  -5   2   -1.10    6.60
   9   5  -2   -2.00    3.30
  -9   5   2   -4.00    6.10
  -9   5   2    1.90    3.40
  -7  -5   2   -5.90    5.10
   7  -5  -2   -1.40    4.00
  -7  -5   2   -3.20    4.00
   7   5  -2   -1.80    3.30
  -7   5   2   -0.80    5.00
  -7   5   2    2.80    3.00
  -5  -5   2   62.99    7.50
   5  -5  -2   59.89    6.70
   5   5  -2   50.69    5.80
  -5   5   2   51.79    5.60
  -3  -5   2    0.70    4.10
   3  -5  -2   -0.70    3.80
  -3   5   2    1.00    3.50
   3   5  -2    1.70    3.10
  -1  -5   2   -2.90    4.10
   1  -5  -2   -1.70    3.90
   1   5  -2    1.70    3.40
  -1   5   2   -0.90    2.80
   1  -5   2    6.20    4.50
  -1  -5  -2    2.90    4.10
   1   5   2    5.00    3.40
  -1   5  -2    9.80    3.60
   3  -5   2    4.00    4.50
  -3  -5  -2    6.10    4.60
   3   5   2    2.10    3.40
  -3   5  -2    5.60    3.70
   5  -5   2   55.09    7.40
  -5  -5  -2   61.99    7.00
   5   5   2   62.09    6.40
  -5   5  -2   71.39    6.20
   7  -5   2   49.99    7.50
  -7  -5  -2   61.39   10.10
   7   5   2   48.50    6.00
  -7   5  -2   46.60    5.50
   7   5   2   44.70    6.70
  -7   5  -2   48.60    9.40
   9  -5   2   14.70    5.10
  -9  -5  -2   26.80   10.60
   9   5   2   11.20    4.90
   9   5   2   18.90    4.50
  -9   5  -2   12.60    9.20
  -9   5  -2   23.60    4.30
 -11  -5  -2   -8.90   10.10
 -11   5  -2    0.80    2.90
  11   5   2    1.30    4.40
 -11   5  -2   -1.70    8.80
  11   5   2    3.50    3.30
  13  -5   2    1.40    4.70
 -13  -5  -2   -7.30   11.20
  13   5   2    4.40    2.90
 -13   5  -2    0.30    2.80
  13   5   2   -2.20    4.20
 -13   5  -2    0.80    9.60
  15  -5   2    4.30    4.50
 -15  -5  -2   13.90   28.90
 -15   5  -2   -5.20   10.60
 -15   5  -2    0.80    2.10
  15   5   2    2.80    4.70
  15   5   2    1.40    3.10
  17  -5   2    8.70    6.30
 -17  -5  -2    4.90   15.90
  17   5   2   10.90    5.70
  17   5   2   12.00    3.50
 -17   5  -2    7.60    2.60
 -17   5  -2    0.40   11.70
 -16   6   2    7.80    3.80
 -14  -6   2   21.50    8.90
  14  -6  -2    7.20    5.10
 -14   6   2    4.50    4.20
  14   6  -2   -0.90    3.20
 -14   6   2    4.70    6.00
 -12  -6   2   27.40    7.90
 -12  -6   2   -0.40    5.00
  12  -6  -2    1.30    4.90
 -12   6   2   21.20    6.10
 -12   6   2    0.90    3.60
  12   6  -2    0.50    3.60
 -10  -6   2   16.40    6.20
  10  -6  -2    2.80    4.80
 -10   6   2   -1.50    3.70
  10   6  -2    4.70    3.40
 -10   6   2   12.50    5.10
   8  -6  -2    5.90    5.10
  -8  -6   2   -4.60    4.40
  -8   6   2    3.80    3.80
   8   6  -2   -3.10    3.20
   6  -6  -2   12.60    5.30
  -6  -6   2    8.30    5.00
   6   6  -2   13.10    4.60
  -6   6   2   10.60    3.90
  -4  -6   2  114.19    9.10
   4  -6  -2  120.39    9.70
  -4   6   2  114.89    8.40
   4   6  -2  117.19    8.70
   2  -6  -2   48.40    7.20
  -2  -6   2   53.49    8.00
   2   6  -2   44.90    6.10
  -2   6   2   47.50    6.40
   0  -6  -2   -3.60    4.70
   0  -6   2    3.60    5.30
   0   6   2    0.10    3.50
   0   6  -2   -0.10    4.00
   2  -6   2   -0.60    5.00
  -2  -6  -2    5.30    4.40
   2   6   2   -1.90    3.70
  -2   6  -2   -2.30    3.40
   4  -6   2    6.00    5.30
  -4  -6  -2    5.10    4.80
  -4   6  -2    5.20    3.60
   4   6   2    7.20    3.90
   6  -6   2    5.00    4.60
  -6  -6  -2   -0.30    4.20
  -6   6  -2    6.00    3.90
   6   6   2    3.90    3.60
   8  -6   2   20.70    7.30
  -8   6  -2   24.10    5.00
   8   6   2   24.20    4.90
  10  -6   2    0.70    4.40
 -10  -6  -2   14.50    9.20
 -10   6  -2    6.80    3.30
 -10   6  -2   -3.80    7.80
  10   6   2    8.80    3.50
 -12  -6  -2    0.80   10.30
  12  -6   2   10.30    5.30
 -12   6  -2   -8.80    8.20
 -12   6  -2   16.70    4.50
  12   6   2   11.60    4.30
  12   6   2    2.80    4.60
  14  -6   2    2.00    5.10
 -14  -6  -2    7.10   12.30
 -14   6  -2    2.00    3.00
  14   6   2    1.00    3.60
  14   6   2   -0.50    4.60
 -14   6  -2    8.40   10.10
   9  -7  -2   -5.60    4.00
  -9  -7   2    4.90    4.80
   9   7  -2    3.90    4.00
  -9   7   2    1.00    3.80
   7  -7  -2   22.40    6.50
  -7  -7   2    1.30    4.80
   7   7  -2    4.40    4.10
  -7   7   2    7.80    3.90
  -5  -7   2    7.20    5.40
   5  -7  -2    5.00    4.40
  -5   7   2    2.90    3.90
   5   7  -2    2.10    4.10
  -3  -7   2   11.80    6.10
   3  -7  -2    6.80    5.60
   3   7  -2    9.30    4.70
  -3   7   2    2.90    3.90
   1  -7  -2    0.70    4.80
  -1  -7   2    5.20    7.30
  -1   7   2   -1.10    3.70
   1   7  -2   -0.50    3.50
  -1  -7  -2   -2.10    5.10
   1  -7   2    5.60    5.60
   1   7   2   -2.30    3.40
  -1   7  -2    1.90    3.60
  -3  -7  -2    2.20    5.10
   3  -7   2    1.40    4.70
  -3   7  -2   -0.90    3.40
   3   7   2    2.10    3.30
   5  -7   2    5.80    5.80
  -5  -7  -2   -1.50    4.80
   5   7   2   10.00    4.50
  -5   7  -2    6.80    3.90
   7  -7   2    1.50    4.80
  -7  -7  -2    3.70    5.10
  -7   7  -2    1.10    3.30
   7   7   2   -2.50    3.70
  -9  -7  -2    1.10    5.20
   9  -7   2   -1.60    4.30
   9   7   2   -1.20    3.50
  -9   7  -2    1.30    3.00
 -13  -7  -2    2.30    5.30
  13  -7   2    8.20    5.90
  13   7   2    3.00    3.90
 -13   7  -2   18.30    7.70
 -13   7  -2    5.70    3.20
  10  -8  -2   -5.00    4.60
 -10  -8   2    5.20    6.60
 -10   8   2   -0.10    4.60
  10   8  -2    0.00    4.20
   8  -8  -2   -3.00    5.40
  -8  -8   2   -2.40    5.10
   8   8  -2    0.80    3.70
  -8   8   2    0.70    4.10
  -6  -8   2   10.60    6.20
   6  -8  -2   -0.70    4.70
   6   8  -2    3.50    4.40
  -6   8   2    0.20    3.90
  -4  -8   2    7.50    5.80
   4  -8  -2   17.00    6.50
   4   8  -2   12.90    4.80
  -4   8   2   13.30    4.70
   2  -8  -2    1.30    4.90
  -2  -8   2    5.10    5.50
   2   8  -2    2.60    4.20
  -2   8   2    1.10    4.10
   0  -8  -2    1.00    4.90
   0  -8   2    3.50    4.70
   0   8   2   -1.40    3.60
   0   8  -2   -0.70    3.70
   2  -8   2   -0.20    5.20
  -2  -8  -2    1.00    5.20
  -2   8  -2    5.00    3.70
   2   8   2    1.60    3.60
  -4  -8  -2    2.80    5.30
   4  -8   2   -3.10    4.80
  -4   8  -2   -3.70    3.60
   4   8   2    0.60    4.00
   6  -8   2    7.90    5.20
  -6  -8  -2   -3.70    5.20
  -6   8  -2   -0.30    3.70
   6   8   2   -2.80    3.70
  -8  -8  -2    8.90    6.10
   8  -8   2    4.70    5.70
   8   8   2    8.20    4.60
  -8   8  -2    9.90    4.30
  -1  -9   2    3.80    6.20
   1  -9  -2   -2.80    6.00
  -1   9   2    4.10    4.80
   1   9  -2    1.40    4.50
   1  -9   2    5.30    6.20
  -1  -9  -2   -5.10    4.90
  -1   9  -2    3.30    4.30
   1   9   2   -0.50    4.20
 -20   0   3    3.60    9.50
  20   0  -3    3.90    3.80
  18   0  -3    4.40    4.20
  18   0  -3   -1.20    2.00
 -18   0   3    7.80   10.60
  16   0  -3    1.30    3.60
  16   0  -3   -1.40    1.20
 -16   0   3   -1.40    8.90
 -14   0   3   18.00   10.80
  14   0  -3    5.10    3.40
 -12   0   3   13.70    8.50
  12   0  -3    1.00    2.70
  12   0  -3    3.90    1.80
  12   0  -3    0.60    1.40
  10   0  -3   -2.10    1.80
  10   0  -3    2.30    1.40
  10   0  -3   -0.10    1.40
 -10   0   3    3.70    7.00
   8   0  -3   -1.70    1.70
   8   0  -3   -1.90    1.00
  -8   0   3    2.10    5.40
   8   0  -3   -1.00    1.10
   6   0  -3    0.50    5.80
   6   0  -3    0.20    1.20
  -6   0   3    5.50    5.50
   6   0  -3   -0.40    1.60
  -6   0   3    1.10    1.10
  -4   0   3   -2.70    4.80
  -4   0   3   -0.60    1.00
   4   0  -3   -0.40    1.30
   4   0  -3    2.80    5.00
   4   0  -3   -1.50    1.10
  -4   0   3   -0.20    1.30
  -2   0   3   -0.10    0.80
  -2   0   3   -0.60    2.30
   2   0  -3   -1.00    1.90
   2   0  -3   -0.90    0.70
   0   0  -3   -1.10    1.00
   0   0  -3    0.00    0.60
   0   0   3   -0.10    1.30
   0   0   3   -0.30    0.80
   0   0  -3    0.10    0.60
  -2   0  -3    1.90    1.40
   2   0   3    7.60    1.70
  -2   0  -3    0.90    0.60
  -2   0  -3    0.30    1.70
   2   0   3    0.00    1.80
   4   0   3   -1.00    1.90
   4   0   3   -2.50    2.60
  -4   0  -3    0.30    2.30
  -4   0  -3   -0.20    2.60
   6   0   3    0.60    2.00
   6   0   3   -0.40    3.00
  -6   0  -3    1.80    3.10
  -8   0  -3    0.50    3.50
   8   0   3   -0.70    2.30
  10   0   3   -2.20    2.80
 -10   0  -3    3.20    5.30
 -12   0  -3   10.90    7.90
  12   0   3    3.10    3.50
  14   0   3    3.20    3.70
 -14   0  -3   10.00    9.30
  16   0   3    0.60    3.60
 -16   0  -3    7.00    9.80
 -18   0  -3   -9.60   10.40
  18   0   3    4.70    5.20
  20   0   3   -5.20    3.80
 -20   0  -3   -3.90   11.90
  21  -1  -3    1.60    3.60
 -21  -1   3    3.10    9.80
  21   1  -3    6.50    4.50
 -21   1   3    2.60    9.80
 -19  -1   3   -7.50    9.40
  19  -1  -3    6.30    4.20
 -19   1   3   14.70   12.30
  19   1  -3    1.50    1.80
  19   1  -3    8.00    3.80
  17  -1  -3   25.50    6.10
 -17  -1   3   17.30   11.60
  17  -1  -3   24.20    3.40
  17   1  -3   30.20    6.10
  17   1  -3   22.30    3.30
 -17   1   3   24.70   12.10
  15  -1  -3  110.59    8.20
  15  -1  -3   97.09    7.70
 -15  -1   3  104.19   15.50
  15   1  -3   94.49    7.70
 -15   1   3  114.39   16.80
 -13  -1   3   30.40   11.10
  13  -1  -3   41.20    6.40
  13  -1  -3   27.50    3.10
  13   1  -3   32.90    5.40
  13   1  -3   27.50    3.10
 -13   1   3   30.50   10.50
  11  -1  -3    4.90    3.20
  11  -1  -3   10.30    2.90
  11  -1  -3    4.00    2.00
 -11  -1   3   12.80    9.00
  11   1  -3   10.20    3.00
 -11   1   3    8.00    7.70
  11   1  -3   10.40    2.40
   9  -1  -3  153.48    7.60
   9  -1  -3  152.18    6.60
  -9  -1   3  148.19    6.40
   9  -1  -3  153.08    6.70
  -9  -1   3  140.79   12.00
  -9   1   3  140.59   12.10
   9   1  -3  157.18    6.40
   9   1  -3  148.89    7.10
   7  -1  -3   27.30    3.80
  -7  -1   3   25.90    6.50
  -7  -1   3   18.50    2.10
   7   1  -3   23.90    2.70
   7   1  -3   31.90    3.70
  -7   1   3   32.10    3.50
  -7   1   3   30.70    3.90
  -7   1   3   23.20    6.20
  -5  -1   3   78.49    7.80
   5  -1  -3   94.19    4.60
  -5  -1   3   93.89    4.30
  -5  -1   3   95.59    4.70
   5  -1  -3   93.39    5.50
   5  -1  -3   92.09    8.40
  -5   1   3   90.09    4.70
   5   1  -3   91.39    8.50
  -5   1   3   92.19    7.80
   5   1  -3   94.69    4.30
   5   1  -3   91.49    4.30
   3  -1  -3   -1.30    1.50
   3  -1  -3   -0.10    4.10
   3  -1  -3   -1.90    1.60
  -3  -1   3   -0.10    1.10
  -3  -1   3    1.30    1.50
   3   1  -3    1.70    1.40
   3   1  -3   -0.10    3.90
  -3   1   3   -1.50    1.60
  -3   1   3   -5.50    3.70
   3   1  -3   -1.20    1.10
   1  -1  -3  210.68    6.80
   1  -1  -3  197.38    7.00
  -1  -1   3  214.08    7.80
   1  -1  -3  207.98    6.80
   1  -1  -3  210.08    7.50
  -1  -1   3  212.28    6.80
  -1  -1   3  204.38    7.00
  -1   1   3  214.08    7.60
   1   1  -3  211.08    7.00
   1   1  -3  196.78    6.60
  -1   1   3  209.58    7.30
  -1  -1  -3  127.59    5.10
  -1  -1  -3  130.09    5.40
   1  -1   3  125.99    5.10
  -1  -1  -3  131.09    4.80
   1  -1   3  135.39    5.80
   1   1   3  131.59    4.90
  -1   1  -3  132.09    4.80
   1   1   3  132.49    5.60
  -1   1  -3  128.09    5.00
   1   1   3  137.69    5.20
  -3  -1  -3   72.59    4.90
   3  -1   3   65.49    4.30
  -3  -1  -3   70.09    3.20
  -3  -1  -3   74.09    4.50
  -3  -1  -3   74.39    4.80
   3  -1   3   75.29    3.10
  -3   1  -3   74.99    3.20
   3   1   3   71.79    4.20
  -3   1  -3   69.49    4.60
   3   1   3   69.99    3.20
  -3   1  -3   64.39    5.00
  -5  -1  -3  461.65   16.00
  -5  -1  -3  484.85   17.40
  -5  -1  -3  459.55   13.90
   5  -1   3  494.95   16.30
   5  -1   3  470.85   13.90
   5  -1   3  467.65   17.00
  -5   1  -3  468.45   15.80
   5   1   3  461.15   15.90
   5   1   3  464.65   16.90
   5   1   3  490.75   14.00
  -5   1  -3  488.65   17.30
  -5   1  -3  484.55   13.90
  -7  -1  -3   66.49    6.80
   7  -1   3   72.99    9.30
  -7   1  -3   59.39    6.50
   7   1   3   57.59    5.20
  -9  -1  -3    8.10    5.20
   9  -1   3    0.20    2.40
  -9   1  -3    0.00    4.50
   9   1   3    3.70    3.00
 -11  -1  -3   52.39    9.90
  11  -1   3   43.80    6.60
 -11   1  -3   51.99   10.00
  11   1   3   41.80    6.40
  13  -1   3   63.09    8.60
 -13  -1  -3   67.29   12.50
 -13   1  -3   66.39   13.00
  13   1   3   63.19    8.40
 -15  -1  -3   41.60   12.50
  15  -1   3   44.50    7.60
  15   1   3   42.80    6.70
 -15   1  -3   35.40   11.90
 -17  -1  -3   21.30   12.40
  17  -1   3   22.50    6.30
  17   1   3   17.80    5.20
 -17   1  -3   32.00   13.60
  19  -1   3   -3.50    3.90
 -19  -1  -3   -1.10   11.60
 -19   1  -3  -16.20    9.50
  19   1   3    1.60    3.70
  20  -2  -3   -0.10    3.80
 -20  -2   3    9.40    9.40
  20  -2  -3   -0.80    1.60
 -20   2   3   -1.50    9.30
  20   2  -3   -1.20    2.10
  20   2  -3    0.30    3.60
  18  -2  -3    0.40    1.80
 -18  -2   3   -3.20    9.00
  18  -2  -3    3.80    4.70
 -18   2   3   -0.50    9.60
  18   2  -3    5.40    2.40
  18   2  -3   -1.50    4.50
  16  -2  -3   11.80    5.10
  16  -2  -3   23.70    3.90
 -16  -2   3   14.50   10.90
  16   2  -3   25.70    3.70
 -16   2   3   22.80   10.70
  16   2  -3   28.00    5.80
 -14  -2   3    1.10    9.00
  14  -2  -3    2.20    3.70
  14  -2  -3    4.80    2.40
  14   2  -3    5.00    2.60
  14   2  -3    5.10    3.60
 -14   2   3   -1.50    9.70
 -12  -2   3   -5.80    8.10
  12  -2  -3    3.60    3.80
  12   2  -3    0.90    2.20
  12   2  -3    1.10    3.00
 -12   2   3   -2.70    8.60
  10  -2  -3  155.18    8.60
 -10  -2   3  149.79   13.10
 -10   2   3  166.78    7.80
 -10   2   3  161.58   13.40
  10   2  -3  161.68    8.00
  10   2  -3  160.98    7.20
   8  -2  -3   43.40    4.40
   8   2  -3   43.20    4.00
   8   2  -3   39.20    3.50
  -8   2   3   47.70    3.90
  -8   2   3   46.10    8.10
  -6  -2   3   58.59    4.00
   6  -2  -3   60.99    4.40
  -6  -2   3   62.59    7.40
   6  -2  -3   58.69    3.90
   6  -2  -3   50.09    7.10
  -6  -2   3   60.89    3.70
  -6   2   3   60.39    7.20
  -6   2   3   56.99    4.20
   6   2  -3   59.19    4.20
  -6   2   3   66.59    4.40
   6   2  -3   63.89    8.10
   6   2  -3   62.99    4.00
  -4  -2   3   79.39    5.30
   4  -2  -3   85.99    7.30
   4  -2  -3   83.69    4.50
   4  -2  -3   73.79    4.60
  -4  -2   3   82.99    6.60
  -4  -2   3   86.69    4.40
  -4   2   3   85.19    4.80
  -4   2   3   80.49    6.30
   4   2  -3   90.59    4.60
   4   2  -3   87.29    4.60
  -4   2   3   82.29    4.60
  -2  -2   3   -2.80    2.60
   2  -2  -3   -2.10    2.00
   2  -2  -3   -1.60    2.80
   2  -2  -3    0.50    1.50
  -2  -2   3   -1.20    2.10
  -2  -2   3   -0.10    1.40
  -2   2   3   -1.10    1.70
   2   2  -3   -3.50    3.00
  -2   2   3   -4.20    2.40
   2   2  -3    0.60    1.90
   0  -2  -3 1193.58   35.00
   0  -2   3 1214.28   35.20
   0  -2   3 1193.38   35.10
   0  -2  -3 1195.88   35.20
   0  -2   3 1212.58   35.20
   0  -2  -3 1219.78   36.10
   0  -2  -3 1222.08   34.80
   0   2   3 1184.58   35.10
   0   2   3 1170.68   34.70
   0   2  -3 1245.28   36.20
   0   2  -3 1188.88   35.10
   0   2  -3 1205.48   35.10
  -2  -2  -3  151.28    6.40
  -2  -2  -3  158.88    6.80
  -2  -2  -3  162.08    6.80
   2  -2   3  166.08    7.00
   2  -2   3  154.08    7.00
   2   2   3  158.98    6.90
  -2   2  -3  148.39    6.60
  -2   2  -3  154.68    6.60
   2   2   3  155.58    6.30
  -2   2  -3  165.48    6.30
  -4  -2  -3   72.69    5.50
   4  -2   3   71.99    4.90
  -4  -2  -3   81.59    4.50
  -4   2  -3   70.19    3.80
   4   2   3   76.59    4.00
  -4   2  -3   70.79    5.30
   4   2   3   80.39    4.90
   6  -2   3   55.69    4.70
   6  -2   3   68.89    7.80
  -6  -2  -3   50.29    3.20
  -6  -2  -3   49.50    5.90
   6   2   3   49.30    3.40
  -6   2  -3   47.30    5.60
   6   2   3   56.39    7.10
  -6   2  -3   42.40    3.00
   8  -2   3   -3.10    1.70
  -8  -2  -3    4.30    4.90
   8  -2   3   -2.10    2.80
  -8  -2  -3    0.30    1.30
   8   2   3   -0.20    2.60
   8   2   3    1.10    1.70
  -8   2  -3    9.80    4.90
  -8   2  -3   -1.40    1.10
 -10  -2  -3   85.19   11.30
  10  -2   3   73.89    7.00
 -10  -2  -3   91.49    4.90
  10   2   3   76.09    6.60
 -10   2  -3   90.09   10.30
 -10   2  -3   79.99    4.20
  10   2   3   81.79    4.30
  12  -2   3   20.80    5.40
 -12  -2  -3   49.80   11.80
 -12   2  -3   42.50   10.70
  12   2   3   27.00    6.00
 -14  -2  -3  127.49   16.60
  14  -2   3  112.79    9.50
  14   2   3  118.99    9.00
 -14   2  -3  109.69   15.10
  16  -2   3    6.00    5.10
 -16  -2  -3   10.10   12.00
 -16   2  -3    0.80   10.30
  16   2   3    3.70    4.10
  18  -2   3   14.90    5.80
 -18  -2  -3    6.60   12.60
 -18   2  -3    9.90   12.00
  18   2   3   12.70    5.50
  20  -2   3    4.20    5.20
 -20  -2  -3    0.10   11.50
 -20   2  -3    0.40   11.20
  20   2   3    0.90    4.30
  19  -3  -3    2.20    2.30
 -19  -3   3   14.80   11.00
  19  -3  -3    7.40    4.20
  19   3  -3    5.10    4.00
  19   3  -3    9.80    3.20
 -19   3   3   -3.80    9.40
  17  -3  -3    2.10    2.20
 -17  -3   3    9.70   10.20
  17  -3  -3    3.00    3.80
  17   3  -3    1.20    3.80
  17   3  -3    6.10    3.00
 -17   3   3    0.70    9.70
 -15  -3   3   59.79   13.60
  15  -3  -3   55.59    7.60
  15   3  -3   49.30    7.30
 -15   3   3   42.60   12.30
  15   3  -3   41.40    4.70
 -13  -3   3   39.00   11.50
  13  -3  -3   34.80    6.40
  13   3  -3   31.90    4.50
 -13   3   3   43.70    5.70
 -13   3   3   48.20   12.30
  13   3  -3   50.89    7.00
  11  -3  -3   70.29    7.90
 -11  -3   3   50.09   10.90
  11   3  -3   48.60    5.40
  11   3  -3   44.10    5.00
 -11   3   3   43.30   10.10
 -11   3   3   55.99    6.10
  -9  -3   3    6.30    7.20
   9  -3  -3    1.50    3.50
   9   3  -3    4.80    2.70
   9   3  -3    2.60    3.00
  -9   3   3    5.90    3.00
  -9   3   3    2.00    6.70
   7  -3  -3   -1.60    2.60
   7  -3  -3   -4.40    4.60
  -7  -3   3    1.60    5.30
  -7   3   3    0.20    2.40
  -7   3   3    5.60    5.60
   7   3  -3    2.50    2.40
   7   3  -3    3.00    2.80
   5  -3  -3  200.38   11.20
  -5  -3   3  204.98    8.70
  -5  -3   3  200.98   10.00
   5  -3  -3  200.78    9.80
   5   3  -3  182.98   11.10
  -5   3   3  192.98    9.60
   3  -3  -3    0.10    4.00
  -3  -3   3    1.30    2.70
  -3  -3   3   -3.70    3.20
   3  -3  -3    0.40    2.50
  -3   3   3   -5.40    2.30
  -3   3   3    1.20    2.00
   3   3  -3    4.90    2.20
   3   3  -3    4.80    4.20
  -1  -3   3    9.20    3.20
  -1  -3   3    7.50    2.10
   1  -3  -3    3.80    2.60
  -1   3   3    4.20    2.20
   1   3  -3    9.10    2.30
   1   3  -3    6.60    2.50
  -1  -3  -3  319.87   11.90
   1  -3   3  350.16   12.30
   1  -3   3  317.17   11.00
  -1   3  -3  315.57   11.50
   1   3   3  309.57   11.50
  -1   3  -3  298.67   10.70
  -3  -3  -3   74.09    4.50
   3  -3   3  115.59   12.40
  -3  -3  -3   74.79    5.20
  -3   3  -3   71.99    4.60
  -3   3  -3   73.49    4.60
  -3   3  -3   74.79    4.90
   3   3   3   76.39    4.80
   5  -3   3   20.60    4.30
  -5  -3  -3   27.80    5.00
   5   3   3   26.50    3.50
  -5   3  -3   25.90    4.20
  -5   3  -3   20.90    4.50
  -5   3  -3   29.30    3.50
   5   3   3   27.70    4.40
  -7  -3  -3    6.50    5.50
   7  -3   3    5.00    3.40
  -7   3  -3    1.90    2.00
   7   3   3    4.90    3.20
  -7   3  -3    6.80    4.80
   7   3   3    2.60    2.30
  -9  -3  -3   35.30    9.10
   9  -3   3   18.10    4.70
   9   3   3   21.10    3.40
  -9   3  -3   20.50    6.90
   9   3   3   20.90    4.80
  -9   3  -3   23.70    3.40
 -11  -3  -3    9.30    9.00
  11  -3   3    1.00    4.10
  11   3   3    6.00    4.10
  11   3   3    2.60    2.70
 -11   3  -3    4.60    8.10
 -11   3  -3    2.50    2.10
  13  -3   3    0.70    4.00
 -13  -3  -3    6.90   10.80
  13   3   3    0.90    3.60
 -13   3  -3    1.60    1.80
  13   3   3    1.20    2.20
 -13   3  -3    9.10    9.90
 -15  -3  -3    5.30   12.30
  15  -3   3   -1.10    3.40
  15   3   3    1.90    2.00
 -15   3  -3   16.30   11.50
  15   3   3    7.30    4.20
  17  -3   3    0.90    3.30
 -17  -3  -3    4.00   12.70
 -17   3  -3    2.20   11.10
  17   3   3    4.20    4.00
 -19  -3  -3   -9.20   12.40
  19  -3   3   12.90    6.50
 -19   3  -3   -6.30   10.90
  19   3   3    3.40    4.50
  18  -4  -3    1.70    2.60
 -18  -4   3   10.80   10.30
  18  -4  -3    7.00    4.10
 -18   4   3   12.80    9.40
  18   4  -3    6.50    5.20
  18   4  -3    9.70    3.30
  16  -4  -3   -0.40    4.20
 -16  -4   3   -2.10   10.50
 -16   4   3    0.20    2.50
  16   4  -3    1.00    4.60
 -16   4   3   -0.90    8.70
  16   4  -3   -1.40    2.40
  14  -4  -3   14.90    5.60
 -14  -4   3   19.40   10.40
  14   4  -3   15.40    5.00
 -14   4   3   26.80   10.60
  14   4  -3   29.60    5.00
 -14   4   3   22.40    4.70
 -12  -4   3    2.20    9.20
  12   4  -3    1.20    3.20
 -12   4   3    1.90    3.20
  12   4  -3    5.20    4.00
 -12   4   3   -0.30    8.30
 -10  -4   3    7.80    8.10
  10  -4  -3   12.70    4.80
  10   4  -3   10.40    3.60
  10   4  -3    8.20    4.20
 -10   4   3   10.80    4.00
 -10   4   3    5.40    8.30
  -8  -4   3   -0.10    6.40
   8  -4  -3    2.50    3.80
  -8   4   3    6.30    3.20
   8   4  -3    0.10    3.00
  -8   4   3    2.50    5.90
   8   4  -3    6.00    3.70
   6  -4  -3   92.89    6.80
   6  -4  -3   79.99    6.50
  -6  -4   3   97.39    6.90
  -6  -4   3   90.59    8.00
   6   4  -3   83.69    6.30
  -6   4   3   82.49    6.20
  -6   4   3   90.79    7.70
   6   4  -3   70.59    8.60
   4  -4  -3  122.49    7.50
  -4  -4   3  123.59    7.30
  -4  -4   3  110.49    7.70
  -4   4   3  106.89    6.70
   4   4  -3  121.79    7.00
  -2  -4   3 1500.55   46.20
   2  -4  -3 1559.34   46.60
   2   4  -3 1562.74   46.40
  -2   4   3 1521.65   46.20
   0  -4   3   65.89    6.00
   0  -4  -3   60.99    5.60
   0   4   3   62.69    5.30
   0   4  -3   74.49    5.30
  -2  -4  -3   -1.50    2.80
   2  -4   3    2.00    3.40
   2   4   3   -0.10    2.20
  -2   4  -3   -0.50    2.00
  -4  -4  -3    5.90    4.60
  -4  -4  -3    2.90    2.40
   4  -4   3   -0.40    3.40
   4   4   3    2.30    2.60
  -4   4  -3    1.60    3.40
  -4   4  -3    1.20    2.50
   4   4   3    1.10    3.50
   6  -4   3   24.40    5.30
  -6  -4  -3   41.80    7.90
   6   4   3   39.30    5.00
  -6   4  -3   38.90    6.50
   6   4   3   33.70    5.50
  -6   4  -3   33.00    6.20
  -6   4  -3   37.90    4.50
   8  -4   3   -0.20    4.20
  -8  -4  -3    0.70    7.80
  -8   4  -3   -1.50    6.40
  -8   4  -3    0.10    2.50
   8   4   3   -0.10    3.90
   8   4   3    0.70    3.00
  10  -4   3   -0.50    4.40
 -10  -4  -3    9.20    9.90
  10   4   3    1.40    3.20
  10   4   3   -1.80    3.90
 -10   4  -3   -2.10    2.40
 -10   4  -3   13.60    8.80
 -12  -4  -3    9.60   11.70
  12  -4   3    5.30    4.80
  12   4   3    5.10    4.30
 -12   4  -3    2.30    2.50
  12   4   3    3.00    2.80
 -12   4  -3    4.30    9.70
  14  -4   3   13.40    4.70
 -14  -4  -3   13.40   13.50
 -14   4  -3    6.50   10.10
  14   4   3   20.10    6.10
  14   4   3   17.70    3.50
 -14   4  -3   21.60    3.70
  16  -4   3    0.50    4.40
 -16  -4  -3    7.20   13.30
  16   4   3    0.60    2.40
 -16   4  -3    0.70   10.20
  16   4   3    0.40    3.80
 -16   4  -3    2.90    2.00
  18  -4   3    1.70    4.10
 -18  -4  -3    1.40   13.50
 -18   4  -3   -7.70   10.60
  18   4   3    4.20    4.60
 -17  -5   3   15.70   10.10
  17  -5  -3    2.90    4.30
 -17   5   3    8.40    8.60
 -17   5   3    4.90    2.60
  17   5  -3    4.00    4.30
  17   5  -3    1.60    3.30
 -15  -5   3   18.20    9.90
  15  -5  -3    8.60    4.30
 -15   5   3    3.10    2.90
  15   5  -3   11.00    3.50
  15   5  -3    4.30    4.30
 -15   5   3    4.10    8.30
 -13  -5   3   57.69   11.30
  13  -5  -3   49.70   10.10
  13   5  -3   46.90    7.10
 -13   5   3   39.80    6.20
  13   5  -3   50.69    6.20
 -13   5   3   62.59   10.50
  11  -5  -3    8.40    4.40
 -11  -5   3   17.80    8.00
  11   5  -3   17.30    4.40
  11   5  -3   15.30    5.10
 -11   5   3   11.40    4.20
 -11   5   3   20.30    7.30
  -9  -5   3    0.90    4.70
   9  -5  -3    7.40    4.30
  -9  -5   3    1.40    7.00
  -9   5   3   -5.60    5.90
   9   5  -3    2.20    3.40
  -9   5   3    2.80    3.40
   7  -5  -3   27.90    4.10
  -7  -5   3   22.50    5.80
   7  -5  -3   37.50    6.70
  -7  -5   3   32.50    7.40
  -7   5   3   32.80    5.30
   7   5  -3   24.30    4.70
  -7   5   3   23.00    6.00
  -5  -5   3    5.70    4.90
  -5  -5   3    8.40    4.60
   5  -5  -3   -0.10    4.00
   5   5  -3   -5.80    4.50
   5   5  -3    3.00    3.30
  -5   5   3   -0.40    2.90
  -3  -5   3   -1.00    4.30
   3  -5  -3    0.50    4.40
  -3   5   3    6.10    3.40
   3   5  -3    0.90    3.50
  -1  -5   3   27.80    5.60
   1  -5  -3   36.30    6.10
  -1   5   3   25.50    4.60
   1   5  -3   31.40    4.80
   1  -5   3   -2.80    4.20
  -1  -5  -3   -1.30    3.90
   1   5   3    2.10    3.40
  -1   5  -3    0.90    2.80
   3  -5   3   -1.40    3.80
  -3  -5  -3    1.40    4.10
   3   5   3    1.90    3.60
  -3   5  -3   -2.60    3.10
  -5  -5  -3   64.39    7.20
  -5  -5  -3   73.29    5.10
  -5  -5  -3   55.19    8.40
   5  -5   3   61.09    7.20
  -5   5  -3   56.99    7.80
  -5   5  -3   60.39    5.90
   5   5   3   64.99    6.50
   7  -5   3   18.40    6.20
  -7  -5  -3   24.70    9.00
  -7   5  -3   21.20    4.40
   7   5   3   18.90    5.30
   7   5   3   25.20    5.00
  -7   5  -3   15.50    7.60
   9  -5   3   -1.50    4.20
  -9  -5  -3    0.20    9.50
   9   5   3   -2.80    3.90
  -9   5  -3    5.20    3.20
   9   5   3   -0.70    3.20
  -9   5  -3    9.80    8.20
 -11  -5  -3    0.70   11.00
  11  -5   3   -2.80    4.40
 -11   5  -3    3.40    9.10
  11   5   3   -1.70    3.20
 -11   5  -3   -2.00    2.70
 -13  -5  -3    5.80   12.30
  13  -5   3    0.40    3.30
 -13   5  -3    1.90    2.70
 -13   5  -3    1.60   10.00
  13   5   3   -2.30    2.70
  13   5   3    6.00    4.90
 -15  -5  -3  -16.20   13.90
  15  -5   3   -9.00    3.60
 -15   5  -3   -0.30   12.20
  15   5   3    0.20    4.20
  15   5   3    6.10    3.00
 -15   5  -3    6.10    2.60
 -17  -5  -3   -7.00   15.10
  17  -5   3    4.40    5.10
  17   5   3    2.60    3.10
  17   5   3    1.70    4.80
 -17   5  -3   -6.20   12.30
 -17   5  -3    3.00    2.20
 -16   6   3   13.40    4.40
  16   6  -3    8.60    5.00
 -16   6   3   29.60    8.90
  14  -6  -3   13.10    4.70
 -14  -6   3    5.90    5.60
 -14   6   3   22.50    6.40
  10  -6  -3    7.20    5.20
   6  -6  -3    7.80    5.20
  -6  -6   3    5.90    5.20
   6   6  -3    3.10    3.40
  -6   6   3    4.50    3.60
   4  -6  -3   91.79    9.00
  -4  -6   3  107.59    9.10
   4   6  -3  113.39    8.40
  -4   6   3   84.59    7.60
   2  -6  -3   25.90    6.30
  -2  -6   3   15.00    6.20
   2   6  -3   19.90    5.00
  -2   6   3   28.90    5.40
   0  -6  -3    0.10    4.60
   0  -6   3    3.70    5.20
   0   6   3    0.20    3.60
   0   6  -3    2.20    3.90
   2  -6   3   13.70    6.10
  -2  -6  -3    3.20    5.10
   2   6   3    8.10    4.00
  -2   6  -3    9.20    4.10
  -4  -6  -3   23.60    6.20
   4  -6   3   22.70    6.20
  -4   6  -3   17.20    4.70
   4   6   3   16.70    4.50
   6  -6   3    2.60    4.70
  -6  -6  -3    5.30    4.90
  -6   6  -3    2.80    3.30
   6   6   3    5.70    3.80
  -8  -6  -3   12.70    5.60
  -8  -6  -3   12.60    8.30
   8  -6   3   12.90    5.20
  -8   6  -3   12.10    4.30
   8   6   3    6.20    3.60
 -10  -6  -3   -1.60    9.80
  10  -6   3   -1.60    4.20
 -10   6  -3    2.00    3.00
  10   6   3    8.60    5.20
 -10   6  -3   -9.30    7.90
  10   6   3   -3.20    3.00
  12  -6   3    1.80    5.20
 -12  -6  -3   -4.20   11.20
  12   6   3    5.60    5.10
  12   6   3    5.80    4.10
 -12   6  -3    6.00    3.40
 -12   6  -3   -0.40    9.30
  14  -6   3    8.00    5.70
 -14  -6  -3    7.70   13.90
  14   6   3    9.30    4.10
 -14   6  -3   -4.60   10.20
  14   6   3    2.30    4.10
 -14   6  -3    2.70    2.50
  -9  -7   3   -0.70    4.90
   9  -7  -3    2.60    4.70
   9   7  -3    0.70    3.70
  -9   7   3    0.70    3.80
   7  -7  -3    4.60    5.10
  -7  -7   3   -6.80    4.60
  -7   7   3    4.90    4.30
   7   7  -3    2.90    3.80
  -5  -7   3    1.70    5.40
   5  -7  -3   -4.70    4.20
  -5   7   3   -2.40    3.20
   5   7  -3    2.90    4.10
   3  -7  -3    2.50    4.80
  -3  -7   3   -2.70    5.90
  -3   7   3    6.40    4.10
   3   7  -3    0.80    3.70
  -1  -7   3    6.40    6.90
   1  -7  -3    2.10    5.60
  -1   7   3    0.60    3.80
   1   7  -3    4.20    4.40
   1  -7   3    8.80    5.90
  -1  -7  -3    3.90    5.20
   1   7   3    2.80    4.20
  -1   7  -3   -1.00    3.50
  -3  -7  -3   -1.60    4.80
   3  -7   3    4.60    5.00
   3   7   3    1.70    3.40
  -3   7  -3   -3.30    3.10
  -5  -7  -3   -7.80    4.30
   5  -7   3    9.20    5.50
  -5   7  -3    3.50    3.50
   5   7   3    5.60    4.00
   7  -7   3   11.30    6.20
  -7  -7  -3    7.60    5.60
  -7   7  -3    3.20    3.70
   7   7   3   10.90    5.00
  -9  -7  -3    3.00    5.20
   9  -7   3    0.40    4.50
  -9   7  -3   -0.50    3.40
   9   7   3    3.40    4.30
 -11  -7  -3    1.30    5.60
  11  -7   3    2.20    4.60
  11   7   3    4.90    4.50
 -11   7  -3    2.00    3.80
 -11   7  -3    0.60    6.90
 -13  -7  -3   26.60   11.50
 -13   7  -3   -0.80    3.10
 -13   7  -3   -2.00    8.50
  13   7   3    2.00    3.50
 -10  -8   3    2.60    6.10
  10  -8  -3    7.50    6.30
  10   8  -3    4.60    4.30
 -10   8   3   -0.30    3.90
   8  -8  -3   -1.50    4.90
  -8  -8   3   -3.00    4.90
   8   8  -3   -3.60    3.40
  -8   8   3    8.70    4.70
   6  -8  -3    7.70    5.00
  -6  -8   3   12.40    6.40
   6   8  -3    7.00    4.20
  -6   8   3    6.10    4.10
  -4  -8   3    1.90    6.00
   4  -8  -3    5.90    5.30
   4   8  -3   10.40    5.10
  -4   8   3    5.60    4.20
   2  -8  -3   -3.20    5.20
  -2  -8   3   -0.50    4.50
   2   8  -3    0.30    3.50
  -2   8   3    2.80    3.70
   0  -8  -3    8.60    5.60
   0  -8   3    0.30    5.20
   0   8  -3    5.60    4.10
   0   8   3    1.20    3.60
  -2  -8  -3    3.10    5.30
   2  -8   3    6.80    5.00
  -2   8  -3   -2.90    3.50
   2   8   3    0.10    3.80
   4  -8   3    2.40    5.00
  -4  -8  -3   -6.60    4.60
   4   8   3    4.30    4.20
  -4   8  -3    8.60    4.10
  -6  -8  -3   -0.10    5.30
   6  -8   3    2.00    4.90
  -6   8  -3    1.20    4.00
   6   8   3   -0.90    3.80
  -8  -8  -3   -2.60    5.60
   8  -8   3    0.10    5.90
  -8   8  -3    4.10    3.70
   8   8   3    3.00    4.30
  -1   9   3    4.70    4.50
   1   9  -3    4.10    4.80
 -20   0   4    1.90    9.00
  20   0  -4    2.50    3.80
  20   0  -4    0.50    1.60
  18   0  -4    3.10    2.00
 -18   0   4    1.80    9.30
  18   0  -4    4.80    4.00
  16   0  -4   30.90    6.10
  16   0  -4   29.80    3.20
 -16   0   4   36.60   11.20
  14   0  -4   54.19    5.90
  14   0  -4   72.79    5.50
 -14   0   4   72.49   13.60
  12   0  -4  125.09    7.30
 -12   0   4  115.99   13.50
  12   0  -4  116.69    6.10
  10   0  -4  200.48    8.20
 -10   0   4  201.88   13.80
  10   0  -4  207.88    8.60
  10   0  -4  209.78    9.10
  -8   0   4    9.30    2.40
   8   0  -4    9.70    2.50
   8   0  -4   12.10    2.50
  -6   0   4   54.29    7.40
   6   0  -4   42.60    3.10
   6   0  -4   79.49    9.70
  -6   0   4   49.00    3.20
   6   0  -4   46.70    3.10
  -6   0   4   45.30    3.10
   4   0  -4   11.00    1.60
   4   0  -4    8.20    5.40
  -4   0   4   10.80    1.60
  -4   0   4    2.00    4.60
   4   0  -4    9.30    1.80
  -4   0   4   11.80    1.90
  -2   0   4  154.98    7.00
   2   0  -4  153.98    5.70
  -2   0   4  148.79    5.70
   2   0  -4  145.89    6.80
   0   0   4  887.11   25.60
   0   0  -4  869.91   25.20
   0   0  -4  873.61   25.60
   0   0   4  921.11   27.00
   0   0   4  879.21   25.20
   0   0  -4  878.21   26.60
   2   0   4  966.50   28.30
  -2   0  -4  947.61   29.20
   2   0   4  978.20   29.50
  -2   0  -4  971.20   27.40
  -2   0  -4  946.21   28.20
  -4   0  -4  186.88    8.60
  -4   0  -4  187.98    8.90
  -4   0  -4  175.58    7.40
   4   0   4  186.38    7.80
  -6   0  -4    9.70    3.90
   6   0   4   11.50    3.00
   8   0   4  512.85   18.40
  -8   0  -4  497.25   20.20
 -10   0  -4  196.28   12.90
  10   0   4  210.68   10.60
 -12   0  -4  200.48   15.30
  12   0   4  207.58   11.40
 -14   0  -4  130.89   15.40
  14   0   4  104.69    9.10
  16   0   4   75.19   10.10
 -16   0  -4   58.29   13.90
 -18   0  -4   -0.10   10.60
  18   0   4   -2.10    3.70
  20   0   4   18.90    6.90
 -20   0  -4    8.70   13.50
  21  -1  -4   -1.40    3.40
  21  -1  -4    0.60    1.70
 -21  -1   4   -1.70    9.70
  21   1  -4    0.10    2.20
  21   1  -4    0.80    4.00
 -21   1   4    1.50   10.10
 -19  -1   4   -2.30    8.90
  19  -1  -4    6.00    4.10
  19  -1  -4   -0.60    1.30
  19   1  -4    0.20    1.90
 -19   1   4   -1.70    9.70
 -17  -1   4   -8.10    9.90
  17  -1  -4    3.30    4.10
  17  -1  -4   -0.10    1.60
 -17   1   4   -0.90    8.60
  17   1  -4    2.00    1.90
  17   1  -4    1.70    2.80
 -15  -1   4    7.20    9.30
  15  -1  -4   10.00    2.60
  15  -1  -4   11.90    4.80
 -15   1   4   25.50   11.00
  15   1  -4   19.30    3.30
  15   1  -4   16.10    4.50
  13  -1  -4   62.59    6.10
  13  -1  -4   74.79    5.70
 -13  -1   4   77.69   13.20
  13   1  -4   62.89    5.30
 -13   1   4   74.39   13.00
  13   1  -4   63.79    5.80
  11  -1  -4    3.20    2.80
 -11  -1   4    4.30    7.10
  11  -1  -4    2.00    2.00
 -11   1   4    9.80    8.20
  11   1  -4    8.80    2.90
  11   1  -4    8.00    2.20
   9  -1  -4  172.78    7.40
   9  -1  -4  170.98    7.90
  -9  -1   4  151.08   11.70
   9   1  -4  164.78    7.40
   9   1  -4  170.28    7.10
  -9   1   4  171.18   12.20
  -7  -1   4  149.69    6.80
  -7  -1   4  148.99    6.40
   7  -1  -4  163.38    6.80
  -7  -1   4  147.59   10.30
   7  -1  -4  146.69    6.50
   7   1  -4  151.68    6.40
   7   1  -4  157.28    6.40
  -7   1   4  157.68   10.30
  -7   1   4  152.28    6.90
  -5  -1   4    1.60    1.20
  -5  -1   4   -4.50    4.10
  -5  -1   4    0.90    1.60
   5  -1  -4    1.60    1.90
   5  -1  -4    3.00    1.80
   5  -1  -4    1.20    4.80
  -5   1   4   -3.80    4.20
  -5   1   4    1.00    2.00
   5   1  -4    2.50    1.50
  -5   1   4    3.20    1.80
   5   1  -4    3.60    1.70
   5   1  -4    5.90    5.30
  -3  -1   4  253.37   10.80
  -3  -1   4  244.48    8.00
   3  -1  -4  250.17   10.30
  -3  -1   4  253.97    8.00
   3  -1  -4  264.37    8.30
  -3   1   4  254.47   10.60
  -3   1   4  257.97    9.20
  -3   1   4  249.97    8.20
   3   1  -4  251.67    8.80
   3   1  -4  247.88   10.50
  -1  -1   4  340.07   11.70
  -1  -1   4  315.17   10.10
   1  -1  -4  321.37   10.70
  -1  -1   4  338.67   10.60
   1  -1  -4  321.57   10.20
   1  -1  -4  319.57   10.20
   1  -1  -4  333.07   11.40
  -1   1   4  334.17   11.40
   1   1  -4  325.47   10.60
   1   1  -4  322.77   10.00
  -1   1   4  329.17   10.80
   1   1  -4  328.87   11.60
  -1  -1  -4   18.80    2.20
   1  -1   4   22.00    2.60
  -1  -1  -4   22.20    2.80
  -1  -1  -4   25.80    2.70
   1  -1   4   22.90    3.30
  -1   1  -4   19.50    2.00
  -1   1  -4   19.50    2.40
   1   1   4   21.10    3.10
   1   1   4   22.50    2.40
   1   1   4   22.60    2.60
  -1   1  -4   34.10    4.00
  -3  -1  -4  784.62   24.10
   3  -1   4  742.43   22.90
  -3  -1  -4  740.23   23.80
  -3  -1  -4  719.73   22.80
  -3  -1  -4  740.73   21.50
   3  -1   4  741.83   21.50
  -3   1  -4  731.53   21.50
   3   1   4  730.13   22.70
   3   1   4  745.93   21.60
  -3   1  -4  733.43   23.10
   5  -1   4    0.90    2.30
  -5  -1  -4    2.30    2.10
  -5  -1  -4    1.10    2.60
   5  -1   4    3.50    1.00
  -5  -1  -4    4.00    1.10
  -5  -1  -4    1.10    3.00
  -5   1  -4    1.10    3.00
   5   1   4    4.10    2.40
  -5   1  -4    3.30    2.40
  -5   1  -4    2.80    1.10
  -5   1  -4    2.70    2.30
   5   1   4    2.90    1.20
   7  -1   4    2.70    2.30
   7   1   4   -3.40    2.40
  -9  -1  -4    6.70    4.80
   9  -1   4    3.20    3.30
  -9   1  -4    6.30    5.00
   9   1   4    3.40    3.30
 -11  -1  -4   21.30    7.70
  11  -1   4   22.90    5.30
 -11   1  -4   28.00    7.90
  11   1   4   18.80    5.00
 -13  -1  -4  133.39   15.00
  13  -1   4  108.99    9.00
 -13   1  -4  144.59   14.60
  13   1   4  117.49    8.90
 -15  -1  -4   37.20   11.20
  15  -1   4   18.50    5.50
 -15   1  -4   37.30   12.80
  15   1   4   22.80    6.10
 -17  -1  -4    3.00   10.40
  17  -1   4    2.30    4.10
 -17   1  -4   10.20   10.40
  17   1   4    8.40    4.80
 -19  -1  -4   -5.70   11.80
  19  -1   4   -0.60    3.90
  19   1   4    2.80    4.10
 -19   1  -4   -8.30   10.40
 -20  -2   4    0.70    8.70
  20  -2  -4    2.60    2.10
  20  -2  -4    0.60    4.20
 -20   2   4   11.80   10.30
  20   2  -4   -0.20    3.80
  20   2  -4    0.50    2.40
 -18  -2   4   13.10   11.00
  18  -2  -4    5.80    4.60
  18  -2  -4    2.80    2.10
 -18   2   4   -2.00    8.00
  18   2  -4    0.70    3.50
  18   2  -4    3.40    2.80
  16  -2  -4   29.40    6.20
 -16  -2   4   17.10    9.90
  16  -2  -4   28.40    4.40
  16   2  -4   29.90    5.70
  16   2  -4   29.50    4.20
 -16   2   4   21.60    9.70
  14  -2  -4    9.70    4.60
 -14  -2   4    5.10    9.00
  14  -2  -4    4.10    2.70
 -14   2   4    8.10    9.50
  14   2  -4    5.70    2.80
  14   2  -4    2.50    3.70
 -12  -2   4   79.99   12.60
  12  -2  -4   81.39    6.80
  12   2  -4   83.69    6.30
 -12   2   4   95.99   13.20
  12   2  -4   90.59    5.60
 -10  -2   4    9.40    7.60
  10  -2  -4    7.20    3.50
 -10   2   4    4.70    7.40
  10   2  -4   10.00    2.70
 -10   2   4   12.80    3.60
  10   2  -4   11.40    3.20
   8  -2  -4    0.20    2.20
  -8  -2   4   -3.50    5.20
   8   2  -4   -0.40    1.60
  -8   2   4   -1.20    1.80
  -8   2   4   -2.70    5.40
   8   2  -4   -0.30    2.00
   6  -2  -4  276.87   14.30
  -6  -2   4  303.37   13.40
   6  -2  -4  301.17   10.80
   6   2  -4  287.87   14.40
  -6   2   4  281.37   13.00
   6   2  -4  294.17   10.40
  -6   2   4  280.57   10.40
  -6   2   4  294.97   11.00
   6   2  -4  292.57   10.70
  -4  -2   4   -1.10    2.00
   4  -2  -4   -2.70    2.00
  -4  -2   4   -0.10    1.20
  -4  -2   4   -3.10    3.50
   4  -2  -4    1.90    4.50
   4  -2  -4    0.00    1.50
  -4   2   4   -0.40    1.90
  -4   2   4   -6.20    3.30
  -4   2   4    3.20    2.20
   4   2  -4    0.70    1.50
   2  -2  -4  226.18    8.60
  -2  -2   4  238.88    8.50
   2  -2  -4  229.28    8.60
   2  -2  -4  227.68    8.90
  -2  -2   4  239.58    8.70
  -2  -2   4  247.38    9.60
  -2   2   4  235.78    9.00
   2   2  -4  252.47    9.10
   2   2  -4  240.98    8.80
  -2   2   4  238.78    8.90
   2   2  -4  213.58    9.20
   0  -2   4   58.49    4.20
   0  -2  -4   58.09    3.60
   0  -2   4   64.29    3.70
   0  -2  -4   60.39    4.00
   0  -2  -4   62.29    3.90
   0  -2  -4   62.19    4.20
   0  -2   4   63.59    4.30
   0   2   4   61.09    4.00
   0   2  -4   60.69    3.90
   0   2   4   65.69    4.10
   0   2  -4   59.69    4.10
   2  -2   4   83.39    4.20
   2  -2   4   86.39    5.40
  -2  -2  -4   86.29    4.30
   2  -2   4   77.99    5.00
  -2  -2  -4   87.49    4.80
  -2  -2  -4   84.09    4.80
  -2   2  -4   85.39    4.80
  -2   2  -4   95.99    4.50
  -2   2  -4   72.69    5.00
   2   2   4   99.39    5.20
   2   2   4   93.89    4.60
  -4  -2  -4   39.70    5.20
   4  -2   4   60.49    4.70
  -4  -2  -4   57.09    4.60
  -4  -2  -4   62.09    5.20
  -4   2  -4   57.29    4.80
   4   2   4   60.39    3.70
   4   2   4   53.99    4.40
  -4   2  -4   57.79    3.40
  -4   2  -4   62.39    4.90
  -6  -2  -4  208.38   10.80
   6  -2   4  209.88    9.80
  -6  -2  -4  221.78    7.80
   6  -2   4  258.77   10.10
   6   2   4  204.68    9.40
   6   2   4  211.48    7.80
  -6   2  -4  204.78   10.60
  -6   2  -4  207.58    7.60
   8  -2   4   64.99    5.90
  -8  -2  -4   69.19    7.80
   8  -2   4   53.59    3.70
   8   2   4   70.39    5.90
  -8   2  -4   69.59    3.60
  -8   2  -4   67.59    7.50
   8   2   4   66.59    3.70
  10  -2   4   14.10    4.70
 -10  -2  -4   15.50    7.30
  10  -2   4    6.20    1.60
 -10  -2  -4    6.40    1.50
  10   2   4    5.40    1.90
 -10   2  -4    3.90    6.00
 -10   2  -4    8.40    2.00
  10   2   4    7.80    4.00
 -12  -2  -4   70.79   12.80
  12  -2   4   45.80    7.30
  12   2   4   41.40    6.60
 -12   2  -4   58.39   11.10
  14  -2   4   15.30    5.30
 -14  -2  -4    7.10    9.70
 -14   2  -4   20.10    9.70
  14   2   4   11.10    4.80
 -16  -2  -4   12.10   11.40
  16  -2   4   16.70    5.80
  16   2   4   12.90    5.50
 -16   2  -4   11.20   10.60
  18  -2   4   -1.20    2.90
 -18  -2  -4   -3.30   11.00
 -18   2  -4    0.40   10.60
  18   2   4   -4.80    3.60
  20  -2   4    0.80    4.60
 -20  -2  -4    3.00   12.60
 -20   2  -4    8.20   13.60
  20   2   4    3.20    5.10
 -19  -3   4   -0.20    8.90
  19  -3  -4    3.00    2.20
  19  -3  -4    0.40    3.90
 -19   3   4    3.90    9.60
  19   3  -4   -4.90    3.00
  19   3  -4   -1.10    2.40
 -17  -3   4   32.20   12.00
  17  -3  -4   13.00    3.20
  17   3  -4   18.90    5.20
  17   3  -4   14.30    3.60
 -17   3   4   25.50   11.30
 -15  -3   4   36.70   11.90
  15  -3  -4   39.80    7.20
 -15   3   4   54.09   12.70
  15   3  -4   40.90    4.80
  15   3  -4   55.69    7.30
  13  -3  -4   54.99    6.50
 -13  -3   4   60.19   12.80
  13   3  -4   44.70    4.90
 -13   3   4   45.90   12.00
  13   3  -4   52.29    7.10
 -13   3   4   48.60    5.40
  11  -3  -4   66.09    6.70
 -11  -3   4   84.39   12.50
 -11   3   4   78.29   11.90
  11   3  -4   67.89    5.60
  11   3  -4   66.09    5.90
 -11   3   4   66.39    6.00
  -9  -3   4   48.10    9.00
   9  -3  -4   39.70    5.50
  -9   3   4   45.80    5.30
  -9   3   4   47.60    8.80
   9   3  -4   41.80    4.70
   9   3  -4   38.80    4.40
   7  -3  -4   35.70    4.90
  -7  -3   4   29.20    6.90
  -7   3   4   30.60    6.40
  -7   3   4   31.20    4.30
   7   3  -4   36.90    4.30
   5  -3  -4   45.70    4.40
  -5  -3   4   47.60    4.50
  -5  -3   4   44.90    5.90
   5  -3  -4   53.49    7.30
  -5   3   4   42.70    4.30
   5   3  -4   47.40    4.20
  -5   3   4   38.00    5.70
   5   3  -4   60.09    8.40
   3  -3  -4  148.39    7.10
  -3  -3   4  145.29    7.50
   3  -3  -4  135.49    7.60
  -3  -3   4  145.69    7.00
  -3   3   4  141.79    6.80
  -3   3   4  122.29    9.10
   3   3  -4  122.19    8.30
   3   3  -4  145.49    8.40
  -1  -3   4    0.90    2.10
   1  -3  -4    0.00    2.40
  -1  -3   4    0.80    2.80
   1   3  -4    0.90    1.90
  -1   3   4    0.10    2.00
   1   3  -4    5.70    2.80
   1  -3   4    6.20    2.60
  -1  -3  -4    5.20    1.70
   1  -3   4    5.30    2.80
  -1  -3  -4    0.20    2.50
   1   3   4    5.70    2.40
  -1   3  -4    3.50    1.80
  -1   3  -4    2.60    2.10
  -3  -3  -4  163.18    7.90
   3  -3   4  162.68    9.60
  -3   3  -4  169.68    8.00
  -3   3  -4  167.48    7.30
   3   3   4  166.18    8.00
   3   3   4  172.98    7.50
  -5  -3  -4  365.26   14.80
   5  -3   4  365.56   14.40
  -5  -3  -4  360.56   14.10
  -5   3  -4  369.96   14.30
   5   3   4  356.56   14.10
   5   3   4  381.46   13.00
  -5   3  -4  375.56   14.70
  -5   3  -4  370.86   12.80
  -7  -3  -4  115.29   10.20
   7  -3   4  115.29    7.90
   7   3   4  116.79    7.30
   7   3   4  114.59    6.00
  -7   3  -4  116.89    5.80
  -7   3  -4  114.29    8.80
   9  -3   4    1.40    3.50
  -9  -3  -4    4.90    6.40
  -9   3  -4    2.50    5.80
  -9   3  -4    1.80    2.00
   9   3   4    5.60    3.80
   9   3   4   -0.40    2.20
  11  -3   4   69.29    7.30
 -11  -3  -4   91.19   13.60
 -11   3  -4   79.39   11.80
  11   3   4   63.79    4.80
 -11   3  -4   60.09    4.30
  11   3   4   62.19    6.80
 -13  -3  -4   -5.20    1.70
 -13  -3  -4   -1.40    9.20
  13  -3   4   -1.10    1.70
  13  -3   4    1.20    4.00
 -13   3  -4   -1.90    8.60
  13   3   4    2.10    2.00
  13   3   4   -2.10    3.30
 -13   3  -4    2.60    2.00
 -15  -3  -4   -0.50   13.80
  15  -3   4    1.40    4.00
  15   3   4   13.40    4.70
 -15   3  -4    5.90   10.40
 -17  -3  -4   13.40   13.70
  17  -3   4    4.90    4.40
  17   3   4    4.50    3.70
 -17   3  -4    0.40   11.60
  19  -3   4    3.90    4.10
 -19  -3  -4   -8.00   11.80
 -19   3  -4   -7.50   11.70
  19   3   4   -3.30    4.10
 -18  -4   4   22.40   11.10
  18  -4  -4    9.00    3.90
  18  -4  -4    2.80    2.90
  18   4  -4    1.00    3.20
 -18   4   4   16.60    8.80
  18   4  -4   11.00    5.00
  16  -4  -4   15.40    4.90
 -16  -4   4   21.60   11.10
  16   4  -4   19.60    5.50
 -16   4   4    9.30    3.30
  16   4  -4   11.80    3.90
 -16   4   4   13.50    9.30
  14  -4  -4   18.80    5.90
 -14  -4   4   12.50    9.80
  14   4  -4   17.60    4.90
 -14   4   4    9.20    8.70
  14   4  -4   10.60    3.50
 -14   4   4    9.90    3.70
  12  -4  -4    7.00    4.60
 -12  -4   4   12.60    8.50
  12   4  -4   10.90    3.70
  12   4  -4   15.20    4.70
 -12   4   4   22.60    4.60
 -12   4   4   11.10    8.50
  10  -4  -4   17.50    4.90
 -10  -4   4   30.70    9.10
  10   4  -4   25.10    4.50
 -10   4   4    8.80    7.60
  10   4  -4   21.90    5.00
 -10   4   4   19.40    4.60
  -8  -4   4   -5.10    5.50
   8  -4  -4    2.10    3.50
  -8   4   4    5.00    3.30
   8   4  -4    1.30    2.80
  -8   4   4    1.80    5.90
  -6  -4   4    3.70    5.00
   6  -4  -4    6.60    3.90
  -6  -4   4    5.00    4.00
   6  -4  -4   -5.90    4.20
   6   4  -4    6.80    3.20
  -6   4   4    7.00    4.70
  -6   4   4    5.50    3.00
   4  -4  -4   11.40    4.00
  -4  -4   4    8.90    3.90
  -4  -4   4    3.60    3.60
   4   4  -4    8.60    3.00
  -4   4   4    3.50    2.80
   4   4  -4    2.70    5.40
   2  -4  -4  374.26   14.50
  -2  -4   4  383.26   14.50
   2   4  -4  373.46   14.20
  -2   4   4  364.96   14.10
   0  -4   4  392.26   14.80
   0  -4  -4  363.46   14.30
   0   4  -4  375.16   14.10
   0   4   4  380.76   14.20
   2  -4   4   22.00    4.60
  -2  -4  -4   17.90    4.10
  -2   4  -4   20.30    3.80
  -2   4  -4   21.30    3.40
   2   4   4   15.30    3.40
  -4  -4  -4   28.70    4.00
   4  -4   4   28.90    5.20
  -4  -4  -4   20.80    4.80
  -4   4  -4   29.00    4.60
   4   4   4   33.20    5.30
  -4   4  -4   28.90    4.10
   4   4   4   21.30    3.80
  -4   4  -4   29.30    3.60
   6  -4   4   65.69    6.80
  -6  -4  -4   72.29    8.70
  -6   4  -4   66.89    7.20
   6   4   4   56.39    6.30
   6   4   4   73.69    5.70
  -6   4  -4   64.89    5.20
   8  -4   4   55.69    7.70
  -8  -4  -4   67.49   10.80
  -8   4  -4   62.49    8.80
  -8   4  -4   54.89    4.90
   8   4   4   55.49    5.50
   8   4   4   59.29    7.40
 -10  -4  -4   15.50    9.80
  10  -4   4    3.00    4.20
  10   4   4    2.60    3.90
 -10   4  -4    1.30    8.10
 -10   4  -4    3.90    2.50
  10   4   4    0.20    2.90
  12  -4   4    3.20    3.70
 -12  -4  -4    5.20   10.60
 -12   4  -4    6.10    2.50
  12   4   4    7.70    3.00
 -12   4  -4    7.40    9.40
  12   4   4    9.20    4.90
  14  -4   4    8.40    5.10
 -14  -4  -4   -4.40   12.30
 -14   4  -4   -0.20    9.70
  14   4   4    5.50    4.30
  14   4   4    2.60    2.90
 -14   4  -4    4.60    2.50
 -16  -4  -4   -1.30   14.30
  16  -4   4    8.20    4.70
  16   4   4    2.20    4.10
 -16   4  -4  -12.80   10.10
  16   4   4    8.90    2.70
 -16   4  -4    7.60    2.10
 -18  -4  -4  -13.80   13.10
  18  -4   4    8.90    5.50
 -18   4  -4   -1.70   12.10
  18   4   4    1.80    4.90
 -17  -5   4   28.10   10.60
  17  -5  -4    5.00    4.20
  17   5  -4    2.90    4.30
 -17   5   4    3.40    2.90
 -17   5   4   18.30    8.40
  17   5  -4    6.00    3.40
  15  -5  -4    4.10    4.10
 -15  -5   4    6.50    8.40
 -15   5   4    2.60    7.60
  15   5  -4    6.00    4.30
 -15   5   4    6.00    3.00
  15   5  -4    1.80    3.20
 -13  -5   4    2.80    7.30
 -13   5   4    0.80    6.40
  13   5  -4    1.00    4.00
 -13   5   4   -0.80    2.70
  13   5  -4   -1.90    3.00
 -11  -5   4   15.60    8.10
  11  -5  -4    4.20    4.10
 -11   5   4    4.50    3.70
 -11   5   4    7.50    6.50
  11   5  -4    1.40    3.20
  -9  -5   4   -5.30    4.20
  -9  -5   4    0.70    6.60
   9  -5  -4    0.10    4.00
  -9   5   4   -1.30    6.20
   9   5  -4    1.40    3.40
  -9   5   4   -1.70    3.10
   7  -5  -4   -8.60    3.40
  -7  -5   4    3.10    6.60
   7  -5  -4   -2.50    3.90
  -7  -5   4    7.60    4.80
   7   5  -4    2.30    3.50
  -7   5   4   -0.70    5.80
  -7   5   4    1.10    3.30
  -5  -5   4   -2.40    4.10
   5  -5  -4    6.40    4.40
  -5  -5   4   -2.00    4.60
   5   5  -4   -9.70    5.80
   5   5  -4   -0.80    3.30
  -5   5   4    0.10    3.10
   3  -5  -4   56.99    7.20
  -3  -5   4   58.09    6.80
  -3   5   4   49.90    5.70
   3   5  -4   55.99    6.10
   1  -5  -4   56.99    7.20
  -1  -5   4   49.00    6.80
   1   5  -4   44.70    5.40
  -1   5   4   51.89    6.10
   1  -5   4    1.50    4.20
  -1  -5  -4    0.30    4.20
  -1   5  -4    5.80    3.30
   1   5   4    6.80    3.30
   3  -5   4    0.40    4.20
  -3  -5  -4    7.10    4.20
   3   5   4   -2.90    3.20
  -3   5  -4   -0.60    3.30
  -5  -5  -4    7.90    4.70
   5  -5   4   -3.00    4.10
  -5  -5  -4    3.90    6.60
   5   5   4    1.60    3.50
  -5   5  -4    3.50    4.90
  -5   5  -4   -1.60    3.10
   7  -5   4   -3.30    4.50
  -7   5  -4    2.20    3.40
   7   5   4    3.00    3.80
   7   5   4    7.30    5.10
   9  -5   4   13.60    5.20
  -9  -5  -4   12.90   10.00
  -9   5  -4   19.20    4.00
  -9   5  -4   14.90    8.10
   9   5   4   13.50    3.90
   9   5   4   17.00    5.40
 -11  -5  -4    3.80   12.10
  11  -5   4   12.70    5.50
 -11   5  -4    9.70    8.90
  11   5   4    5.60    5.00
  11   5   4   10.00    3.60
 -11   5  -4    5.60    2.90
  13  -5   4    4.40    5.50
 -13  -5  -4    3.70   13.40
 -13   5  -4   -8.00    9.40
 -13   5  -4    5.00    2.70
  13   5   4    7.70    3.10
  13   5   4    5.70    5.00
  15  -5   4    5.20    5.10
 -15  -5  -4   11.20   14.90
 -15   5  -4   10.50    3.00
  15   5   4    5.10    2.90
 -15   5  -4    7.50   12.00
  15   5   4    7.60    4.80
  17  -5   4   -1.00    5.00
 -17  -5  -4  -10.70   17.20
 -17   5  -4   -8.90   11.50
 -17   5  -4    3.70    2.30
  17   5   4    3.80    5.50
  17   5   4    8.80    3.10
 -10  -6   4   36.90    8.00
 -10   6   4    3.30    4.40
  -8  -6   4    8.40    5.30
  -8  -6   4   17.80    6.40
   8  -6  -4    3.60    4.60
   8   6  -4    2.70    3.70
  -8   6   4    2.00    3.60
   6  -6  -4   16.50    5.90
  -6  -6   4   19.80    5.70
  -6   6   4   25.80    5.30
   6   6  -4   25.10    5.20
   4  -6  -4  119.29    9.80
  -4  -6   4  118.69    9.50
  -4   6   4  121.59    8.50
   4   6  -4  101.89    8.30
   2  -6  -4  195.48   11.80
  -2  -6   4  176.88   11.50
  -2   6   4  186.88   10.70
   2   6  -4  189.28   10.80
   0  -6  -4   10.30    5.50
   0  -6   4    2.30    5.30
   0   6  -4    8.60    4.20
   0   6   4    8.10    4.20
  -2  -6  -4   31.50    6.30
   2  -6   4   28.80    6.70
   2   6   4   38.00    6.20
  -2   6  -4   34.40    5.60
   4  -6   4    8.80    5.60
  -4  -6  -4    4.30    5.10
  -4   6  -4    3.00    3.30
   4   6   4    6.40    4.30
  -6  -6  -4   -2.20    3.90
   6  -6   4   -1.10    4.60
  -6   6  -4   -1.70    2.70
   6   6   4   -0.50    3.30
  -8  -6  -4   -3.90    8.20
   8  -6   4   11.80    5.60
  -8  -6  -4    3.40    4.40
   8   6   4    7.00    4.00
  -8   6  -4    3.80    3.10
  -8   6  -4   -3.40    7.20
 -10  -6  -4   12.50   11.00
  10  -6   4   12.90    5.20
  10   6   4   20.80    4.60
 -10   6  -4   -0.70    8.90
  10   6   4    7.70    4.60
 -10   6  -4   14.90    4.20
  12  -6   4    0.40    4.30
 -12  -6  -4  -15.70   12.50
  12   6   4    1.80    4.50
 -12   6  -4   -2.00    3.10
  12   6   4    5.40    3.60
 -12   6  -4   -6.90    9.60
  14  -6   4    2.70    5.00
 -14  -6  -4  -33.90   13.70
 -14   6  -4    3.50    3.00
  14   6   4   -0.70    3.30
 -14   6  -4   -8.60   10.20
  14   6   4   -0.90    4.90
  -9  -7   4   -8.70    4.60
   9  -7  -4    8.10    6.10
  -9   7   4    1.20    3.50
   9   7  -4    2.30    3.90
  -7  -7   4   -2.60    4.50
   7  -7  -4    5.30    5.00
  -7   7   4    1.90    3.60
   7   7  -4   -4.00    3.40
   5  -7  -4   15.90    6.20
  -5  -7   4   24.10    6.50
   5   7  -4   16.20    5.30
  -5   7   4   12.20    4.50
   3  -7  -4   -2.00    5.00
  -3  -7   4    2.30    7.30
   3   7  -4    2.20    3.70
  -3   7   4    4.80    3.80
  -1  -7   4    5.10    6.40
   1  -7  -4    2.20    5.30
  -1   7   4    1.60    3.70
   1   7  -4    3.50    4.30
   1  -7   4    7.60    5.50
  -1  -7  -4   -3.90    4.90
  -1   7  -4   -0.80    3.60
   1   7   4    1.80    3.90
  -3  -7  -4   -1.90    4.50
   3  -7   4    2.90    4.90
  -3   7  -4    7.50    3.70
   3   7   4    4.40    3.90
  -5  -7  -4    2.60    5.10
   5  -7   4    1.80    5.10
   5   7   4    3.90    3.90
  -5   7  -4    7.90    3.40
   7  -7   4    2.30    4.50
  -7  -7  -4    2.20    5.10
   7   7   4    3.70    4.10
  -7   7  -4    9.30    4.10
   9  -7   4    6.80    4.60
  -9  -7  -4   -2.90    4.80
   9   7   4    7.80    3.90
  -9   7  -4    0.50    2.90
 -11  -7  -4    1.10    5.20
 -11  -7  -4   21.90   10.60
  11  -7   4    5.80    5.40
 -11   7  -4   -7.00    8.10
 -11   7  -4    5.50    3.30
  11   7   4    0.90    3.80
 -10  -8   4    3.00    5.40
  10  -8  -4   11.30    5.90
 -10   8   4   -4.70    4.10
  10   8  -4    5.90    5.00
  -8  -8   4   -1.80    5.60
   8  -8  -4   -2.50    5.00
   8   8  -4   -3.10    3.80
  -8   8   4    4.50    4.20
   6  -8  -4    7.10    5.40
  -6  -8   4   13.20    6.00
   6   8  -4   10.70    4.70
  -6   8   4   15.10    4.90
   4  -8  -4   17.80    6.70
  -4  -8   4   15.90    6.40
   4   8  -4   13.20    4.80
  -4   8   4   11.10    4.70
   2  -8  -4   -2.90    4.70
  -2  -8   4    8.40    5.60
   2   8  -4   11.80    4.70
  -2   8   4    2.80    3.50
   0  -8  -4    0.50    5.00
   0  -8   4    0.40    4.80
   0   8  -4    1.70    3.40
   0   8   4    0.70    3.50
   2  -8   4   -4.60    5.20
  -2  -8  -4    8.30    6.00
   2   8   4    6.40    4.80
  -2   8  -4    0.40    3.50
  -4  -8  -4    1.70    5.50
   4  -8   4    6.70    5.20
  -4   8  -4    1.10    4.20
   4   8   4   -1.70    3.60
  -6  -8  -4   -0.50    5.60
   6  -8   4   -0.70    4.90
  -6   8  -4    3.50    3.50
   6   8   4   -2.70    3.80
  -8  -8  -4    5.50    5.80
   8  -8   4    3.00    5.20
  -8   8  -4    2.40    3.50
   8   8   4    3.30    3.80
 -20   0   5    3.60    8.80
  20   0  -5   -1.10    1.50
  20   0  -5    3.50    4.00
 -18   0   5    1.20    9.90
  18   0  -5   -3.90    3.10
  18   0  -5    0.90    1.70
 -16   0   5   -1.20    8.10
  16   0  -5    1.00    3.40
  16   0  -5   -2.80    1.50
  14   0  -5    2.00    1.70
  14   0  -5    2.50    2.80
 -14   0   5   10.00    9.60
  12   0  -5    0.30    1.60
 -12   0   5   -1.40    7.70
  12   0  -5    2.80    2.80
  10   0  -5   -3.10    1.80
  10   0  -5    0.10    1.50
 -10   0   5    0.00    6.00
  -8   0   5   -6.80    4.80
   8   0  -5    0.60    1.40
   8   0  -5   -1.50    1.20
   8   0  -5    1.30    1.70
  -8   0   5    1.10    1.60
   6   0  -5    1.60    1.30
  -6   0   5   -1.70    1.30
   6   0  -5   -0.70    1.20
   6   0  -5    7.00    5.40
  -6   0   5   -2.70    4.60
  -6   0   5   -0.80    1.00
  -4   0   5   -1.00    0.90
   4   0  -5    1.00    1.50
  -4   0   5    0.10    1.30
   4   0  -5    0.70    0.90
  -4   0   5   -3.80    3.70
   4   0  -5   -2.60    3.70
  -2   0   5   -2.20    2.80
   2   0  -5    0.70    1.30
  -2   0   5    0.50    1.10
   2   0  -5   -3.70    2.90
   0   0  -5    0.60    1.10
   0   0   5   -3.30    2.20
   0   0  -5   -0.30    2.00
   0   0   5    1.50    1.10
   0   0   5    0.20    1.30
   0   0  -5    0.10    1.00
  -2   0  -5    1.90    1.60
   2   0   5    3.10    2.70
  -2   0  -5   -0.60    0.90
   2   0   5    1.00    1.80
  -4   0  -5   -2.40    2.90
   4   0   5    0.50    2.20
  -4   0  -5   -1.00    2.20
  -4   0  -5   -0.90    1.70
  -6   0  -5    1.40    3.00
   6   0   5    2.50    2.40
   8   0   5   -0.20    2.50
  -8   0  -5    0.70    3.90
  10   0   5    0.00    2.90
 -10   0  -5    4.10    4.70
  12   0   5    0.60    3.60
 -12   0  -5    4.40    6.50
  14   0   5   -5.70    3.40
 -14   0  -5    6.60    8.90
 -16   0  -5   -6.80    8.80
  16   0   5    0.40    3.90
 -18   0  -5    3.20   11.10
  18   0   5    6.00    5.00
  20   0   5    0.90    5.40
 -20   0  -5   -6.00   11.00
  21  -1  -5   -0.90    3.90
  21  -1  -5   -3.70    1.70
 -21  -1   5   -4.90    9.30
 -21   1   5    6.30   10.20
  21   1  -5   -5.70    1.90
  21   1  -5   -0.50    3.80
  19  -1  -5   11.70    4.40
  19  -1  -5    9.70    2.70
 -19  -1   5    1.20    8.50
 -19   1   5    6.50    9.00
  19   1  -5    8.60    2.80
  19   1  -5   17.20    5.10
  17  -1  -5   58.89    6.60
  17  -1  -5   68.89    5.10
 -17  -1   5   79.39   15.40
 -17   1   5   78.49   14.10
  17   1  -5   71.59    6.70
  17   1  -5   57.29    4.70
  15  -1  -5  257.97   10.90
  15  -1  -5  262.87   12.70
 -15  -1   5  229.98   18.70
  15   1  -5  246.58   11.90
 -15   1   5  244.58   18.70
  15   1  -5  265.87   10.80
 -13  -1   5   -2.50    8.20
  13  -1  -5    8.10    2.70
  13  -1  -5    3.50    3.50
  13   1  -5    4.60    3.10
 -13   1   5   10.20    9.00
  13   1  -5    4.80    2.40
 -11  -1   5    2.20    7.00
  11  -1  -5    3.20    3.10
  11  -1  -5    0.80    2.10
  11   1  -5    6.10    2.60
 -11   1   5   -1.20    7.60
  -9  -1   5   64.59    9.10
   9  -1  -5   75.29    4.90
  -9  -1   5   65.99    4.20
   9  -1  -5   71.19    4.70
  -9   1   5   75.49    4.40
  -9   1   5   80.89   10.10
   9   1  -5   72.19    4.50
   9   1  -5   77.49    4.60
   7  -1  -5   49.00    3.90
  -7  -1   5   42.30    3.20
   7  -1  -5   44.80    3.50
   7  -1  -5   43.80    3.60
  -7  -1   5   55.09    7.60
   7   1  -5   46.00    3.20
  -7   1   5   43.40    7.20
   7   1  -5   48.00    3.50
  -7   1   5   62.29    6.40
   5  -1  -5   67.69    4.30
  -5  -1   5   64.99    3.30
   5  -1  -5   63.69    3.40
  -5  -1   5   61.49    6.70
   5  -1  -5   67.69    7.10
  -5  -1   5   65.69    3.80
   5   1  -5   56.79    6.90
   5   1  -5   65.89    3.90
  -5   1   5   66.69    3.50
   5   1  -5   67.19    3.20
  -5   1   5   55.69    4.20
  -5   1   5   68.19    7.00
   3  -1  -5   59.89    3.80
   3  -1  -5   52.79    2.90
  -3  -1   5   52.99    3.20
  -3  -1   5   54.09    2.80
  -3  -1   5   58.89    2.70
  -3  -1   5   51.59    5.50
  -3   1   5   57.89    3.00
  -3   1   5   51.99    5.40
   3   1  -5   53.39    3.40
  -3   1   5   52.49    3.90
   1  -1  -5   60.09    5.70
   1  -1  -5   80.19    5.00
  -1  -1   5   75.99    3.40
   1  -1  -5   80.79    3.60
  -1  -1   5   80.59    5.30
   1   1  -5   77.09    3.30
   1   1  -5   72.79    3.80
  -1   1   5   82.89    5.10
   1   1  -5   73.89    5.10
  -1   1   5   78.19    4.40
  -1   1   5   79.69    3.70
  -1  -1  -5   99.09    5.30
   1  -1   5  104.09    4.70
  -1  -1  -5   96.99    4.30
   1  -1   5   97.09    5.80
   1  -1   5   90.99    4.90
  -1  -1  -5   96.79    4.60
   1   1   5   96.79    4.60
   1   1   5  100.99    4.60
  -1   1  -5   97.29    4.20
  -1   1  -5   92.79    4.30
   1   1   5   96.79    5.80
   3  -1   5  970.10   30.50
  -3  -1  -5  954.50   30.20
  -3  -1  -5  975.80   27.90
   3  -1   5  994.00   29.40
  -3  -1  -5  941.41   29.20
   3  -1   5  962.50   27.90
   3   1   5  985.60   29.20
   3   1   5  967.30   30.50
  -3   1  -5  987.40   27.90
  -3   1  -5  977.70   30.40
   3   1   5  975.80   28.10
  -3   1  -5  923.61   29.00
   5  -1   5  111.99    4.20
   5  -1   5  119.09    6.50
  -5  -1  -5  116.09    4.30
  -5  -1  -5  121.19    7.30
   5   1   5  125.29    6.40
  -5   1  -5  116.79    4.30
  -5   1  -5  117.59    7.40
   5   1   5  117.79    4.50
   7  -1   5  154.28    8.30
  -7  -1  -5  140.19    9.30
  -7   1  -5  159.98    9.60
   7   1   5  143.79    7.80
   9  -1   5   11.70    4.00
  -9  -1  -5   10.70    5.30
   9   1   5    4.00    3.40
  -9   1  -5   12.00    5.40
  11  -1   5   95.99    8.00
 -11  -1  -5   89.69   10.60
  11   1   5   98.49    7.90
 -11   1  -5   98.89   10.70
  13  -1   5   21.70    5.70
 -13  -1  -5   37.30   10.90
 -13   1  -5   25.10    9.80
  13   1   5   31.50    5.80
  15  -1   5   49.50    9.00
 -15  -1  -5   48.60   15.50
  15   1   5   36.10    7.70
 -15   1  -5   41.20   13.00
 -17  -1  -5   10.40   10.80
  17  -1   5   -1.10    3.80
 -17   1  -5    7.00   10.60
  17   1   5    2.80    3.40
 -19  -1  -5   -4.80   10.90
  19  -1   5    3.90    3.60
  19   1   5    1.10    4.50
 -19   1  -5    0.40   10.60
 -20  -2   5   -0.50    7.90
  20  -2  -5    2.50    2.00
  20  -2  -5    1.10    4.40
 -20   2   5    7.50    9.60
  20   2  -5    2.60    3.60
  20   2  -5   -1.30    2.40
  18  -2  -5    2.90    3.70
  18  -2  -5    2.30    2.00
 -18  -2   5   -2.40    8.50
 -18   2   5   -3.30    8.70
  18   2  -5   -1.00    2.00
  18   2  -5   -0.20    3.00
  16  -2  -5   10.40    3.80
 -16  -2   5   -4.90    8.10
  16  -2  -5    1.90    1.90
  16   2  -5    0.50    2.00
 -16   2   5   -3.20    8.90
  16   2  -5    3.20    3.60
  14  -2  -5   59.69    7.90
 -14  -2   5   64.29   12.70
  14  -2  -5   55.79    5.20
  14   2  -5   55.09    4.90
  14   2  -5   55.19    5.80
 -14   2   5   49.60   11.80
  12  -2  -5   65.79    6.20
  12  -2  -5   72.99    5.30
 -12  -2   5   82.99   12.50
  12   2  -5   66.29    5.70
 -12   2   5   71.09   12.00
  12   2  -5   70.09    5.10
 -10  -2   5   22.20    8.00
  10  -2  -5   23.00    4.30
  10   2  -5   25.00    3.40
 -10   2   5   17.40    8.20
 -10   2   5   16.70    3.90
  -8  -2   5    3.80    5.60
  -8  -2   5    7.90    2.50
   8  -2  -5   14.50    3.30
   8   2  -5    9.50    2.60
  -6  -2   5   91.79    4.80
   6  -2  -5   94.49    5.20
   6  -2  -5   80.29    8.90
  -6  -2   5   88.09    7.90
   6   2  -5   93.99    5.10
  -6   2   5   95.69    8.10
  -6   2   5   99.49    5.70
   6   2  -5   91.69    4.80
   4  -2  -5  190.28   10.50
   4  -2  -5  200.08    7.80
  -4  -2   5  209.78   10.00
  -4  -2   5  198.68    7.50
   4   2  -5  197.48    8.00
  -4   2   5  209.28    8.50
  -4   2   5  200.88    9.50
   4   2  -5  189.88    9.50
  -2  -2   5  307.77   10.30
  -2  -2   5  301.97   11.70
   2  -2  -5  295.77   10.30
   2  -2  -5  276.77   10.40
  -2  -2   5  276.07   10.30
   2  -2  -5  290.57   11.20
  -2   2   5  304.77   10.90
   2   2  -5  288.77   10.50
   2   2  -5  304.17   10.00
  -2   2   5  301.27   11.10
   0  -2  -5  133.69    5.90
   0  -2   5  140.89    6.90
   0  -2  -5  134.09    6.30
   0  -2  -5  128.09    5.80
   0  -2   5  129.39    6.10
   0  -2   5  138.99    5.80
   0   2   5  132.39    6.10
   0   2   5  132.49    6.10
   0   2  -5  133.89    5.90
   0   2  -5  134.29    6.30
   0   2   5  132.59    6.50
   2  -2   5   52.99    4.10
  -2  -2  -5   52.59    3.40
  -2  -2  -5   52.49    3.90
   2  -2   5   52.59    4.60
  -2  -2  -5   50.99    4.00
   2  -2   5   51.99    3.30
   2   2   5   54.29    4.50
  -2   2  -5   56.79    3.80
   2   2   5   54.09    4.20
   2   2   5   52.39    3.70
  -2   2  -5   46.90    3.40
  -4  -2  -5   24.80    4.00
   4  -2   5   23.30    3.90
  -4  -2  -5   30.80    4.90
  -4  -2  -5   23.20    2.50
   4  -2   5   17.60    2.10
  -4   2  -5   24.50    4.40
  -4   2  -5   23.30    2.60
   4   2   5   25.50    3.80
   4   2   5   23.80    2.80
  -4   2  -5   33.90    5.00
  -6  -2  -5   72.49    6.80
   6  -2   5   73.89    5.70
   6  -2   5   67.59    4.30
  -6   2  -5   72.99    3.80
   6   2   5   75.09    5.50
  -6   2  -5   63.49    6.20
   6   2   5   67.69    3.80
  -8  -2  -5   85.09    8.40
   8  -2   5   68.59    3.70
   8  -2   5   82.69    6.50
  -8   2  -5   70.79    3.70
   8   2   5   76.29    4.00
  -8   2  -5   74.99    7.70
   8   2   5   81.79    6.50
  10  -2   5    1.80    3.70
 -10  -2  -5    8.40    6.50
 -10   2  -5   -0.20    5.00
  10   2   5    7.20    3.70
  10   2   5   -1.00    1.50
 -12  -2  -5   40.10   10.50
  12  -2   5   24.60    6.00
 -12   2  -5   26.50    9.10
  12   2   5   32.70    6.40
 -14  -2  -5   40.00   11.60
  14  -2   5   27.80    6.40
  14   2   5   26.20    6.30
 -14   2  -5   35.50   10.60
 -16  -2  -5   19.50   11.00
  16  -2   5   20.50    5.90
  16   2   5   16.40    6.20
 -16   2  -5   26.50   11.50
 -18  -2  -5   -0.30   12.10
  18  -2   5    3.10    4.30
  18   2   5   -1.10    3.90
 -18   2  -5  -11.10   10.00
  19  -3  -5   -2.40    2.10
 -19  -3   5    0.40    8.00
  19  -3  -5   12.20    5.50
  19   3  -5    4.30    3.60
  19   3  -5   -0.90    2.60
 -19   3   5   -1.20    8.40
 -17  -3   5   11.20    9.10
  17  -3  -5    5.20    3.60
  17  -3  -5    6.30    3.10
  17   3  -5    7.10    3.00
 -17   3   5    9.80    9.30
  17   3  -5    6.90    3.90
  15  -3  -5   18.70    3.90
  15  -3  -5   15.20    5.50
 -15  -3   5    3.30    8.20
  15   3  -5   17.30    4.70
 -15   3   5   11.50    9.00
  15   3  -5   17.80    3.70
 -13  -3   5   -5.20    8.40
  13  -3  -5    1.20    4.10
  13   3  -5    8.70    3.30
 -13   3   5    2.20    8.80
  13   3  -5    7.40    3.60
 -13   3   5    2.70    3.30
 -11  -3   5   17.00    9.10
  11  -3  -5   23.40    5.20
 -11   3   5   18.70    9.00
  11   3  -5   25.00    4.30
  11   3  -5   22.90    4.50
 -11   3   5   23.00    4.50
  -9  -3   5    7.20    6.80
   9  -3  -5   21.70    4.40
  -9   3   5   12.10    3.70
   9   3  -5   17.40    4.00
   9   3  -5    7.50    3.10
  -9   3   5    5.60    6.80
   7  -3  -5   27.30    4.60
  -7  -3   5   26.70    6.80
  -7   3   5   17.30    5.80
   7   3  -5   24.60    3.80
   7   3  -5   26.00    3.90
  -7   3   5   24.00    4.00
  -5  -3   5    4.50    2.80
   5  -3  -5   -3.80    5.30
   5  -3  -5    7.20    3.00
  -5  -3   5    3.20    4.20
  -5   3   5    5.20    2.50
  -5   3   5   -1.50    4.10
   5   3  -5    4.50    5.10
   5   3  -5    5.00    2.30
   3  -3  -5   80.99    5.80
  -3  -3   5   68.69    5.30
  -3  -3   5   83.99    5.30
   3  -3  -5   84.79    5.40
  -3  -3   5   81.79    6.00
   3   3  -5   72.59    6.10
   3   3  -5   82.49    5.30
  -3   3   5   77.79    5.30
  -3   3   5   82.19    5.30
   1  -3  -5   38.80    4.00
  -1  -3   5   33.70    4.20
  -1  -3   5   37.20    4.50
   1  -3  -5   39.40    3.90
   1   3  -5   32.30    4.10
  -1   3   5   34.50    4.90
  -1   3   5   36.50    4.20
   1   3  -5   39.10    4.50
  -1  -3  -5   12.30    3.10
   1  -3   5   19.70    3.90
   1  -3   5   17.20    3.50
  -1  -3  -5   17.40    2.70
  -1   3  -5   14.80    3.60
   1   3   5   15.80    2.90
  -1   3  -5   12.30    2.60
   1   3   5   16.50    3.10
   3  -3   5   18.50    3.90
  -3  -3  -5   16.40    3.30
  -3  -3  -5   13.20    3.40
  -3   3  -5   13.90    2.90
  -3   3  -5   15.90    2.80
   3   3   5   15.60    3.00
   3   3   5   17.50    4.00
   5  -3   5    0.80    2.90
  -5  -3  -5    2.90    3.30
  -5   3  -5    2.00    3.00
  -5   3  -5    1.20    1.90
   5   3   5    7.10    3.20
   5   3   5   -0.10    2.10
   7  -3   5   -6.00    3.00
  -7  -3  -5    4.40    4.40
   7   3   5   -0.50    2.10
  -7   3  -5    1.30    2.20
   7   3   5    1.80    3.20
  -7   3  -5    1.30    4.20
   9  -3   5   68.19    7.00
  -9  -3  -5   84.49   10.30
   9   3   5   66.69    6.60
  -9   3  -5   75.79    9.20
   9   3   5   73.29    4.90
  -9   3  -5   68.69    4.60
 -11  -3  -5   11.10    8.60
  11  -3   5   -0.40    1.50
  11  -3   5   -3.30    4.00
  11   3   5    0.10    3.50
 -11   3  -5    6.80    7.30
  11   3   5   -3.00    2.20
 -11   3  -5    2.50    2.10
 -13  -3  -5   54.29   12.40
 -13  -3  -5   28.00    3.00
  13  -3   5   38.70    7.20
 -13   3  -5   50.69   10.60
  13   3   5   29.00    6.00
 -13   3  -5   26.90    3.00
 -15  -3  -5    2.20   10.90
  15  -3   5    3.00    4.40
 -15   3  -5   -1.40   11.10
  15   3   5   12.40    5.10
 -17  -3  -5  -13.20   12.50
  17  -3   5    9.00    5.50
 -17   3  -5   -4.20   10.70
  17   3   5   -0.20    4.30
  19  -3   5    5.60    6.00
 -19  -3  -5  -17.20   13.50
  19   3   5   -5.80    3.90
 -19   3  -5   -6.90   12.70
  18  -4  -5    5.10    4.10
 -18  -4   5   19.00   10.20
  18  -4  -5    3.40    2.50
 -18   4   5   15.80    8.20
  18   4  -5    3.40    4.50
  18   4  -5    0.00    2.80
  16  -4  -5    8.60    5.00
 -16  -4   5   21.50   10.10
  16   4  -5   12.90    4.90
 -16   4   5    5.90    3.50
  16   4  -5    9.80    3.60
 -16   4   5   16.00    9.00
 -14  -4   5    6.10    8.40
  14  -4  -5    9.90    4.60
 -14   4   5    4.30    7.60
  14   4  -5    9.00    4.60
 -14   4   5    3.70    3.70
  14   4  -5   12.50    3.70
 -12  -4   5   15.70    8.70
  12  -4  -5   19.70    5.60
 -12   4   5   16.80    4.50
 -12   4   5    9.10    8.20
  12   4  -5   26.40    4.60
  12   4  -5   24.60    5.10
 -10  -4   5   -4.80    6.80
  10  -4  -5    3.00    3.90
 -10   4   5    3.80    3.30
 -10   4   5   -2.00    7.00
  10   4  -5    3.60    3.40
  10   4  -5    3.90    3.70
   8  -4  -5   43.10    6.30
  -8  -4   5   44.00    6.00
  -8  -4   5   29.10    7.60
  -8   4   5   38.40    5.50
   8   4  -5   42.20    5.60
  -8   4   5   27.90    7.90
  -6  -4   5   43.90    5.80
   6  -4  -5   31.70    7.40
   6  -4  -5   50.49    6.40
  -6  -4   5   54.29    8.40
  -6   4   5   41.10    6.70
  -6   4   5   45.10    5.50
   6   4  -5   39.10    5.00
  -4  -4   5   -0.60    3.20
   4  -4  -5    4.30    5.60
  -4  -4   5    6.00    3.70
   4  -4  -5    1.80    3.20
  -4   4   5    3.00    3.00
  -4   4   5   -1.10    2.60
   4   4  -5    1.00    2.40
   4   4  -5    2.80    5.20
   2  -4  -5   15.00    4.00
  -2  -4   5    8.50    2.90
  -2  -4   5    8.20    3.90
   2   4  -5   11.50    4.70
   2   4  -5    6.00    2.90
  -2   4   5    5.20    3.10
   0  -4  -5   82.79    6.20
   0  -4   5   98.69    6.00
   0  -4   5   96.09    6.90
   0   4  -5   96.09    6.30
   0   4   5   93.89    6.20
   0   4  -5   84.69    6.30
  -2  -4  -5   37.80    5.10
   2  -4   5   53.99    6.40
  -2  -4  -5   33.90    4.10
  -2  -4  -5   37.30    3.30
   2   4   5   38.00    4.60
  -2   4  -5   39.60    3.80
  -2   4  -5   36.20    4.50
   4  -4   5   72.79    6.80
  -4  -4  -5   69.79    6.50
  -4  -4  -5   73.69    5.80
  -4   4  -5   84.99    6.40
   4   4   5   77.89    5.80
   4   4   5   75.39    6.40
  -4   4  -5   77.29    5.50
  -4   4  -5   66.99    6.00
  -6  -4  -5    6.70    5.00
   6  -4   5    1.10    3.90
   6   4   5    0.30    3.60
   6   4   5   -0.20    2.90
  -6   4  -5    3.50    5.10
  -6   4  -5    2.60    2.70
  -8  -4  -5   19.80    7.50
   8  -4   5    8.70    4.70
  -8   4  -5   12.00    6.50
   8   4   5    6.20    4.50
  -8   4  -5    9.20    3.10
   8   4   5   19.60    4.10
 -10  -4  -5   47.80   11.40
  10  -4   5   41.80    7.20
 -10   4  -5   37.10    9.20
 -10   4  -5   42.30    4.50
  10   4   5   42.50    5.20
  10   4   5   32.20    6.20
 -12  -4  -5   37.20   12.60
  12   4   5   27.00    7.90
  12   4   5   39.20    4.60
 -12   4  -5   36.20    4.10
 -12   4  -5   24.80    9.80
 -14  -4  -5    9.10   13.30
  14  -4   5   16.30    5.40
  14   4   5   23.80    3.80
  14   4   5   20.00    5.70
 -14   4  -5   22.40    3.40
 -14   4  -5   22.90   10.70
  16  -4   5   -0.80    3.70
 -16  -4  -5   -2.70   13.10
 -16   4  -5   -8.80   10.10
  16   4   5   -3.30    3.60
  18  -4   5    2.80    4.90
 -18  -4  -5  -15.20   13.50
  18   4   5    0.20    4.40
 -18   4  -5   -0.80   12.30
  17  -5  -5    2.20    4.20
 -17  -5   5   36.70   10.90
  17   5  -5    7.00    4.50
  17   5  -5    2.10    3.80
 -17   5   5   29.10    8.70
 -17   5   5    9.30    3.50
  15  -5  -5    8.20    4.80
 -15  -5   5   21.10    9.80
  15   5  -5    1.10    3.30
 -15   5   5   16.70    7.90
 -15   5   5    0.10    2.80
  15   5  -5    4.10    4.20
  13  -5  -5    6.40    4.20
 -13  -5   5   19.50    9.10
  13   5  -5    6.90    3.50
 -13   5   5    3.60    3.70
 -13   5   5   24.80    9.00
  13   5  -5    2.20    3.70
 -11  -5   5    9.20    7.10
 -11  -5   5    9.80    4.80
  11   5  -5    2.00    3.10
 -11   5   5   11.80    7.20
 -11   5   5    5.30    3.40
  -9  -5   5    1.70    7.00
   9  -5  -5    1.50    3.60
  -9  -5   5   -0.40    4.10
  -9   5   5    2.20    3.60
   9   5  -5   -2.10    3.50
  -9   5   5    5.50    6.10
  -7  -5   5   -8.40    4.20
  -7  -5   5    0.10   13.20
   7  -5  -5   -2.40    3.60
   7   5  -5    1.70    3.50
  -7   5   5    4.20    3.50
  -7   5   5    4.40    6.10
  -5  -5   5  103.29    8.90
   5  -5  -5   92.39    7.90
  -5  -5   5  108.49    8.20
   5   5  -5   91.79    7.30
   5   5  -5   76.79    9.90
  -5   5   5  105.69    7.60
   3  -5  -5    6.50    4.50
  -3  -5   5   -5.00    4.30
  -3  -5   5    3.00    3.60
   3   5  -5    0.10    3.20
  -3   5   5   -1.80    3.40
   1  -5  -5   -1.00    3.90
  -1  -5   5    5.10    4.60
  -1   5   5    0.70    2.80
   1   5  -5    1.40    2.70
   1  -5   5   36.80    6.10
  -1  -5  -5   36.90    5.90
  -1   5  -5   30.40    4.80
   1   5   5   31.60    4.70
  -3  -5  -5   -1.70    3.70
   3  -5   5    5.00    4.70
  -3   5  -5    2.20    3.20
  -3   5  -5    2.30    3.20
   3   5   5   -0.20    3.20
   5  -5   5   -2.60    4.50
  -5  -5  -5    5.80    6.20
  -5  -5  -5    4.70    4.40
  -5   5  -5    7.20    3.60
   5   5   5    4.50    3.70
  -5   5  -5    5.90    4.80
   7  -5   5   -1.30    4.40
  -7  -5  -5    7.50    7.60
  -7   5  -5   -3.30    5.70
   7   5   5    6.20    4.70
   7   5   5   -0.70    3.50
  -7   5  -5   -0.80    2.90
  -9  -5  -5   -6.80    8.70
   9  -5   5   10.40    5.70
   9   5   5    2.00    3.00
   9   5   5    9.70    4.90
  -9   5  -5    2.50    2.80
  -9   5  -5   -0.60    7.00
 -11  -5  -5   -1.30   10.60
  11  -5   5   -4.80    4.20
  11   5   5   -4.40    4.30
 -11   5  -5   -9.20    7.30
  11   5   5    5.10    3.10
 -11   5  -5    0.10    2.60
  13  -5   5    2.40    4.00
 -13  -5  -5  -10.60   13.70
  13   5   5    0.30    2.90
  13   5   5    1.20    4.00
 -13   5  -5   -2.60    9.60
 -13   5  -5    4.80    2.50
  15  -5   5    2.40    4.70
 -15  -5  -5  -16.60   14.00
  15   5   5    5.70    5.00
 -15   5  -5  -11.40   10.30
  15   5   5   -0.30    2.30
 -15   5  -5    7.10    3.00
 -10  -6   5   32.10    8.20
   8  -6  -5    4.10    4.00
  -8  -6   5   23.80    6.70
  -8  -6   5   11.20    5.10
   8   6  -5    5.50    3.50
  -8   6   5    4.10    3.70
  -6  -6   5   13.00    4.70
  -6  -6   5   -4.30    4.50
   6  -6  -5   -4.30    4.00
  -6   6   5    0.50    3.70
   6   6  -5    0.50    3.30
  -4  -6   5   11.30    5.80
   4  -6  -5    3.30    4.40
  -4   6   5    5.20    3.80
   4   6  -5    9.70    3.50
  -2  -6   5  249.68   13.30
   2  -6  -5  237.98   13.00
   2   6  -5  245.68   12.60
  -2   6   5  251.77   12.70
   0  -6   5   -2.30    5.20
   0  -6  -5    7.70    5.20
   0   6   5    9.70    3.90
   0   6  -5    1.40    3.60
   2  -6   5    4.30    5.70
  -2  -6  -5    0.10    4.50
   2   6   5    0.70    3.70
  -2   6  -5    2.50    3.90
   4  -6   5   11.60    5.10
  -4  -6  -5   23.10    5.90
   4   6   5   17.70    4.90
  -4   6  -5   17.00    4.40
   6  -6   5    0.30    4.70
  -6  -6  -5    1.60    6.00
   6   6   5   -0.80    3.60
  -6   6  -5    0.80    3.00
  -8  -6  -5   -1.50    4.90
   8  -6   5   -2.80    3.80
  -8  -6  -5  -13.60    8.60
  -8   6  -5   -0.70    2.70
  -8   6  -5   -5.70    7.00
   8   6   5    0.50    3.40
 -10  -6  -5  -11.30   10.90
  10  -6   5    3.90    5.50
  10   6   5    4.20    3.70
 -10   6  -5    1.30    2.90
  10   6   5   -1.10    4.50
 -10   6  -5   -4.80    8.40
 -12  -6  -5  -13.80   13.20
  12  -6   5    0.30    4.30
 -12   6  -5   -2.30   10.10
 -12   6  -5    5.30    2.90
  12   6   5   -2.00    4.30
  12   6   5    1.50    3.00
 -14  -6  -5   -5.10   32.50
  14  -6   5    5.00    5.30
 -14   6  -5   -1.50   11.50
  14   6   5    6.30    3.70
  14   6   5    3.10    5.50
 -14   6  -5    3.90    3.00
  -7  -7   5    2.80    5.40
   7  -7  -5    5.00    4.50
  -7   7   5    0.10    3.70
   7   7  -5    6.10    4.00
   5  -7  -5    9.00    5.30
  -5  -7   5    2.90    5.60
   5   7  -5   -2.30    3.60
  -5   7   5   -4.30    3.90
  -3  -7   5   13.60    7.50
   3  -7  -5    5.50    4.80
  -3   7   5    1.00    3.80
   3   7  -5    2.30    3.70
  -1  -7   5   10.50    7.50
   1  -7  -5   -8.90    4.60
   1   7  -5    0.20    4.00
  -1   7   5    4.00    3.90
  -1  -7  -5   12.90    5.10
   1  -7   5    4.80    5.10
   1   7   5    7.40    4.10
  -1   7  -5    5.90    4.00
   3  -7   5   -2.30    4.60
  -3  -7  -5    0.10    4.80
  -3   7  -5    0.70    3.60
   3   7   5   -4.70    3.40
   5  -7   5    8.10    5.70
  -5  -7  -5    6.70    5.20
  -5   7  -5    3.60    3.90
   5   7   5    7.70    3.90
   7  -7   5    1.70    4.60
  -7  -7  -5    6.70    5.40
  -7   7  -5    4.00    3.50
   7   7   5    1.80    4.00
  -9  -7  -5   -1.00    4.90
   9  -7   5    4.20    4.20
   9   7   5    0.70    3.90
  -9   7  -5   -1.40    3.10
 -11  -7  -5    7.10    5.40
 -11  -7  -5   -8.30   11.30
  11  -7   5   -7.50    4.20
 -11   7  -5    3.90    3.30
 -11   7  -5  -17.00    8.90
  11   7   5    7.40    4.30
   8  -8  -5    5.30    4.90
  -8  -8   5    5.90    5.80
   8   8  -5   -0.20    4.80
  -8   8   5   -0.90    4.30
  -6  -8   5   -5.20    5.20
   6  -8  -5   -0.80    5.20
  -6   8   5    8.00    3.90
   6   8  -5    3.10    4.40
   4  -8  -5   32.50    7.20
  -4  -8   5   39.20    7.60
   4   8  -5   33.50    6.00
  -4   8   5   28.40    6.20
   2  -8  -5   13.60    6.20
  -2  -8   5    1.90    5.30
  -2   8   5   11.90    4.70
   2   8  -5    7.70    5.10
   0  -8  -5    1.40    5.60
   0  -8   5    0.50    5.40
   0   8  -5    2.80    3.80
   0   8   5    5.40    4.20
   2  -8   5   11.40    5.30
  -2  -8  -5   -2.80    5.60
  -2   8  -5   10.70    4.20
   2   8   5   -1.30    3.70
   4  -8   5    0.20    4.90
  -4  -8  -5    4.90    5.60
  -4   8  -5   -3.80    3.00
   4   8   5    4.20    4.00
  -6  -8  -5    7.20    6.00
   6  -8   5    1.70    5.00
   6   8   5    3.30    4.40
  -6   8  -5   -0.50    3.80
   8  -8   5   -4.40    3.90
  -8  -8  -5   -0.70    6.00
  -8   8  -5   -1.80    3.90
   8   8   5   -2.20    3.90
  20   0  -6    1.50    2.10
 -20   0   6    2.40    7.80
  20   0  -6    3.60    5.70
 -18   0   6   18.00   10.10
  18   0  -6    8.10    4.30
  18   0  -6   11.70    3.10
  16   0  -6    1.00    3.20
  16   0  -6    8.10    2.60
 -16   0   6    7.30    9.40
  14   0  -6   62.09    5.70
  14   0  -6   57.59    4.70
 -14   0   6   65.79   12.50
  12   0  -6    2.90    2.60
 -12   0   6   -5.10    7.20
  12   0  -6    2.80    2.00
  10   0  -6   28.70    3.90
 -10   0   6   25.20    2.90
 -10   0   6   30.80    8.20
   8   0  -6  379.96   13.50
   8   0  -6  374.76   12.60
  -8   0   6  380.26   17.30
   6   0  -6 1262.07   36.90
  -6   0   6 1196.68   36.70
  -6   0   6 1222.78   35.10
  -6   0   6 1248.68   39.60
   6   0  -6 1232.38   35.20
  -4   0   6   12.40    4.60
   4   0  -6   13.10    2.40
  -4   0   6   13.90    2.40
   4   0  -6   11.80    4.30
   2   0  -6  351.56   13.30
   2   0  -6  350.46   11.90
  -2   0   6  343.77   12.00
  -2   0   6  361.86   13.50
   0   0  -6  119.79    6.90
   0   0   6  103.59    4.70
   0   0  -6  107.79    4.80
   0   0  -6  102.69    4.30
   0   0   6  112.89    6.40
   0   0   6  108.99    4.40
   2   0   6  782.12   25.60
  -2   0  -6  781.22   25.20
  -2   0  -6  795.12   23.20
   2   0   6  794.42   23.80
  -2   0  -6  753.92   23.00
  -4   0  -6 1440.66   40.60
  -4   0  -6 1387.66   42.50
  -4   0  -6 1461.55   40.80
   4   0   6 1454.65   42.70
   4   0   6 1432.76   44.30
  -6   0  -6  109.99    7.70
  -8   0  -6   19.10    5.40
   8   0   6   13.30    3.50
  10   0   6    8.50    4.00
 -10   0  -6   14.60    6.20
 -12   0  -6   83.19   11.70
  12   0   6   79.19    7.50
 -14   0  -6   31.50    9.50
  14   0   6   10.50    5.00
  16   0   6   23.30    6.80
 -16   0  -6   30.70   11.80
 -18   0  -6    0.00   10.50
  18   0   6   -1.20    4.40
  20   0   6    2.40    5.60
 -20   0  -6    5.30   12.60
  21  -1  -6    0.80    3.50
 -21  -1   6    7.50    9.60
  21  -1  -6   -1.80    1.70
  21   1  -6    3.50    3.70
 -21   1   6    5.70    9.50
  21   1  -6   -1.70    1.90
  19  -1  -6    2.10    2.20
 -19  -1   6   -3.00    8.90
  19  -1  -6    3.10    3.80
  19   1  -6    1.00    2.30
 -19   1   6  -14.20    7.00
  19   1  -6    2.70    3.30
  17  -1  -6   44.20    6.60
 -17  -1   6   49.30   11.90
  17  -1  -6   39.50    4.20
 -17   1   6   60.79   12.30
  17   1  -6   47.80    7.10
  17   1  -6   36.30    4.20
 -15  -1   6   -0.20    7.80
  15  -1  -6   -2.00    1.90
  15  -1  -6    3.20    3.20
 -15   1   6   -4.70    8.80
  15   1  -6    2.50    2.40
  15   1  -6    3.00    3.30
  13  -1  -6   -0.80    2.20
  13  -1  -6   -2.60    2.70
 -13  -1   6   -5.80    8.40
  13   1  -6    0.60    2.70
 -13   1   6    1.60    7.70
  13   1  -6    3.50    2.20
 -11  -1   6   -3.50    6.80
  11  -1  -6    5.90    2.50
  11  -1  -6    8.10    3.30
  11   1  -6    6.40    2.70
 -11   1   6    3.20    7.20
  11   1  -6    7.60    2.60
   9  -1  -6   55.89    4.10
  -9  -1   6   53.89    3.70
  -9  -1   6   59.39    9.40
  -9   1   6   64.59    9.20
   9   1  -6   51.79    3.90
  -9   1   6   49.10    3.50
   7  -1  -6    3.40    2.10
   7  -1  -6    5.50    2.10
  -7  -1   6   -2.60    5.70
  -7  -1   6    3.60    1.50
   7   1  -6    3.70    1.60
  -7   1   6    1.30    5.10
   7   1  -6    4.40    1.80
  -5  -1   6   72.49    4.20
  -5  -1   6   76.39    3.40
   5  -1  -6   82.79    6.80
  -5  -1   6   85.19    7.50
   5  -1  -6   77.99    4.70
   5  -1  -6   76.09    3.60
   5   1  -6   77.59    3.30
  -5   1   6   78.39    4.90
   5   1  -6   72.89    4.40
  -5   1   6   75.59    3.60
  -5   1   6   66.89    7.10
   5   1  -6   75.59    6.70
  -3  -1   6   25.80    4.70
   3  -1  -6   18.70    2.00
  -3  -1   6   20.40    2.40
  -3  -1   6   17.80    1.80
  -3  -1   6   17.90    2.00
   3  -1  -6   27.00    3.30
   3  -1  -6   34.10    5.20
   3   1  -6   24.30    2.70
  -3   1   6   18.90    3.00
   3   1  -6   32.30    5.20
  -3   1   6   17.90    4.20
   1  -1  -6    5.90    1.60
  -1  -1   6    4.80    2.90
  -1  -1   6    2.90    1.60
   1  -1  -6    8.40    2.10
   1  -1  -6    6.50    3.20
  -1  -1   6    6.00    1.40
   1   1  -6    3.80    1.50
   1   1  -6    8.40    3.20
  -1   1   6    2.70    2.10
  -1   1   6    4.40    2.00
   1   1  -6    4.60    1.60
  -1   1   6    6.90    1.90
   1  -1   6  612.94   19.00
  -1  -1  -6  591.44   20.40
   1  -1   6  595.64   19.90
   1  -1   6  637.24   21.00
  -1  -1  -6  665.43   20.00
   1   1   6  619.84   19.00
   1   1   6  642.24   20.90
  -1   1  -6  604.84   18.80
   1   1   6  630.14   19.20
  -1   1  -6  624.84   18.80
  -1   1  -6  601.64   20.60
  -3  -1  -6    9.30    2.20
   3  -1   6    6.90    1.40
  -3  -1  -6   15.10    2.00
  -3  -1  -6   14.70    3.50
   3  -1   6    9.10    2.60
   3  -1   6   10.70    3.60
   3   1   6    7.80    3.20
  -3   1  -6   17.20    3.70
  -3   1  -6    7.80    2.10
  -3   1  -6   11.50    1.70
   3   1   6   14.20    2.90
   3   1   6    7.50    1.90
   5  -1   6  532.65   16.50
  -5  -1  -6  554.34   20.40
  -5  -1  -6  553.74   16.50
   5  -1   6  569.14   19.20
   5   1   6  565.64   16.80
  -5   1  -6  553.64   16.50
  -5   1  -6  562.34   20.60
   5   1   6  556.74   18.80
   7  -1   6   52.59    5.10
  -7  -1  -6   52.19    7.40
  -7   1  -6   53.39    6.30
   7   1   6   54.09    5.20
   9  -1   6   11.00    4.00
  -9  -1  -6    4.60    5.00
   9   1   6    6.40    3.90
  -9   1  -6    5.60    4.80
 -11  -1  -6   21.20    7.70
  11  -1   6   18.60    5.30
  11   1   6    8.40    4.50
 -11   1  -6   24.40    7.60
  13  -1   6   22.90    6.20
 -13  -1  -6   26.10    8.80
  13   1   6   36.10    6.70
 -13   1  -6   34.70    9.40
  15  -1   6    8.50    5.40
 -15  -1  -6    7.10    8.60
 -15   1  -6    8.60    8.40
  15   1   6    3.10    3.70
 -17  -1  -6    5.40    9.70
  17  -1   6    6.00    3.60
 -17   1  -6   -1.00   10.20
  17   1   6    1.10    3.70
 -19  -1  -6   -8.60   11.20
  19  -1   6    0.90    4.60
 -19   1  -6    0.50   11.50
  19   1   6    1.40    4.30
  20  -2  -6   -0.20    1.50
 -20  -2   6   14.60    9.10
  20  -2  -6    3.00    3.60
 -20   2   6   10.30    8.80
  20   2  -6   -6.90    2.20
  20   2  -6    0.80    2.00
  18  -2  -6    1.50    2.40
  18  -2  -6    5.90    3.50
 -18  -2   6   -0.70    9.60
  18   2  -6    0.90    2.60
 -18   2   6   -8.60    8.70
  18   2  -6    5.90    3.80
 -16  -2   6   19.50   10.30
  16  -2  -6   10.40    4.40
  16  -2  -6    9.50    2.90
  16   2  -6    5.50    3.20
 -16   2   6    0.40    8.20
  16   2  -6    8.50    3.10
  14  -2  -6    6.20    3.60
  14  -2  -6    1.70    2.20
 -14  -2   6   -6.00    7.90
  14   2  -6    1.10    3.20
  14   2  -6    0.00    2.40
 -14   2   6   -6.70    8.30
  12  -2  -6   -0.90    3.60
 -12  -2   6    2.20    8.30
  12  -2  -6    0.60    2.10
 -12   2   6    1.50    7.60
  12   2  -6    3.70    2.50
  12   2  -6    6.20    3.30
  10  -2  -6    0.30    2.70
 -10  -2   6  -10.90    5.80
  10   2  -6    1.60    2.60
  10   2  -6    1.70    2.00
 -10   2   6    3.80    7.10
 -10   2   6    2.30    2.70
  -8  -2   6   23.40    7.00
  -8  -2   6   22.20    3.30
   8  -2  -6   42.90    4.90
  -8   2   6   17.80    7.00
   8   2  -6   31.00    3.80
  -8   2   6   27.00    4.20
   8   2  -6   36.60    4.00
  -6  -2   6  170.78   10.20
   6  -2  -6  178.18    7.10
  -6  -2   6  140.59    6.70
  -6   2   6  169.68    9.90
   6   2  -6  173.08    6.60
  -6   2   6  140.89   10.90
  -6   2   6  152.28    6.70
  -4  -2   6   50.79    3.60
   4  -2  -6   52.19    3.60
  -4  -2   6   51.49    5.90
  -4  -2   6   45.60    3.40
   4  -2  -6   44.30    5.20
  -4   2   6   37.40    3.60
  -4   2   6   54.09    4.30
  -4   2   6   39.70    5.50
   4   2  -6   52.29    5.60
   4   2  -6   52.39    3.80
   2  -2  -6   71.89    4.10
  -2  -2   6   72.39    5.60
  -2  -2   6   66.49    4.20
   2  -2  -6   71.69    4.10
   2  -2  -6   65.39    5.80
  -2   2   6   66.59    4.70
   2   2  -6   76.59    4.20
   2   2  -6   67.59    4.20
  -2   2   6   67.69    5.10
   2   2  -6   70.09    6.20
   0  -2   6   73.99    5.30
   0  -2  -6   67.39    5.60
   0  -2   6   68.19    3.90
   0  -2   6   70.29    4.30
   0  -2  -6   74.59    4.20
   0  -2  -6   70.79    4.20
   0   2   6   77.99    4.70
   0   2   6   70.39    4.50
   0   2  -6   73.39    4.30
   0   2   6   73.99    5.20
   0   2  -6   65.99    4.00
  -2  -2  -6  187.08    7.20
   2  -2   6  186.38    7.20
   2  -2   6  195.68    9.10
  -2  -2  -6  182.68    8.20
   2  -2   6  185.38    7.90
  -2  -2  -6  183.58    7.80
  -2   2  -6  178.78    7.50
   2   2   6  185.88    7.60
   2   2   6  176.08    7.80
  -2   2  -6  176.98    8.40
  -2   2  -6  186.78    7.30
   2   2   6  191.38    8.80
  -4  -2  -6    2.30    3.20
  -4  -2  -6    6.90    1.90
   4  -2   6    3.60    1.40
   4  -2   6    4.00    2.80
   4   2   6    4.10    2.80
   4   2   6    2.90    1.90
  -4   2  -6    4.20    1.70
   6  -2   6  218.08    8.70
  -6  -2  -6  232.48    8.20
   6  -2   6  234.78   10.70
  -6  -2  -6  239.88   11.80
  -6   2  -6  228.78   11.50
   6   2   6  233.48   10.20
   6   2   6  228.28    8.40
  -6   2  -6  221.68    8.10
   8  -2   6  137.99    6.60
   8  -2   6  185.18    9.70
  -8  -2  -6  164.98   11.10
  -8   2  -6  166.28    6.20
  -8   2  -6  164.18   10.70
   8   2   6  162.68    9.10
   8   2   6  165.88    6.50
 -10  -2  -6    6.70    5.90
  10  -2   6    4.70    3.60
 -10   2  -6    3.20    5.70
  10   2   6    3.90    3.60
  12  -2   6  146.69   10.40
 -12  -2  -6  150.48   14.10
 -12   2  -6  153.68   13.50
  12   2   6  129.59    9.60
 -14  -2  -6   33.40   10.90
  14  -2   6   35.10   11.20
  14   2   6   27.40    7.60
 -14   2  -6   27.70    9.60
  16  -2   6   -0.10    3.70
 -16  -2  -6    1.00   10.20
  16   2   6    9.70    4.80
 -16   2  -6    1.30    8.70
  18  -2   6   -4.50    3.80
 -18  -2  -6   -6.80   12.10
 -18   2  -6   -0.80   10.10
  18   2   6   -2.20    3.90
  19  -3  -6   -1.30    2.50
 -19  -3   6   10.90    9.20
  19  -3  -6    2.90    4.20
  19   3  -6    3.20    3.80
 -19   3   6   10.20    9.90
  19   3  -6   -1.20    3.00
  17  -3  -6   33.20    5.30
 -17  -3   6   47.70   12.00
  17  -3  -6   35.80    6.80
  17   3  -6   29.70    6.00
  17   3  -6   39.60    5.70
 -17   3   6   49.80   11.30
  15  -3  -6    7.50    3.90
 -15  -3   6    2.80    8.90
  15  -3  -6    7.30    2.90
 -15   3   6   18.80    8.90
  15   3  -6    9.60    4.20
  15   3  -6    6.10    3.10
 -13  -3   6   10.60    8.90
  13  -3  -6   10.00    4.50
  13   3  -6   17.10    4.70
 -13   3   6   11.80    4.10
  13   3  -6   17.10    4.00
 -13   3   6    2.20    8.00
  11  -3  -6   16.80    4.70
 -11  -3   6    5.10    8.70
  11   3  -6   15.30    4.00
  11   3  -6   17.90    4.00
 -11   3   6    1.20    7.70
 -11   3   6   10.90    3.70
   9  -3  -6   33.90    5.00
  -9  -3   6   22.30    7.80
  -9   3   6   20.20    7.80
   9   3  -6   38.70    5.10
   9   3  -6   29.90    4.30
  -9   3   6   26.40    4.60
  -7  -3   6   40.10    4.80
  -7  -3   6   37.70    7.10
   7  -3  -6   41.60    5.20
   7   3  -6   34.10    4.40
  -7   3   6   38.10    5.00
  -7   3   6   32.50    6.40
  -5  -3   6  133.69    9.30
   5  -3  -6  138.19    7.10
   5  -3  -6  127.79    9.10
  -5  -3   6  145.29    6.90
   5   3  -6  132.59    7.00
  -5   3   6  135.39    8.70
  -5   3   6  132.29    7.40
   3  -3  -6    2.10    2.80
  -3  -3   6    3.00    2.90
  -3  -3   6    4.70    3.30
  -3   3   6    4.40    2.80
  -3   3   6    2.80    2.60
   3   3  -6    3.10    2.30
   3   3  -6    7.00    3.50
   1  -3  -6   19.90    4.10
   1  -3  -6   14.00    3.20
  -1  -3   6   13.80    3.50
  -1  -3   6   10.90    3.40
   1   3  -6   13.30    2.80
  -1   3   6   10.70    3.00
   1   3  -6   19.20    3.80
  -1   3   6   12.20    3.50
   1  -3   6   53.89    5.10
   1  -3   6   54.39    5.00
  -1   3  -6   52.39    4.40
  -1   3  -6   49.30    4.80
   1   3   6   61.19    7.00
   1   3   6   53.79    4.70
   3  -3   6   67.39    5.60
  -3  -3  -6   59.59    5.30
  -3  -3  -6   61.59    4.60
   3  -3   6   66.39    6.10
  -3   3  -6   60.49    4.40
  -3   3  -6   67.29    4.70
   3   3   6   69.59    4.80
   3   3   6   61.79    5.30
   5  -3   6   21.70    4.40
  -5  -3  -6   30.90    5.30
  -5   3  -6   22.30    3.20
   5   3   6   22.20    3.30
   5   3   6   24.70    4.40
  -5   3  -6   20.30    4.50
   7  -3   6    2.20    3.70
  -7  -3  -6    9.30    4.90
  -7   3  -6    7.30    2.60
   7   3   6    5.10    3.50
   7   3   6    8.40    2.70
  -7   3  -6   10.50    5.00
  -9  -3  -6    4.10    6.20
   9  -3   6   -1.50    3.20
   9   3   6    1.70    3.60
  -9   3  -6    4.10    5.50
   9   3   6   -2.60    2.20
  -9   3  -6    3.00    2.10
  11  -3   6    4.50    5.20
 -11  -3  -6   -1.50    1.70
  11  -3   6    0.30    1.40
 -11  -3  -6    0.60    7.30
  11   3   6    7.00    2.50
 -11   3  -6    2.90    2.00
 -11   3  -6   -2.90    6.20
  11   3   6   -1.90    3.60
 -13  -3  -6   51.09   12.60
  13  -3   6   41.40   12.30
  13   3   6   27.40    6.20
 -13   3  -6   37.10   10.10
  15  -3   6    7.60    4.70
 -15  -3  -6   17.30   11.50
 -15   3  -6   16.90   10.10
  15   3   6   21.50    5.60
 -17  -3  -6    1.00   12.80
  17  -3   6    3.20    4.90
  17   3   6   -0.80    4.00
 -17   3  -6    1.60   10.00
 -18  -4   6   19.10    9.30
  18  -4  -6   14.10    5.50
  18  -4  -6    5.60    3.10
  18   4  -6    5.10    3.60
  18   4  -6   10.50    4.60
 -18   4   6   17.50    8.20
 -16  -4   6    8.60    8.90
 -16   4   6    7.50    4.30
  16   4  -6    6.30    4.40
 -16   4   6    6.50    8.50
  16   4  -6    9.50    3.20
  14  -4  -6    6.70    3.80
 -14  -4   6    6.30    8.30
  14   4  -6   11.80    4.00
 -14   4   6   11.80    3.80
 -14   4   6    2.00    7.30
  14   4  -6    6.30    3.70
 -12  -4   6   19.40    8.90
  12  -4  -6   31.40    6.10
  12   4  -6   21.70    4.90
 -12   4   6   22.50    9.40
  12   4  -6   18.10    4.50
 -12   4   6   21.90    4.90
  10  -4  -6   -2.30    3.40
 -10  -4   6  -10.30    7.10
 -10   4   6    0.50    3.20
 -10   4   6   -9.00    7.50
  10   4  -6    2.30    3.40
   8  -4  -6    3.00    3.60
  -8  -4   6    2.00    3.90
  -8  -4   6   -6.10    6.40
  -8   4   6    3.00    6.90
   8   4  -6    2.10    3.10
  -8   4   6    5.20    3.60
  -6  -4   6    5.90    5.90
  -6  -4   6    6.40    3.90
   6  -4  -6   -6.20    6.80
   6  -4  -6    7.10    3.80
   6   4  -6    5.10    3.00
  -6   4   6    3.60    4.70
  -6   4   6    5.00    3.40
   4  -4  -6    1.20    5.10
  -4  -4   6    0.20    3.60
  -4  -4   6   -0.50    3.70
   4  -4  -6    3.40    3.30
   4   4  -6   -4.50    2.30
  -4   4   6   -3.10    2.50
   4   4  -6    3.60    5.00
  -4   4   6    0.40    2.80
  -2  -4   6   17.70    4.40
   2  -4  -6   19.20    4.30
  -2  -4   6   22.60    4.80
   2   4  -6   20.60    4.00
  -2   4   6   20.10    3.90
   2   4  -6   27.00    4.60
   0  -4   6   13.90    4.20
   0  -4  -6   17.20    3.90
   0  -4   6   17.90    4.60
   0  -4  -6   19.90    3.30
   0   4   6   12.30    3.40
   0   4   6   14.10    3.20
   0   4  -6   22.20    3.70
   0   4  -6   15.20    3.50
  -2  -4  -6  113.99    6.20
  -2  -4  -6  108.99    7.40
  -2  -4  -6  119.79    6.70
   2  -4   6  111.99    7.80
   2  -4   6  111.39    7.80
  -2   4  -6  116.99    6.90
   2   4   6  117.89    7.00
  -2   4  -6  115.89    6.60
  -4  -4  -6    4.90    2.40
   4  -4   6    0.60    3.90
  -4  -4  -6    1.10    3.70
   4   4   6   -3.20    2.80
   4   4   6   -2.10    3.60
  -4   4  -6   -0.40    3.20
  -4   4  -6   -1.60    2.50
   6  -4   6   55.79    7.20
  -6  -4  -6   56.39    7.50
   6   4   6   52.89    6.60
  -6   4  -6   50.29    6.60
   6   4   6   53.69    5.30
  -6   4  -6   48.70    5.00
   8  -4   6   61.49    8.30
  -8  -4  -6   59.89    9.70
   8   4   6   51.49    7.20
  -8   4  -6   61.39    9.00
   8   4   6   52.09    5.20
  -8   4  -6   54.69    5.00
  10  -4   6   23.40    5.70
 -10  -4  -6   36.20   10.30
  10   4   6   21.00    5.60
 -10   4  -6   21.40    3.50
 -10   4  -6   27.50    8.20
  10   4   6   26.90    4.20
  12  -4   6   12.00    5.40
 -12  -4  -6   26.60   10.70
 -12   4  -6   13.50    2.90
 -12   4  -6   20.00    8.90
  12   4   6   18.40    3.30
  12   4   6   18.50    5.40
  14  -4   6    9.50    5.30
 -14  -4  -6   16.00   13.90
  14   4   6    3.90    2.60
 -14   4  -6    4.60    2.10
  14   4   6    4.80    3.70
 -14   4  -6    5.40    9.90
  16  -4   6    3.80    4.10
 -16  -4  -6   -7.30   13.50
 -16   4  -6    6.20   10.40
  16   4   6   -1.90    4.00
  17  -5  -6    5.70    4.70
  17   5  -6    1.50    3.30
 -17   5   6   11.20    4.00
  17   5  -6    5.90    4.30
 -15  -5   6   36.90   11.60
  15  -5  -6    5.70    4.30
 -15   5   6    5.70    4.80
  15   5  -6    8.40    5.20
 -15   5   6   37.60   10.30
 -13  -5   6    4.30    8.40
 -13  -5   6    4.20    4.10
  13  -5  -6   -3.20    3.90
 -13   5   6   31.20    8.90
  13   5  -6    1.10    3.00
 -13   5   6    5.10    4.20
 -11  -5   6   28.70    6.00
  11  -5  -6   27.00    6.00
 -11  -5   6   36.00    9.20
  11   5  -6   28.30    5.50
 -11   5   6   51.29    8.90
 -11   5   6   30.60    5.50
  -9  -5   6   11.70    7.70
  -9  -5   6    4.20    4.60
   9  -5  -6   -0.80    4.00
  -9   5   6   10.70    7.50
  -9   5   6   10.60    4.50
   9   5  -6    1.80    3.40
  -7  -5   6   12.70    5.40
  -7  -5   6   11.80    7.20
   7  -5  -6   10.30    4.60
   7   5  -6   14.70    4.60
  -7   5   6   14.70    4.80
  -7   5   6   16.40    6.70
  -5  -5   6   11.90    5.70
  -5  -5   6   13.80    5.00
   5  -5  -6   12.20    4.80
   5   5  -6   19.70    4.50
  -5   5   6   12.20    4.30
  -3  -5   6    8.30    5.00
   3  -5  -6    7.40    4.50
  -3  -5   6   11.00    5.20
   3   5  -6    7.10    3.70
  -3   5   6    9.10    4.10
   3   5  -6   13.50    5.50
   1  -5  -6   43.40    6.40
  -1  -5   6   50.99    7.50
   1   5  -6   46.90    5.90
  -1   5   6   37.20    5.30
   1  -5   6    4.30    4.70
  -1  -5  -6    5.80    4.30
   1   5   6    6.10    3.50
  -1   5  -6    6.10    3.00
   3  -5   6   29.00    6.10
  -3  -5  -6   28.10    6.00
  -3   5  -6   24.60    4.80
   3   5   6   33.00    5.10
  -3   5  -6   26.90    4.80
   5  -5   6   18.80    5.70
  -5  -5  -6   17.80    6.10
   5   5   6   14.40    4.30
  -5   5  -6   21.20    4.60
  -5   5  -6   14.10    5.20
   7  -5   6    6.90    4.60
  -7  -5  -6    9.50    7.80
  -7   5  -6    5.70    3.20
   7   5   6    1.30    3.60
   7   5   6    3.80    4.70
  -7   5  -6    6.20    5.60
  -9  -5  -6    1.70    9.00
   9  -5   6   -0.70    3.60
  -9   5  -6    3.80    6.40
  -9   5  -6    2.00    2.60
   9   5   6    1.50    4.80
   9   5   6   10.90    3.70
 -11  -5  -6   19.40   12.70
  11  -5   6   21.20    5.90
  11   5   6   29.90    4.90
 -11   5  -6   19.00    4.00
  11   5   6   19.40    5.90
 -11   5  -6   23.20    8.90
  13  -5   6   -3.60    4.10
 -13  -5  -6  -20.60   12.00
 -13   5  -6   -3.30    2.10
 -13   5  -6   -6.80    9.10
  13   5   6    0.90    2.80
  13   5   6    1.60    4.30
  15  -5   6    7.60    4.90
 -15  -5  -6   -3.10   15.10
 -15   5  -6   -7.70   10.50
  15   5   6    7.90    3.00
 -15   5  -6    8.00    2.70
  15   5   6    7.60    5.50
 -10  -6   6   26.00    8.10
  10  -6  -6    0.10    7.30
  -8  -6   6   -0.50    4.50
  -8  -6   6   16.20    5.60
   8  -6  -6   -0.20    4.30
  -8   6   6   -0.90    3.60
   8   6  -6    4.80    4.10
  -6  -6   6    3.60    5.10
  -6  -6   6   13.20    5.70
   6  -6  -6    3.10    4.60
   6   6  -6    3.10    3.80
  -6   6   6    7.00    4.10
  -4  -6   6    4.60    4.80
   4  -6  -6   -0.90    4.60
  -4   6   6    6.10    4.20
   4   6  -6    7.60    4.40
  -2  -6   6    6.20    5.10
   2  -6  -6    5.60    5.10
   2   6  -6    4.80    3.80
  -2   6   6    6.60    4.10
   0  -6  -6   12.10    5.10
   0  -6   6   21.90    6.70
   0   6  -6   12.80    4.80
   0   6   6   28.20    5.10
   2  -6   6    6.20    5.50
  -2  -6  -6   19.00    5.50
  -2   6  -6   16.10    4.40
   2   6   6   13.80    4.60
  -4  -6  -6    2.90    4.70
   4  -6   6   -2.60    4.40
  -4   6  -6    3.50    3.40
   4   6   6   -0.10    3.50
  -6  -6  -6    2.10    5.20
  -6  -6  -6  -12.70    7.10
   6   6   6    5.60    3.80
  -6   6  -6   -0.70    7.30
  -6   6  -6    3.20    3.40
   8  -6   6    0.10    4.20
  -8  -6  -6   -4.60   10.20
   8   6   6   -0.30    3.10
  -8   6  -6   -9.40    6.80
  -8   6  -6    3.50    3.30
 -10  -6  -6  -24.50   11.40
  10  -6   6   12.40    5.40
  10   6   6    1.80    4.60
 -10   6  -6    5.50    3.40
  10   6   6   -2.30    3.30
 -10   6  -6  -15.60    7.50
 -12  -6  -6  -25.30   12.90
  12  -6   6   -1.30    4.80
  12   6   6    3.30    3.30
  12   6   6    2.00    5.00
 -12   6  -6    2.90    2.80
 -12   6  -6  -19.20    9.00
 -14  -6  -6  -36.80   15.90
  14  -6   6    1.00    5.30
 -14   6  -6    2.00    2.50
 -14   6  -6   -2.70   11.90
  14   6   6    7.70    6.30
  14   6   6    5.10    3.30
   7  -7  -6    1.00    4.50
  -7  -7   6   -4.20    4.90
   7   7  -6    2.90    3.70
  -7   7   6    4.50    4.20
  -5  -7   6   -1.30    5.50
   5  -7  -6   -1.50    4.70
   5   7  -6    4.20    3.80
  -5   7   6    0.50    3.50
  -3  -7   6   -2.50    8.70
   3  -7  -6    5.10    4.80
  -3   7   6    1.90    3.80
   3   7  -6    5.40    4.00
  -1  -7   6    4.20    5.30
   1  -7  -6    8.50    5.80
   1   7  -6    8.70    4.40
  -1   7   6    5.30    3.80
   1  -7   6   16.70    6.00
  -1  -7  -6   21.50    6.40
  -1   7  -6   24.70    5.60
   1   7   6   16.90    4.90
  -3  -7  -6    3.40    4.80
   3  -7   6    5.80    5.30
   3   7   6    5.70    3.90
  -3   7  -6    3.70    3.60
   5  -7   6    5.00    4.90
  -5  -7  -6    0.30    5.10
   5   7   6    3.70    4.20
  -5   7  -6   -5.20    3.30
  -7  -7  -6   -1.00    5.20
   7  -7   6    5.90    4.30
   7   7   6    0.20    3.50
  -7   7  -6    2.50    3.20
   9  -7   6    1.10    4.80
  -9  -7  -6  -22.80    9.10
  -9  -7  -6   -7.40    4.80
   9   7   6   -2.60    3.40
  -9   7  -6    2.60    3.60
  -9   7  -6  -19.40    7.90
 -11  -7  -6  -21.10   12.70
 -11  -7  -6   -5.10    5.00
  11  -7   6   12.90    6.10
 -11   7  -6  -16.40    9.40
  11   7   6    3.20    3.90
 -11   7  -6   -0.80    2.90
   8  -8  -6    0.80    5.00
  -8  -8   6    4.00    5.40
   8   8  -6    3.10    4.10
  -8   8   6   -6.70    4.10
   6  -8  -6    0.90    5.30
  -6  -8   6   -2.10    5.10
  -6   8   6    4.90    4.70
   6   8  -6   -1.60    3.80
  -4  -8   6   34.90    7.40
   4  -8  -6   26.70    7.40
   4   8  -6   36.20    6.40
  -4   8   6   33.20    6.60
  -2  -8   6    3.10    6.00
   2  -8  -6   13.80    6.00
   2   8  -6    1.30    3.40
  -2   8   6   -1.50    3.80
   0  -8   6    3.00    5.30
   0  -8  -6   -7.20    4.80
   0   8  -6   -2.40    3.80
   0   8   6    6.30    4.50
  -2  -8  -6    0.60    5.40
   2  -8   6    7.20    5.20
   2   8   6   -3.40    3.60
  -2   8  -6   -6.40    3.30
   4  -8   6    0.80    4.80
  -4  -8  -6    7.50    5.90
   4   8   6    2.10    4.10
  -4   8  -6    3.60    3.80
  -6  -8  -6   -4.20    5.60
   6  -8   6    0.90    6.00
  -6   8  -6    4.10    3.90
   6   8   6    1.20    4.20
   8   8   6    6.40    4.50
  -8   8  -6   -3.90    3.20
  20   0  -7    0.10    2.00
 -20   0   7    4.90    7.00
  20   0  -7   -1.20    2.90
 -18   0   7   -0.60    7.90
  18   0  -7   -2.30    1.30
  18   0  -7    5.50    3.40
  16   0  -7   -1.10    2.00
  16   0  -7   -4.30    2.70
 -16   0   7   -1.00    8.30
  14   0  -7   -1.90    1.80
  14   0  -7   -2.30    2.60
 -14   0   7   -6.70    7.40
  12   0  -7   -0.70    2.10
  12   0  -7   -1.70    1.60
 -12   0   7   -8.80    6.40
  10   0  -7    3.10    1.90
  10   0  -7    0.40    1.80
 -10   0   7  -10.10    6.20
 -10   0   7    2.40    1.80
  -8   0   7    0.90    1.50
   8   0  -7    2.80    1.40
  -8   0   7   -2.50    5.40
  -6   0   7    0.80    1.10
   6   0  -7   -0.20    1.30
   6   0  -7   -0.70    1.00
  -6   0   7   -2.20    4.20
  -4   0   7   -3.20    3.60
   4   0  -7    1.80    1.60
  -4   0   7   -0.90    1.10
   4   0  -7    1.30    3.20
  -2   0   7    1.40    1.40
   2   0  -7   -0.40    1.50
   2   0  -7    0.20    2.70
  -2   0   7   -2.60    2.60
   0   0   7   -0.10    1.30
   0   0  -7    1.00    1.40
   0   0  -7   -0.60    1.30
   0   0   7    0.50    2.90
   0   0  -7    1.20    2.30
   0   0   7    1.50    1.60
  -2   0  -7   -0.60    1.10
   2   0   7    2.10    3.00
   2   0   7    4.00    2.10
  -2   0  -7   -0.50    1.40
  -2   0  -7   -0.60    1.80
  -2   0  -7    0.80    1.80
  -4   0  -7    1.50    0.90
   4   0   7    0.40    3.10
   4   0   7   -4.60    1.90
  -4   0  -7   -0.90    1.20
   6   0   7    1.30    2.50
  -6   0  -7   -1.30    3.10
   8   0   7   -3.70    2.20
  -8   0  -7   -3.20    3.40
 -10   0  -7   -0.10    5.20
  10   0   7    5.10    3.90
  12   0   7    0.50    3.50
 -12   0  -7    3.40    6.50
 -14   0  -7    2.50    6.70
  14   0   7   -2.20    4.10
 -16   0  -7   -7.30    7.70
  16   0   7   -2.50    3.70
 -18   0  -7    2.50   11.40
  18   0   7    3.40    5.10
  21  -1  -7   -3.50    1.70
 -21  -1   7    5.60    8.00
  21  -1  -7   -0.90    3.30
  21   1  -7    2.40    3.40
 -21   1   7    4.30    8.90
  21   1  -7   -1.90    2.00
 -19  -1   7    2.10    8.70
  19  -1  -7   12.50    4.20
  19  -1  -7   11.80    3.30
  19   1  -7    8.90    4.40
  19   1  -7    8.90    3.30
 -19   1   7    4.20    8.70
 -17  -1   7    4.60    8.00
  17  -1  -7   12.90    3.10
  17  -1  -7   13.60    4.50
  17   1  -7   17.70    4.60
  17   1  -7   13.40    3.30
 -17   1   7   19.90    8.90
  15  -1  -7   63.19    6.00
  15  -1  -7   58.29    5.20
 -15  -1   7   54.59   11.90
  15   1  -7   53.89    5.50
  15   1  -7   54.49    4.90
 -15   1   7   51.79   11.80
  13  -1  -7   21.70    4.20
 -13  -1   7    9.30    8.40
  13  -1  -7   16.10    4.30
  13   1  -7   13.90    3.50
 -13   1   7    4.50    8.60
  13   1  -7   14.00    3.30
  11  -1  -7    5.40    2.80
  11  -1  -7    4.60    2.70
 -11  -1   7   -4.50    7.40
 -11   1   7    4.80    7.20
  11   1  -7    2.90    2.30
  11   1  -7    6.90    2.50
   9  -1  -7   39.90    3.60
  -9  -1   7   40.30    3.40
  -9  -1   7   56.79    9.50
   9  -1  -7   50.79    4.30
   9   1  -7   46.60    3.30
  -9   1   7   47.70    8.90
   9   1  -7   46.00    4.00
  -9   1   7   41.70    3.40
  -7  -1   7  506.85   20.20
   7  -1  -7  490.85   18.50
  -7  -1   7  491.45   15.60
   7  -1  -7  515.05   15.90
  -7   1   7  497.95   15.60
   7   1  -7  510.35   15.40
  -7   1   7  524.95   22.30
   7   1  -7  495.15   18.00
   5  -1  -7  187.58    6.70
  -5  -1   7  194.18    6.40
  -5  -1   7  189.38   10.70
  -5  -1   7  201.08    6.40
  -5   1   7  184.58    6.70
  -5   1   7  203.48   10.70
   5   1  -7  198.38    8.10
   3  -1  -7   24.60    2.30
  -3  -1   7   17.30    2.70
   3  -1  -7   22.20    4.40
   3  -1  -7   17.50    1.90
  -3  -1   7   15.00    1.70
   3  -1  -7   18.90    3.00
  -3  -1   7   18.00    4.30
   3   1  -7   14.10    2.30
  -3   1   7   17.50    4.00
   3   1  -7   25.70    4.80
  -3   1   7   10.20    2.70
   1  -1  -7  119.89    5.80
  -1  -1   7  116.39    5.40
   1  -1  -7  131.99    7.10
   1  -1  -7  125.09    5.00
  -1  -1   7  126.99    7.30
  -1  -1   7  117.59    4.80
   1   1  -7  120.99    5.50
  -1   1   7  130.39    5.10
   1   1  -7  126.69    7.00
  -1   1   7  126.19    7.10
  -1   1   7  125.89    6.00
   1   1  -7  113.79    4.60
   1  -1   7   12.20    3.50
   1  -1   7   12.50    2.50
  -1  -1  -7    6.80    2.00
   1  -1   7   14.40    2.10
  -1  -1  -7   20.80    4.00
   1   1   7   13.30    2.60
  -1   1  -7   13.70    3.30
   1   1   7   10.50    2.30
  -1   1  -7    9.40    1.80
   1   1   7   12.30    3.50
  -3  -1  -7  589.74   19.60
  -3  -1  -7  653.13   19.10
   3  -1   7  609.54   21.60
   3  -1   7  558.84   18.50
   3  -1   7  624.04   19.90
   3   1   7  611.64   19.60
  -3   1  -7  596.24   18.30
   3   1   7  618.94   18.80
  -3   1  -7  586.44   19.30
   3   1   7  618.04   21.50
   5  -1   7    5.90    2.80
   5  -1   7    4.90    1.20
  -5  -1  -7    7.30    1.50
  -5  -1  -7    6.00    5.20
   5   1   7    4.90    1.50
  -5   1  -7    3.20    3.60
  -5   1  -7    5.80    1.40
   7  -1   7   28.80    4.80
  -7  -1  -7   31.20    5.90
  -7   1  -7   44.70    7.20
   7   1   7   43.10    5.20
  -9  -1  -7   64.49    8.10
   9  -1   7   51.99    6.20
  -9   1  -7   60.49    8.00
   9   1   7   70.59    6.50
  11  -1   7   -2.30    3.50
 -11  -1  -7    3.00    5.90
  11   1   7    1.40    3.40
 -11   1  -7    8.00    6.40
  13  -1   7   63.89    8.60
 -13  -1  -7   72.79   12.20
 -13   1  -7   56.29   11.20
  13   1   7   70.09    8.90
 -15  -1  -7   17.70    9.70
  15  -1   7   12.90    5.50
  15   1   7   20.00    5.10
 -15   1  -7   20.50    8.90
  17  -1   7    2.30    4.50
 -17  -1  -7    8.00   11.10
  17   1   7    2.60    3.80
 -17   1  -7   -2.20    8.60
 -19  -1  -7   -5.00   10.60
  19  -1   7    1.20    4.30
  19   1   7    0.50    5.00
 -19   1  -7  -10.60   10.60
  20  -2  -7   -1.30    1.70
  20  -2  -7    2.30    3.00
 -20  -2   7    8.90    8.00
  20   2  -7   -1.70    2.40
 -20   2   7   17.30    8.80
  20   2  -7    4.60    3.90
  18  -2  -7   -0.40    2.40
  18  -2  -7    1.90    3.60
 -18  -2   7    0.70    7.30
 -18   2   7    3.20    7.60
  18   2  -7    4.80    3.50
  18   2  -7   -0.30    2.30
  16  -2  -7    1.90    2.50
  16  -2  -7    4.30    3.50
 -16  -2   7    4.60   15.30
  16   2  -7    7.00    3.80
 -16   2   7    5.30    7.70
  16   2  -7    6.90    3.10
  14  -2  -7    2.90    2.70
  14  -2  -7   -3.90    2.90
 -14  -2   7  -10.90    7.50
  14   2  -7    1.00    2.40
  14   2  -7   -0.40    2.90
 -14   2   7   -8.10    8.00
 -12  -2   7  -11.30    7.70
  12  -2  -7    0.50    2.40
  12  -2  -7   -4.90    2.40
  12   2  -7    2.40    2.50
 -12   2   7   -6.90    7.20
  12   2  -7    0.90    2.50
 -10  -2   7   25.20    8.40
 -10   2   7   19.30    8.40
  10   2  -7   38.60    4.50
 -10   2   7   26.30    4.70
  10   2  -7   30.40    4.30
  -8  -2   7  278.77   10.70
   8  -2  -7  306.87   11.20
  -8  -2   7  293.17   15.00
  -8   2   7  294.47   15.00
  -8   2   7  294.77   12.20
   8   2  -7  306.97   11.70
   8   2  -7  304.27   10.60
  -8   2   7  277.77   12.00
  -6  -2   7    5.30    2.40
  -6  -2   7    2.60    2.40
   6  -2  -7    4.70    2.40
  -6  -2   7    3.30    4.90
  -6   2   7    4.70    2.60
  -6   2   7    3.30    4.90
   6   2  -7    6.00    2.20
  -6   2   7    3.00    2.30
  -4  -2   7   57.59    3.70
  -4  -2   7   53.99    6.00
  -4  -2   7   55.09    3.50
   4  -2  -7   60.49    3.80
   4  -2  -7   61.59    5.70
  -4   2   7   53.69    5.80
   4   2  -7   55.29    4.30
  -4   2   7   48.60    3.70
  -4   2   7   52.59    5.30
  -2  -2   7   58.99    3.80
   2  -2  -7   55.19    3.80
  -2  -2   7   53.79    5.60
   2  -2  -7   57.29    3.70
   2  -2  -7   60.89    5.00
   2   2  -7   65.89    5.20
  -2   2   7   50.79    5.00
   2   2  -7   55.09    4.00
  -2   2   7   58.49    4.60
   2   2  -7   65.29    3.90
   0  -2  -7   15.80    2.80
   0  -2  -7   19.70    3.50
   0  -2   7   18.80    4.00
   0  -2   7   11.70    2.70
   0   2   7   20.80    3.30
   0   2   7   17.90    3.80
   0   2  -7   16.40    2.50
   0   2  -7   25.60    4.30
   0   2   7   19.30    3.10
   0   2  -7   16.80    2.60
   2  -2   7  277.57   10.70
   2  -2   7  260.27    9.80
   2  -2   7  286.57   12.20
  -2  -2  -7  258.27   11.10
  -2  -2  -7  274.97    9.80
  -2   2  -7  269.37   10.30
   2   2   7  284.07   11.90
   2   2   7  270.67   10.20
  -2   2  -7  273.57    9.90
  -2   2  -7  264.87   11.50
   2   2   7  277.67   10.50
  -4  -2  -7   82.49    4.40
   4  -2   7   90.09    4.40
  -4  -2  -7   93.39    7.00
   4  -2   7   91.59    7.20
   4   2   7  100.89    6.00
  -4   2  -7   96.79    4.70
   4   2   7   90.19    5.00
   6  -2   7   32.70    5.00
  -6  -2  -7   29.20    5.70
  -6  -2  -7   19.30    2.30
   6  -2   7   20.40    2.20
  -6   2  -7   25.10    2.80
  -6   2  -7   28.30    5.90
   6   2   7   26.10    4.40
   6   2   7   23.50    3.00
   8  -2   7   12.70    4.70
  -8  -2  -7   21.60    3.00
  -8  -2  -7   13.50    6.10
  -8   2  -7   16.60    2.30
  -8   2  -7   16.20    5.20
   8   2   7   23.40    5.20
   8   2   7   13.60    2.50
 -10  -2  -7   12.80    6.60
  10  -2   7    6.00    3.90
  10   2   7    8.10    4.20
 -10   2  -7   10.90    6.10
 -12  -2  -7   10.00    6.80
  12  -2   7    0.40    3.70
  12   2   7    3.20    4.20
 -12   2  -7    8.20    7.00
  14  -2   7   16.40    6.20
 -14  -2  -7   16.50    9.30
 -14   2  -7   13.70    8.70
  14   2   7   18.60    5.70
  16  -2   7    5.20    4.50
 -16  -2  -7   -5.60    9.80
  16   2   7    2.00    4.30
 -16   2  -7   -0.60    8.50
  18  -2   7    5.40    4.20
 -18  -2  -7   -2.90   11.40
 -18   2  -7    3.90   11.20
  18   2   7    8.90    5.40
  19  -3  -7    4.20    2.60
  19  -3  -7    7.20    4.20
 -19  -3   7   18.90   10.20
  19   3  -7   10.90    3.80
 -19   3   7   11.30    8.20
  17  -3  -7   46.70    6.50
 -17  -3   7   58.59   13.30
  17  -3  -7   65.49    8.80
 -17   3   7   45.90   11.20
  17   3  -7   57.69    7.70
  17   3  -7   50.09    6.30
  15  -3  -7   12.90    3.70
 -15  -3   7   11.50    8.40
  15  -3  -7    9.80    4.50
  15   3  -7   12.90    3.80
 -15   3   7    8.20    7.80
  15   3  -7   10.60    3.90
  13  -3  -7   -0.10    2.90
 -13  -3   7    2.70    8.20
 -13   3   7    4.00    3.40
  13   3  -7   -0.70    3.00
 -13   3   7   -2.70    7.70
  13   3  -7    2.50    2.90
  11  -3  -7   49.99    6.70
 -11  -3   7   18.40    9.10
  11   3  -7   40.00    5.20
 -11   3   7   38.40   10.50
  11   3  -7   40.60    5.40
 -11   3   7   34.60    5.60
  -9  -3   7   16.00    7.40
   9  -3  -7   31.30    5.10
  -9   3   7   16.90    7.50
   9   3  -7   29.20    4.40
  -9   3   7   24.00    4.80
   9   3  -7   29.90    5.00
  -7  -3   7   16.60    3.70
  -7  -3   7   17.80    6.40
   7  -3  -7   19.20    4.10
  -7   3   7   15.50    3.80
  -7   3   7   19.80    7.40
   7   3  -7   16.30    3.50
  -5  -3   7  111.59    8.70
  -5  -3   7  101.69    6.70
   5  -3  -7  120.39    6.40
   5  -3  -7  110.79    8.30
  -5  -3   7  122.49    6.40
   5   3  -7  118.19    6.50
  -5   3   7  110.89    6.90
  -5   3   7  109.79    8.50
   3  -3  -7   55.09    4.50
   3  -3  -7   53.09    5.10
  -3  -3   7   54.99    4.90
  -3  -3   7   54.59    5.80
  -3   3   7   53.49    5.00
  -3   3   7   55.29    5.40
   3   3  -7   51.39    3.80
   3   3  -7   53.99    4.50
   1  -3  -7   24.50    3.90
  -1  -3   7   20.90    3.80
   1  -3  -7   26.70    3.90
  -1  -3   7   30.90    5.20
   1   3  -7   27.60    3.80
  -1   3   7   25.50    3.90
  -1   3   7   27.70    4.50
   1   3  -7   25.70    3.50
   1  -3   7  182.38    9.50
   1  -3   7  171.78    8.40
  -1  -3  -7  164.08    7.90
   1   3   7  166.28    8.10
  -1   3  -7  168.08    8.30
  -1   3  -7  166.88    7.80
   1   3   7  171.78    8.00
   1   3   7  169.58    8.50
   3  -3   7   19.40    4.00
   3  -3   7   24.80    5.20
  -3  -3  -7   15.70    4.20
   3   3   7   11.30    3.70
  -3   3  -7   11.20    3.10
   3   3   7   16.40    5.00
   5  -3   7   51.89    5.70
  -5   3  -7   50.79    4.10
   5   3   7   54.19    5.50
   5   3   7   52.89    4.60
  -5   3  -7   54.69    6.10
   7  -3   7   32.80    5.50
  -7  -3  -7   43.00    7.40
   7   3   7   28.50    5.20
  -7   3  -7   28.90    3.40
  -7   3  -7   33.80    6.60
   7   3   7   31.40    3.90
   9  -3   7   -2.50    3.60
  -9  -3  -7   -0.60    5.70
   9   3   7   -0.60    2.40
   9   3   7    0.80    4.00
  -9   3  -7   -0.40    1.90
  -9   3  -7   -0.90    5.20
  11  -3   7   34.90    6.70
 -11  -3  -7   20.10    2.80
  11  -3   7   10.60    2.10
 -11  -3  -7   13.10    8.10
 -11   3  -7   17.50    8.00
 -11   3  -7   22.60    3.10
  11   3   7   20.70    3.20
  11   3   7   17.40    4.80
 -13  -3  -7   28.10    9.80
  13  -3   7   30.40    7.10
 -13   3  -7   22.40    8.30
  13   3   7   30.70    6.10
 -15  -3  -7    2.30   11.90
  15  -3   7   13.90    6.00
 -15   3  -7   12.10   10.00
  15   3   7    5.60    4.40
  17  -3   7    0.90    4.70
 -17  -3  -7   -1.70   12.50
  17   3   7   -2.40    3.90
 -17   3  -7  -12.00    9.00
  18  -4  -7    2.40    2.40
 -18  -4   7   20.40    9.40
  18  -4  -7   -0.10    3.10
  18   4  -7   -0.10    3.70
 -18   4   7   33.80    9.70
  18   4  -7    2.50    3.20
  16  -4  -7    7.00    3.90
 -16  -4   7   10.70    9.00
  16   4  -7    2.30    3.50
  16   4  -7    4.50    3.30
  14  -4  -7    8.10    4.60
 -14  -4   7   10.60    8.90
 -14   4   7    7.10    3.80
  14   4  -7    5.80    4.00
 -14   4   7    6.90    8.40
  14   4  -7   10.00    3.70
 -12  -4   7   -3.50    7.40
  12  -4  -7   -0.80    3.90
  12   4  -7    0.40    2.90
 -12   4   7   -0.70    6.40
 -12   4   7   -3.40    2.80
  12   4  -7    2.90    2.90
 -10  -4   7    3.20    4.10
  10  -4  -7    4.80    4.40
 -10  -4   7   -8.70    7.00
  10   4  -7   -0.30    3.30
 -10   4   7   -4.80    7.20
 -10   4   7    1.80    3.50
  -8  -4   7   -6.90    7.00
   8  -4  -7    1.20    3.70
  -8  -4   7   -1.20    3.70
  -8   4   7   -7.70    6.10
   8   4  -7    2.20    2.90
  -8   4   7   -0.70    3.30
  -6  -4   7   -4.10    5.40
   6  -4  -7    2.90    3.50
  -6  -4   7    0.60    4.00
   6   4  -7   -0.20    2.70
  -6   4   7    3.80    3.60
  -6   4   7   -2.50    4.50
   4  -4  -7   23.70    4.70
  -4  -4   7   33.50    5.40
   4  -4  -7   31.20    5.80
  -4  -4   7   37.40    6.00
   4   4  -7   32.50    4.90
  -4   4   7   42.60    5.90
  -4   4   7   32.40    5.00
   2  -4  -7   79.69    6.00
   2  -4  -7   84.89    6.50
  -2  -4   7  104.59    8.10
  -2  -4   7  101.19    7.10
  -2   4   7   89.79    6.90
   2   4  -7   98.69    6.60
  -2   4   7   87.69    6.60
   2   4  -7   98.09    6.70
   0  -4   7  188.88   10.50
   0  -4   7  191.28    9.60
   0  -4  -7  180.48    8.40
   0  -4  -7  178.68    9.20
   0   4  -7  184.78    9.10
   0   4   7  177.18    9.20
   0   4   7  172.98    8.50
   0   4  -7  184.08    9.00
   2  -4   7   31.00    5.30
  -2  -4  -7   35.00    4.40
   2  -4   7   34.60    5.70
  -2  -4  -7   29.90    5.10
  -2  -4  -7   31.60    4.90
   2   4   7   26.70    4.50
  -2   4  -7   24.00    4.30
   4  -4   7   21.00    5.20
  -4  -4  -7   25.70    5.30
   4   4   7   14.30    4.60
  -4   4  -7   20.10    3.80
   4   4   7   19.90    4.20
  -4   4  -7   16.20    5.00
  -6  -4  -7   11.40    5.50
   6  -4   7    1.20    4.00
  -6   4  -7    9.20    4.60
  -6   4  -7    4.90    3.00
   6   4   7   10.00    4.70
   6   4   7   10.10    3.60
   8  -4   7   30.00    6.70
  -8  -4  -7   29.70    7.60
   8   4   7   26.10    5.90
  -8   4  -7   19.20    6.50
   8   4   7   29.20    4.60
  -8   4  -7   28.00    4.20
  10  -4   7    1.80    4.70
 -10  -4  -7    9.90    7.60
 -10   4  -7    4.90    5.90
  10   4   7    5.50    4.70
 -10   4  -7   -0.10    2.30
  10   4   7    4.60    2.80
 -12  -4  -7    7.40    9.90
  12  -4   7    5.60    4.80
  12   4   7    9.40    5.10
  12   4   7    8.80    2.90
 -12   4  -7   13.10    2.80
 -12   4  -7   10.90    7.80
 -14  -4  -7   10.90   12.00
  14  -4   7    6.20    4.80
 -14   4  -7   -7.90    8.00
  14   4   7    5.50    4.60
  14   4   7    6.10    2.50
 -16  -4  -7    2.00   14.10
  16  -4   7    4.30    4.40
 -16   4  -7   -7.40    9.20
  16   4   7    2.50    4.50
 -17  -5   7   39.80   10.90
 -15  -5   7   24.00   12.50
 -15   5   7   41.70    9.40
 -13  -5   7   16.60    5.40
 -13  -5   7   27.30    9.40
  13  -5  -7   20.70    5.60
  13   5  -7   18.10    4.80
 -13   5   7   29.40    8.90
 -13   5   7   14.20    4.80
 -11  -5   7   38.10   10.50
 -11  -5   7   15.90    4.80
  11  -5  -7   16.50    5.70
  11   5  -7   18.40    4.50
 -11   5   7   43.60    8.70
 -11   5   7   20.70    5.00
   9  -5  -7    1.30    4.00
  -9  -5   7   -1.10    7.70
  -9  -5   7    1.90    4.20
   9   5  -7    1.40    3.50
  -9   5   7    9.30    6.50
  -9   5   7    2.40    3.40
  -7  -5   7   -3.60    5.80
   7  -5  -7   -1.20    3.50
  -7  -5   7    0.70    4.90
   7   5  -7    4.80    3.60
  -7   5   7    6.30    5.70
  -7   5   7   -0.50    3.30
   5  -5  -7    1.10    3.80
  -5  -5   7    3.70    5.30
  -5  -5   7   -0.30    5.60
  -5   5   7   10.50    4.90
  -5   5   7    5.30    4.00
   5   5  -7    7.30    3.70
  -3  -5   7   63.59    8.00
  -3  -5   7   46.80    6.80
   3  -5  -7   39.10    6.20
   3   5  -7   38.70    5.70
  -3   5   7   41.20    5.80
   3   5  -7   47.00    6.40
   1  -5  -7   67.49    6.70
  -1  -5   7   69.59    7.70
  -1  -5   7   81.89    7.90
  -1   5   7   63.39    6.60
   1   5  -7   70.59    6.50
  -1  -5  -7   19.60    5.20
   1  -5   7   14.20    5.10
   1  -5   7   30.20    5.90
  -1   5  -7   15.50    3.80
   1   5   7   18.20    4.50
  -3  -5  -7   -0.10    4.30
   3  -5   7    4.30    4.50
  -3  -5  -7    0.00    3.60
  -3   5  -7   -2.60    3.40
   3   5   7   -3.80    3.20
  -3   5  -7    0.30    3.00
  -5  -5  -7   10.00    5.90
   5  -5   7    1.90    4.80
  -5   5  -7   -3.40    3.90
   5   5   7    3.00    3.60
  -5   5  -7    6.30    3.30
   5   5   7    1.10    4.60
   7  -5   7   -1.60    3.90
  -7  -5  -7    0.90    5.90
   7   5   7    3.80    4.80
   7   5   7   -1.30    3.00
  -7   5  -7    1.50    5.00
  -7   5  -7    1.90    3.00
  -9  -5  -7   17.20    9.40
  -9   5  -7   11.40    3.60
   9   5   7    5.40    3.50
   9   5   7   14.70    6.90
  -9   5  -7    5.60    6.60
  11  -5   7   15.60    5.80
 -11  -5  -7   30.90   12.40
 -11   5  -7    5.00    7.70
  11   5   7   16.20    3.80
 -11   5  -7   19.80    3.80
  11   5   7   16.00    5.70
  13  -5   7   -1.50    4.40
 -13  -5  -7    6.80   13.60
  13   5   7   12.60    3.60
  13   5   7    2.80    4.40
 -13   5  -7    2.90    8.50
 -13   5  -7    6.60    2.80
  15  -5   7    0.40    4.70
 -15  -5  -7  -30.10   14.90
 -15   5  -7   -9.30   10.80
  15   5   7    5.40    3.10
  15   5   7   11.50    6.20
 -15   5  -7   -0.40    2.00
 -16   6   7    4.90    3.80
 -12  -6   7    6.30    7.70
 -12  -6   7   34.00    8.30
 -10  -6   7   29.70    7.80
 -10  -6   7   11.50    5.00
  -8  -6   7   22.30    6.50
   8  -6  -7    1.00    3.80
  -8  -6   7   -1.30    4.50
   8   6  -7   -0.60    4.20
  -8   6   7    2.10    4.50
  -6  -6   7    7.90    5.20
   6  -6  -7   16.10    5.70
  -6   6   7   13.60    4.70
   6   6  -7    9.00    4.30
   4  -6  -7    7.40    4.70
  -4  -6   7   12.90    5.60
  -4   6   7    9.60    4.50
   4   6  -7   13.40    4.70
   2  -6  -7    7.90    5.40
  -2  -6   7   15.30    5.30
  -2   6   7    8.20    3.90
   2   6  -7    2.60    3.30
   0  -6  -7    0.10    4.40
   0  -6   7    7.50    5.70
   0   6   7    8.70    4.10
   0   6  -7    5.70    3.80
  -2  -6  -7   -3.20    4.10
   2  -6   7    6.10    5.20
   2   6   7    7.90    4.00
  -2   6  -7    1.10    3.70
   4  -6   7    7.00    5.10
  -4  -6  -7    5.20    5.00
   4   6   7    4.80    4.10
  -4   6  -7    7.50    3.90
  -4   6  -7    5.20    4.30
  -6  -6  -7   -2.70    4.60
   6  -6   7    1.30    4.30
  -6  -6  -7   -2.80    9.20
   6   6   7    3.70    3.80
  -6   6  -7   -5.20    4.90
  -6   6  -7   10.60    4.00
  -8  -6  -7  -14.90    9.10
   8  -6   7    3.20    4.60
  -8   6  -7   -1.90    6.00
  -8   6  -7    0.20    2.70
   8   6   7    1.00    3.40
   8   6   7   -5.00    3.90
  10  -6   7   10.90    5.50
 -10  -6  -7  -20.30   12.00
 -10   6  -7    3.00    3.00
  10   6   7    4.60    3.50
 -10   6  -7    2.50    8.00
  10   6   7    2.60    5.10
 -12  -6  -7   -2.10   15.60
  12  -6   7   16.50    5.70
 -12   6  -7   22.30    4.00
  12   6   7   18.90    6.20
 -12   6  -7   13.40   10.20
  12   6   7   24.50    4.70
  14  -6   7   -1.20    4.80
 -14   6  -7    7.00    2.70
 -14   6  -7   -1.90   10.80
  14   6   7   -2.40    5.30
  14   6   7   -1.30    3.10
   7  -7  -7    4.40    4.90
  -7  -7   7    0.60    5.30
  -7   7   7   -3.40    3.70
   7   7  -7   -6.00    3.00
   5  -7  -7    5.80    5.20
  -5  -7   7    4.00    5.80
   5   7  -7    7.90    4.00
  -5   7   7    5.10    4.40
   3  -7  -7    5.50    5.20
  -3  -7   7    5.60    7.40
   3   7  -7    0.60    3.80
  -3   7   7   -1.30    3.60
   1  -7  -7    8.20    5.30
  -1  -7   7    4.20    6.10
  -1   7   7   -1.80    3.80
   1   7  -7   -0.90    3.40
  -1  -7  -7    1.50    4.90
   1  -7   7   -9.30    4.30
   1   7   7   -2.10    3.40
  -1   7  -7    5.00    3.80
  -3  -7  -7   -2.00    4.80
   3  -7   7   -4.60    4.60
  -3   7  -7    3.30    3.40
   3   7   7   -3.00    3.60
  -5  -7  -7    4.90    5.20
   5  -7   7    3.90    4.90
  -5   7  -7    7.90    3.80
   5   7   7    3.10    4.00
   7  -7   7    1.20    4.80
  -7  -7  -7   -2.70    4.90
   7   7   7    2.50    3.90
  -7   7  -7   -0.70    3.10
   9  -7   7    8.70    4.90
  -9  -7  -7   -3.90    5.00
  -9  -7  -7  -15.20   11.70
  -9   7  -7  -13.50    7.90
   9   7   7   14.50    4.70
  -9   7  -7    2.00    3.10
 -11  -7  -7  -30.70   14.50
 -11  -7  -7    6.30    6.30
  11  -7   7    4.50    5.00
 -11   7  -7   -1.40    2.60
  11   7   7    3.10    4.20
  -8  -8   7    4.10    6.10
   8  -8  -7   15.60    5.70
  -8   8   7    3.30    4.60
   8   8  -7    8.90    4.70
  -6  -8   7    2.10    4.40
   6  -8  -7    4.20    4.90
  -6   8   7   -3.50    4.20
   6   8  -7    3.30    3.90
   4  -8  -7    4.60    5.50
  -4  -8   7   -0.40    5.40
   4   8  -7    0.70    3.50
  -4   8   7    2.00    4.30
  -2  -8   7   27.20    7.30
   2  -8  -7   14.60    6.10
   2   8  -7   12.50    5.30
  -2   8   7   16.20    5.50
   0  -8  -7   -1.30    5.30
   0  -8   7   -1.50    4.90
   0   8  -7    0.70    4.20
   0   8   7   -4.20    3.60
   2  -8   7    4.80    4.90
  -2  -8  -7   -0.10    5.30
   2   8   7    6.40    5.00
  -2   8  -7    6.20    4.40
   4  -8   7    3.30    5.50
  -4  -8  -7    7.00    5.70
   4   8   7    2.40    4.10
  -4   8  -7   -2.40    3.90
   6  -8   7   -0.50    5.00
  -6  -8  -7    3.80    5.80
  -6   8  -7    2.30    3.10
   6   8   7    0.90    4.10
 -20   0   8    5.30    8.00
  20   0  -8    0.20    2.10
  20   0  -8    5.40    3.30
 -18   0   8    3.90    8.70
  18   0  -8    2.30    2.90
  18   0  -8    0.10    2.10
  16   0  -8    0.90    2.90
  16   0  -8    3.60    2.30
  14   0  -8    3.30    2.70
 -14   0   8   -1.00    8.50
  14   0  -8    8.20    3.50
 -12   0   8    5.90    8.20
  12   0  -8   13.60    3.20
  12   0  -8   13.30    3.00
 -10   0   8  225.98    8.40
 -10   0   8  224.18   14.70
  10   0  -8  236.18   10.10
  10   0  -8  221.28    8.70
   8   0  -8   13.20    3.00
  -8   0   8    7.50    6.10
   8   0  -8   14.50    2.00
  -8   0   8   17.40    2.20
   6   0  -8    1.60    1.70
  -6   0   8   -1.10    7.90
   4   0  -8  104.29    5.50
  -4   0   8   92.79    7.40
  -2   0   8   24.80    1.70
   2   0  -8   23.00    2.70
  -2   0   8   23.20    3.00
  -2   0   8   24.20    5.10
   2   0  -8   33.10    5.10
   2   0  -8   17.90    1.50
   0   0  -8  730.93   22.80
   0   0   8  760.12   22.20
   0   0  -8  748.73   25.10
   0   0   8  737.23   25.30
   0   0  -8  725.23   22.10
  -2   0  -8  323.27   10.80
   2   0   8  329.37   11.50
   2   0   8  309.77   13.70
  -2   0  -8  309.17   11.20
  -4   0  -8   68.79    3.60
  -4   0  -8   67.49    3.30
   4   0   8   54.69    6.10
   4   0   8   66.79    5.10
   6   0   8  436.76   16.60
  -6   0  -8  453.95   18.80
   8   0   8   62.79    6.00
  -8   0  -8   63.79    7.50
 -10   0  -8   26.40    7.30
  10   0   8   26.10    5.70
 -12   0  -8   58.29   10.60
  12   0   8   66.09    8.30
 -14   0  -8    8.40   13.00
  14   0   8    1.00    5.90
 -16   0  -8   12.10    9.20
  16   0   8   13.00    5.40
  18   0   8    3.60    5.30
 -18   0  -8   -3.40    9.40
  21  -1  -8   -1.10    2.30
 -21  -1   8    3.10    7.90
  21  -1  -8   -2.70    3.50
  21   1  -8   -0.40    2.40
 -21   1   8    5.00    8.20
  21   1  -8   -6.40    2.90
  19  -1  -8    5.80    3.80
 -19  -1   8   -0.80    7.40
  19  -1  -8    5.10    2.60
  19   1  -8    3.00    2.60
  19   1  -8    5.10    3.90
 -19   1   8   16.60    9.40
  17  -1  -8    1.00    2.50
 -17  -1   8    4.00    7.70
  17  -1  -8    0.40    1.70
  17   1  -8   -1.50    2.40
  17   1  -8   -0.20    1.90
 -17   1   8   -1.00    7.30
  15  -1  -8    4.80    2.60
  15  -1  -8   13.50    3.80
 -15  -1   8   -6.20    8.00
 -15   1   8    2.20    8.30
  15   1  -8    6.90    3.20
  15   1  -8    8.80    3.40
  13  -1  -8   -0.90    2.00
  13  -1  -8   -2.30    2.40
 -13  -1   8   -4.00    8.00
 -13   1   8   -5.60    7.70
  13   1  -8    4.00    2.90
  13   1  -8    3.60    2.60
  11  -1  -8   13.00    3.60
 -11  -1   8    4.50    8.10
  11  -1  -8   11.90    3.10
 -11  -1   8   16.30    2.90
  11   1  -8   17.50    3.30
  11   1  -8    7.50    2.70
 -11   1   8   13.20    8.70
  -9  -1   8   61.89    9.60
   9  -1  -8   58.09    4.90
   9  -1  -8   57.29    4.00
  -9  -1   8   63.39    4.80
  -9   1   8   61.09    3.80
   9   1  -8   63.29    3.70
  -9   1   8   73.59   10.00
   9   1  -8   63.79    4.80
  -7  -1   8    1.80    5.50
   7  -1  -8    4.50    2.30
  -7  -1   8    6.10    1.50
   7  -1  -8    3.40    1.70
  -7   1   8    2.20    5.40
   7   1  -8    3.90    2.00
   7   1  -8    8.60    1.70
  -7   1   8    5.60    1.90
  -5  -1   8   21.50    5.60
   5  -1  -8   14.90    2.00
   5  -1  -8   12.70    3.00
   5   1  -8   13.80    2.60
  -5   1   8    8.10    4.60
  -5   1   8   15.40    2.10
   3  -1  -8   68.29    3.10
   3  -1  -8   73.39    5.80
   3  -1  -8   69.79    3.10
  -3  -1   8   61.79    2.70
  -3  -1   8   63.69    6.20
  -3   1   8   62.69    5.90
   3   1  -8   64.09    2.70
   3   1  -8   60.09    4.00
   1  -1  -8   13.80    3.40
  -1  -1   8    8.40    1.90
   1  -1  -8   10.30    2.30
   1  -1  -8   14.70    2.10
  -1  -1   8    5.90    3.10
  -1  -1   8   12.60    2.00
  -1   1   8   12.40    3.50
   1   1  -8   13.80    3.30
  -1   1   8   15.20    2.30
   1   1  -8   12.10    1.90
  -1   1   8    8.90    2.50
   1   1  -8    7.70    1.90
  -1  -1  -8   39.20    3.20
  -1  -1  -8   31.90    2.90
   1  -1   8   34.50    2.70
   1  -1   8   52.39    6.60
   1  -1   8   34.90    3.30
   1   1   8   36.10    5.20
   1   1   8   41.10    3.40
  -1   1  -8   34.40    2.80
   1   1   8   36.60    3.40
  -3  -1  -8   36.70    2.90
   3  -1   8   34.30    5.20
   3  -1   8   42.30    2.80
   3  -1   8   37.00    3.80
   3   1   8   46.80    4.20
   3   1   8   41.60    5.30
  -3   1  -8   35.30    3.20
   3   1   8   39.80    3.40
  -3   1  -8   35.70    2.80
  -5  -1  -8   92.79    7.70
  -5  -1  -8  104.69    4.40
   5  -1   8  101.29    4.50
   5  -1   8  103.49    6.40
   5   1   8  103.19    6.40
  -5   1  -8  102.99    4.40
  -7  -1  -8   55.99    7.90
   7  -1   8   40.80    5.70
   7   1   8   42.30    5.40
  -7   1  -8   55.59    8.70
   9  -1   8   -2.20    3.00
  -9  -1  -8    4.50    5.20
  -9   1  -8    1.00    4.90
   9   1   8    1.60    3.70
 -11  -1  -8    0.70    6.10
  11  -1   8    2.70    3.80
 -11   1  -8    3.90    5.80
  11   1   8   -1.30    3.40
 -13  -1  -8    8.80    7.10
  13  -1   8   11.70    4.90
 -13   1  -8    5.40    6.40
  13   1   8    3.20    4.30
  15  -1   8    2.50    4.30
 -15  -1  -8    4.90    8.00
 -15   1  -8    1.90    7.10
  15   1   8    6.10    4.40
 -17  -1  -8   -3.60    8.90
  17  -1   8   -2.60    3.40
 -17   1  -8    9.10   10.40
  17   1   8   -1.00    3.90
  19  -1   8    4.50    5.80
 -19  -1  -8  -10.30   10.70
  19   1   8   -1.40    5.00
 -19   1  -8    7.90   12.20
  20  -2  -8   -1.20    3.00
 -20  -2   8   12.10    8.90
  20  -2  -8    1.20    2.40
  20   2  -8    7.00    3.90
 -20   2   8   19.00    8.60
  18  -2  -8    8.40    3.00
 -18  -2   8   16.80    9.50
  18  -2  -8   11.00    4.20
 -18   2   8    9.80    7.90
  18   2  -8   11.40    4.20
  18   2  -8   12.50    3.70
  16  -2  -8   17.50    4.70
  16  -2  -8   17.00    4.00
 -16  -2   8    8.40    9.60
  16   2  -8   18.30    4.00
 -16   2   8   15.20   13.50
  16   2  -8   16.00    4.40
  14  -2  -8    7.80    3.10
 -14  -2   8   -4.50    7.80
  14  -2  -8    7.30    3.90
 -14   2   8    7.70    8.80
  14   2  -8    4.80    2.60
  14   2  -8    1.50    3.00
  12  -2  -8    2.60    2.50
 -12  -2   8   -4.60    7.10
  12  -2  -8    3.60    2.80
  12   2  -8    4.10    2.90
 -12   2   8   -4.10    8.10
  12   2  -8    6.40    3.00
 -10  -2   8   -6.50    6.90
  10  -2  -8    0.80    2.60
  10   2  -8    3.00    2.60
  10   2  -8    5.00    2.60
 -10   2   8   -7.40    7.30
  -8  -2   8   29.10    3.10
   8  -2  -8   32.50    3.60
  -8  -2   8   40.90    8.40
  -8   2   8   39.80    7.80
  -8   2   8   33.60    3.50
   8   2  -8   38.40    3.30
   8   2  -8   34.30    4.00
  -8   2   8   39.20    5.20
  -6  -2   8   43.00    7.20
  -6  -2   8   24.40    3.10
  -6  -2   8   28.90    3.20
   6  -2  -8   26.50    3.00
  -6   2   8   31.20    3.40
   6   2  -8   28.80    3.80
  -6   2   8   30.20    4.50
  -6   2   8   24.30    6.90
   4  -2  -8  281.37    9.90
   4  -2  -8  285.47   10.00
  -4  -2   8  285.77    9.70
  -4  -2   8  278.17   13.10
  -4   2   8  279.67   11.50
   4   2  -8  285.07   11.00
  -4   2   8  285.67   12.60
   2  -2  -8  184.38    7.30
   2  -2  -8  175.78    8.90
  -2  -2   8  186.18    7.20
   2  -2  -8  180.48    7.20
  -2  -2   8  185.78    9.70
   2   2  -8  186.78    8.00
  -2   2   8  176.28    9.20
  -2   2   8  179.28    8.80
   0  -2   8   61.39    6.00
   0  -2   8   58.99    4.10
   0  -2  -8   58.49    4.00
   0  -2  -8   53.29    4.60
   0   2   8   52.89    4.50
   0   2   8   64.09    4.40
   0   2  -8   54.29    3.70
   0   2  -8   56.39    3.90
   0   2   8   59.79    5.60
   2  -2   8  310.37   11.70
   2  -2   8  304.87   13.60
   2   2   8  301.87   11.60
  -2   2  -8  310.77   11.00
   2   2   8  305.27   11.40
   2   2   8  321.87   13.50
   4  -2   8  288.57   11.70
   4  -2   8  255.87    9.70
  -4  -2  -8  274.37    9.90
   4  -2   8  277.47   13.20
  -4   2  -8  292.37   10.10
   4   2   8  280.07   10.30
   4   2   8  265.07   11.20
  -6  -2  -8   17.40    5.20
   6  -2   8   13.80    3.80
   6  -2   8    9.30    1.70
  -6  -2  -8   19.30    2.60
  -6   2  -8   12.00    4.80
   6   2   8   14.70    2.80
   6   2   8   12.00    4.00
  -6   2  -8   17.00    2.50
   8  -2   8    1.90    3.80
  -8  -2  -8    1.10    4.60
  -8  -2  -8    0.90    1.70
  -8   2  -8    1.70    1.60
   8   2   8    5.70    3.90
   8   2   8    5.00    2.10
  -8   2  -8    2.60    4.00
  10  -2   8   58.89    8.20
 -10  -2  -8   68.69   10.50
 -10   2  -8   59.59    8.80
  10   2   8   68.79    8.20
  12  -2   8   16.90    5.50
 -12  -2  -8   22.60    8.20
  12   2   8   22.10    5.70
 -12   2  -8   26.20    8.10
 -14  -2  -8   -8.20    6.80
  14  -2   8   -2.10    4.30
 -14   2  -8   -1.40    6.50
  14   2   8   -1.00    4.20
  16  -2   8   -1.50    3.40
 -16  -2  -8   -1.70    9.30
  16   2   8   -1.60    3.90
 -16   2  -8   -4.80    8.30
 -18  -2  -8  -10.30   12.00
  18  -2   8    4.40    4.80
 -18   2  -8   10.40   11.70
  18   2   8   14.70    6.30
 -19  -3   8    2.50    8.40
  19  -3  -8    5.00    3.50
  19  -3  -8   -1.20    2.40
  19   3  -8    0.10    3.00
 -19   3   8   23.80   10.70
 -17  -3   8   29.70   10.90
  17  -3  -8   16.50    3.90
  17  -3  -8   20.80    5.50
  17   3  -8   21.10    5.30
 -17   3   8   24.00   10.20
  17   3  -8   23.50    4.40
  15  -3  -8    3.10    3.70
 -15  -3   8   10.80    8.80
  15  -3  -8    1.50    2.50
 -15   3   8    1.60    8.90
  15   3  -8    1.40    2.70
  15   3  -8   -2.10    2.30
 -13  -3   8    4.60    7.60
  13  -3  -8    7.30    4.30
  13   3  -8   12.60    4.00
 -13   3   8    4.90    9.30
  13   3  -8    7.50    3.20
 -11  -3   8    1.40    7.80
  11  -3  -8   10.80    3.90
 -11   3   8    6.90    8.10
  11   3  -8   15.30    4.10
  11   3  -8   10.50    3.50
 -11   3   8   14.50    4.20
  -9  -3   8   11.80    7.70
   9  -3  -8   23.70    4.60
  -9  -3   8   15.30    4.90
   9   3  -8   19.10    3.90
  -9   3   8   12.30    3.90
  -9   3   8   14.10    7.40
  -7  -3   8   28.50    4.30
  -7  -3   8   26.80    7.60
   7   3  -8   30.00    4.50
  -7   3   8   24.30    7.00
  -7   3   8   18.10    4.40
  -5  -3   8   43.50    4.10
  -5  -3   8   42.10    4.40
   5  -3  -8   46.10    4.40
   5   3  -8   44.60    4.50
  -5   3   8   41.80    6.00
  -5   3   8   44.30    5.00
  -3  -3   8   52.69    6.40
  -3  -3   8   48.30    4.70
   3  -3  -8   46.80    4.20
   3  -3  -8   53.29    5.10
  -3   3   8   43.50    4.90
   3   3  -8   46.10    3.50
   3   3  -8   49.50    4.40
  -3   3   8   48.40    5.50
  -1  -3   8  347.97   14.60
   1  -3  -8  346.67   13.70
   1  -3  -8  331.37   13.20
  -1  -3   8  346.87   12.70
  -1   3   8  327.17   13.20
  -1   3   8  330.67   13.80
   1   3  -8  324.97   12.70
   1  -3   8  117.19    8.50
  -1  -3  -8  119.29    6.80
   1   3   8  113.79    6.80
   1   3   8  125.09    7.00
   1   3   8  121.89    7.70
  -1   3  -8  131.99    6.70
   3  -3   8    1.90    2.90
  -3   3  -8    0.10    2.00
   3   3   8   -0.20    3.20
   3   3   8   -1.30    2.30
  -5  -3  -8   43.20    7.00
   5  -3   8   35.80    5.60
   5   3   8   31.80    5.00
  -5   3  -8   30.40    4.20
  -5   3  -8   35.30    6.40
   7  -3   8   -1.60    3.30
  -7  -3  -8   -0.60    4.60
   7   3   8    6.00    3.80
  -7   3  -8    2.20    2.30
   7   3   8    0.20    2.60
  -7   3  -8    0.10    4.60
   9  -3   8    6.10    4.40
  -9  -3  -8   14.30    6.80
   9   3   8    5.60    4.00
  -9   3  -8   11.10    6.30
   9   3   8   10.70    3.10
  -9   3  -8    9.00    2.50
 -11  -3  -8    9.40    2.30
  11  -3   8   14.00    5.40
 -11  -3  -8   10.40    7.80
 -11   3  -8   21.80    7.60
  11   3   8   18.40    3.00
 -11   3  -8   17.30    2.60
  11   3   8   17.20    5.00
  13  -3   8    0.10    4.30
 -13  -3  -8   10.10    8.40
 -13   3  -8   -3.30    6.10
  13   3   8   -0.90    3.40
  15  -3   8    3.30    4.90
 -15  -3  -8   -5.50    9.80
 -15   3  -8    3.60    9.20
  15   3   8    5.00    4.40
  17  -3   8    3.20    4.70
 -17  -3  -8  -10.50   10.20
 -17   3  -8    0.60   10.60
  17   3   8    2.40    4.80
  18  -4  -8    0.80    2.50
 -18  -4   8   11.90    8.30
  18  -4  -8    9.10    3.90
  18   4  -8    1.40    3.30
 -18   4   8   24.10    8.80
  16  -4  -8   -0.60    3.60
 -16  -4   8    2.10    7.80
  16   4  -8   -0.70    3.20
 -16   4   8    9.30    9.00
  16   4  -8    0.20    2.90
  14  -4  -8   -0.50    3.60
 -14  -4   8   -0.50    7.20
  14   4  -8   -1.10    3.10
 -14   4   8    7.40    8.20
 -14   4   8    2.50    3.70
  14   4  -8   -3.20    2.90
  12  -4  -8   15.60    4.90
 -12  -4   8    8.70    7.40
 -12  -4   8   13.80    4.60
 -12   4   8   17.40    7.20
 -12   4   8   14.70    4.50
  12   4  -8   11.60    4.00
 -10  -4   8   15.40    9.60
 -10  -4   8   21.10    5.00
  10  -4  -8   25.70    5.30
 -10   4   8   10.90    4.50
  10   4  -8   17.10    4.40
 -10   4   8   21.50    8.90
  -8  -4   8   63.49    6.90
   8  -4  -8   60.89    6.10
  -8  -4   8   71.29   11.30
   8   4  -8   70.39    6.30
  -8   4   8   79.89   10.40
  -8   4   8   53.59    6.30
  -6  -4   8   13.40    4.60
   6  -4  -8   24.50    4.90
  -6  -4   8   12.10    5.90
  -6   4   8   17.40    5.70
  -6   4   8   20.20    4.70
   6   4  -8   17.40    3.90
  -4  -4   8    3.20    4.00
  -4  -4   8    4.30    5.20
   4  -4  -8    9.20    4.60
   4  -4  -8    5.30    3.60
  -4   4   8    3.40    3.40
  -4   4   8    5.90    4.00
   4   4  -8    5.20    3.30
  -2  -4   8   64.99    6.40
   2  -4  -8   75.79    5.90
   2  -4  -8   65.49    5.90
  -2  -4   8   67.39    7.70
  -2   4   8   70.89    6.40
  -2   4   8   75.19    7.00
   2   4  -8   71.79    5.90
   0  -4   8   -4.50    4.70
   0  -4   8   -4.70    3.60
   0  -4  -8    8.50    2.90
   0  -4  -8   -1.90    3.20
   0   4   8    1.90    3.40
   0   4   8    0.80    3.20
   0   4  -8   -2.10    2.60
   2  -4   8   56.49    7.40
  -2  -4  -8   40.50    5.60
   2  -4   8   52.19    6.50
   2   4   8   43.60    5.30
  -2   4  -8   40.10    4.90
   4  -4   8    5.00    4.40
   4   4   8   -1.10    3.20
  -4   4  -8   -2.50    3.40
  -4   4  -8   -2.40    2.60
   4   4   8    0.30    3.90
   6  -4   8    4.20    4.60
  -6  -4  -8    7.50    5.20
   6   4   8   13.90    3.80
  -6   4  -8    3.60    2.80
  -6   4  -8    0.70    4.30
   6   4   8    1.10    4.20
  -8  -4  -8   -0.60    6.20
   8  -4   8    3.20    4.70
  -8   4  -8    3.00    3.10
   8   4   8   -1.80    3.90
   8   4   8    1.90    3.30
  -8   4  -8    5.50    5.80
 -10  -4  -8   19.50    8.30
  10  -4   8   14.80    5.50
  10   4   8   23.90    6.00
  10   4   8   14.30    3.50
 -10   4  -8   12.40    6.70
 -10   4  -8   12.20    2.90
  12  -4   8   60.29    8.70
 -12  -4  -8   62.19   12.90
  12   4   8   44.50    7.60
 -12   4  -8   55.39    4.40
 -12   4  -8   42.90    9.80
  12   4   8   56.09    4.80
  14  -4   8   -3.00    4.30
 -14  -4  -8   -9.60   11.10
  14   4   8    2.90    4.60
 -14   4  -8   -2.10    8.00
 -14   4  -8    5.30    2.50
  14   4   8    5.20    4.20
 -16  -4  -8  -18.70   14.10
  16  -4   8   -0.40    4.30
  16   4   8   -6.70    3.60
 -16   4  -8   -9.80    9.20
 -17  -5   8   41.30   10.80
 -15  -5   8   10.40    8.90
  15  -5  -8    4.10    3.90
 -15  -5   8    4.90    4.70
  15   5  -8    0.70    3.40
 -15   5   8    2.60    3.40
 -13  -5   8    7.20    4.70
  13  -5  -8   10.80    4.80
 -13  -5   8   14.50    9.30
  13   5  -8    3.40    4.90
 -13   5   8   36.10    9.40
 -13   5   8   10.10    6.60
 -11  -5   8   13.50    8.00
  11  -5  -8    1.40    3.60
 -11  -5   8    7.70    4.50
  11   5  -8    3.10    3.90
 -11   5   8   25.30    8.00
 -11   5   8    8.30    3.90
  -9  -5   8    1.00    4.00
   9  -5  -8   -1.40    3.80
  -9  -5   8   15.20    8.00
  -9   5   8    9.70    6.20
   9   5  -8    0.30    3.60
  -9   5   8    1.00    3.40
   7  -5  -8   11.80    4.80
  -7  -5   8    3.20    4.70
  -7  -5   8    6.40    6.20
  -7   5   8   10.50    6.50
  -7   5   8    8.30    4.20
   7   5  -8    7.80    4.30
   5  -5  -8   10.80    4.70
  -5  -5   8   12.00    5.50
   5  -5  -8   -1.40    7.10
  -5  -5   8    8.00    6.10
   5   5  -8    1.10    3.40
  -5   5   8   14.60    5.90
  -5   5   8   16.90    4.90
   3  -5  -8    6.80    4.40
  -3  -5   8   -3.00    4.80
  -3  -5   8   -3.40    5.60
   3   5  -8    0.90    3.60
  -3   5   8    3.00    3.60
  -1  -5   8    4.30    4.80
  -1  -5   8    4.00    5.80
   1  -5  -8   -0.30    4.10
  -1   5   8    6.30    4.30
   1   5  -8   -0.80    3.10
   1  -5   8   14.10    5.90
   1  -5   8    0.50    4.40
  -1  -5  -8    8.10    3.80
  -1  -5  -8   14.10    4.60
   1   5   8   11.70    4.10
  -1   5  -8   16.20    4.50
   3  -5   8   46.60    7.30
  -3  -5  -8   46.80    6.80
  -3  -5  -8   39.50    6.30
   3   5   8   42.70    5.80
  -3   5  -8   37.30    5.20
   5  -5   8    7.70    5.20
  -5  -5  -8   19.10    6.20
   5   5   8   15.80    4.50
  -5   5  -8   11.80    4.00
   5   5   8   14.70    5.30
  -5   5  -8   19.00    5.30
   7  -5   8    6.80    4.20
  -7  -5  -8    5.80    5.80
   7   5   8    1.70    3.30
  -7   5  -8   -0.50    2.80
  -7   5  -8    0.20    4.90
   7   5   8    4.20    4.50
  -9  -5  -8    6.40    8.00
   9  -5   8   15.40    5.80
   9   5   8    4.50    5.10
   9   5   8   20.50    4.20
  -9   5  -8   20.40    6.90
  -9   5  -8   15.70    3.70
 -11  -5  -8   -0.30   10.50
  11  -5   8    3.20    4.70
  11   5   8    2.10    5.10
 -11   5  -8    0.30    2.40
  11   5   8    8.40    3.40
 -11   5  -8    2.20    7.40
  13  -5   8   -1.50    4.40
 -13  -5  -8   -3.20   28.10
 -13   5  -8    4.00    2.50
  13   5   8    5.80    3.00
  13   5   8   -0.40    4.90
  15  -5   8    4.00    5.00
 -15  -5  -8  -37.60   15.90
  15   5   8    6.30    3.10
  15   5   8    5.50    5.10
 -15   5  -8  -12.00   10.50
 -15   5  -8    6.90    2.00
 -10  -6   8   20.20    5.80
  10   6  -8   24.10    5.60
 -10   6   8   15.90    4.70
   8  -6  -8    4.40    4.00
  -8  -6   8    0.00    4.60
  -8  -6   8   13.90    5.90
  -8   6   8   25.50    7.60
   8   6  -8    3.20    3.70
  -8   6   8   -7.40    3.30
   6  -6  -8    4.90    4.50
  -6  -6   8   -2.50    4.70
  -6  -6   8   18.40    7.00
  -6   6   8    4.00    8.30
  -4  -6   8   25.30    5.80
  -4  -6   8   16.50    5.70
   4  -6  -8    3.50    4.30
   4   6  -8    9.00    4.40
  -4   6   8    9.60    4.70
  -2  -6   8    5.40    5.10
   2  -6  -8    2.10    4.80
  -2  -6   8   14.50    5.30
   2   6  -8    5.40    4.20
  -2   6   8    3.10    3.80
   0  -6   8    6.00    5.10
   0  -6  -8   -3.10    3.70
   0   6  -8   -1.50    3.00
   0   6   8    5.40    4.00
   2  -6   8   -0.70    4.70
  -2  -6  -8    3.00    4.70
  -2   6  -8    0.50    3.50
   2   6   8    3.60    4.20
  -2   6  -8    2.90    3.20
   4  -6   8   14.80    5.50
  -4  -6  -8    5.20    6.50
  -4   6  -8    9.80    4.50
   4   6   8    7.70    4.20
  -4   6  -8    9.90    3.80
  -6  -6  -8   10.40    5.40
   6  -6   8   11.80    5.50
  -6  -6  -8    8.30    8.10
  -6   6  -8   11.70    4.10
  -6   6  -8   14.40    5.70
   6   6   8   16.60    4.70
   8  -6   8    3.10    4.60
  -8  -6  -8  -17.90    8.90
  -8   6  -8   -1.40    5.90
   8   6   8   -0.10    3.80
  -8   6  -8    1.20    3.10
   8   6   8    3.60    5.00
 -10  -6  -8   12.30   12.90
  10  -6   8   17.00    5.90
 -10   6  -8    8.90    8.40
 -10   6  -8   13.60    3.70
  10   6   8   22.40    6.60
  10   6   8   26.70    5.10
  12  -6   8    8.60    5.60
 -12  -6  -8   -6.40   16.00
  12   6   8   10.90    4.20
  12   6   8    3.70    5.50
 -12   6  -8   13.30    3.20
 -12   6  -8   -1.10    9.60
 -13   7   8    9.30    5.20
  13   7  -8    5.10    4.50
  -7  -7   8   13.60    6.00
   7  -7  -8   19.30    5.70
   7   7  -8   22.70    5.40
  -7   7   8   17.60    5.80
   5  -7  -8    1.80    4.60
  -5  -7   8    3.70    6.30
  -5   7   8    6.00    4.20
   5   7  -8   -2.10    3.20
  -3  -7   8   -8.50    5.50
   3  -7  -8    7.00    4.90
  -3   7   8   -6.80    3.40
   3   7  -8   -2.30    2.90
   1  -7  -8    5.00    5.40
  -1  -7   8    1.10    4.80
   1   7  -8   -2.90    3.40
  -1   7   8    1.30    4.30
   1  -7   8    6.20    5.40
  -1  -7  -8    4.40    4.70
   1   7   8    7.10    4.40
  -1   7  -8    5.70    4.10
  -3  -7  -8   13.70    5.60
   3  -7   8   14.90    5.10
   3   7   8   10.30    4.60
  -3   7  -8    8.10    4.50
   5  -7   8    2.80    5.40
  -5  -7  -8   -2.90    5.00
  -5   7  -8   -0.40    3.70
   5   7   8   -1.50    3.70
  -7  -7  -8    7.00    5.00
   7  -7   8    9.30    4.90
  -7   7  -8    3.00    3.10
  -7   7  -8   -8.90    6.80
   7   7   8   -4.00    3.40
   9  -7   8    1.30    4.90
  -9  -7  -8  -28.60   12.80
  -9  -7  -8   -3.70    4.80
   9   7   8    1.40    4.10
  -9   7  -8    3.90    3.10
  -9   7  -8  -18.30    7.30
  -8  -8   8    0.50    5.50
   8  -8  -8    9.60    5.40
   8   8  -8    5.70    4.50
  -8   8   8   10.20    5.70
  -6  -8   8    4.40    5.30
   6  -8  -8    3.60    5.60
  -6   8   8    3.40    5.10
   6   8  -8    7.60    4.30
  -4  -8   8    4.40    5.50
   4  -8  -8    4.70    4.70
   4   8  -8   10.70    4.70
  -4   8   8    1.30    4.60
   2  -8  -8    0.60    5.10
  -2  -8   8    2.60    5.20
  -2   8   8   -1.30    4.20
   2   8  -8   -2.00    3.90
   0  -8  -8   -1.20    5.30
   0  -8   8    3.10    5.30
   0   8  -8    0.70    3.10
   0   8   8    1.90    4.60
   2  -8   8    1.00    5.00
  -2  -8  -8   -0.20    5.20
  -2   8  -8   -4.00    3.80
   2   8   8    3.70    4.50
  -4  -8  -8    0.10    5.90
   4  -8   8    8.10    5.50
  -4   8  -8    7.00    4.50
   4   8   8    4.80    4.80
   6  -8   8    2.00    4.70
  -6  -8  -8    6.50    6.00
   6   8   8    1.60    4.40
  -6   8  -8    1.40    3.50
  20   0  -9    0.30    2.10
 -20   0   9    6.00    8.10
  20   0  -9    1.60    3.30
  18   0  -9   -1.20    2.00
 -18   0   9    3.00    7.80
  18   0  -9    0.70    2.70
  16   0  -9   -2.80    1.50
 -16   0   9   -4.40    7.90
  16   0  -9   -0.90    2.40
  14   0  -9   -1.40    2.30
  14   0  -9   -2.40    2.40
 -14   0   9  -10.30    7.70
  12   0  -9   -0.40    2.00
  12   0  -9    0.00    1.80
 -12   0   9   -5.10    7.90
 -12   0   9   10.10    3.70
 -10   0   9    6.50    6.60
  10   0  -9   -0.40    1.80
  10   0  -9   -0.30    2.00
   8   0  -9    0.80    1.00
  -8   0   9   -9.00    5.30
  -8   0   9   -0.90    1.40
   8   0  -9   -2.00    1.40
  -6   0   9   -6.20    3.80
   6   0  -9    0.30    1.70
   4   0  -9    1.10    1.90
  -4   0   9    0.60    3.60
  -2   0   9   -0.50    1.10
   2   0  -9   -1.50    1.20
   2   0  -9    1.40    1.00
  -2   0   9   -1.00    3.00
   0   0   9    1.30    1.80
   0   0   9    0.50    3.20
   0   0  -9   -0.20    1.50
   0   0  -9    0.40    1.50
   2   0   9   -1.00    1.90
  -2   0  -9    1.50    1.80
  -2   0  -9    0.50    1.40
  -2   0  -9   -0.10    1.10
  -4   0  -9   -1.50    1.20
   4   0   9    0.30    4.00
  -4   0  -9    1.50    1.20
   4   0   9   -0.30    2.30
  -6   0  -9   -0.30    0.90
  -6   0  -9   -3.80    3.20
  -6   0  -9   -0.30    1.20
   6   0   9    0.20    2.80
  -8   0  -9    0.20    3.70
   8   0   9    0.10    3.20
 -10   0  -9   -4.60    4.20
  10   0   9    1.90    3.90
 -12   0  -9    3.80    6.20
  12   0   9   -4.70    3.70
  14   0   9    1.40    4.70
 -14   0  -9    2.60    6.20
  16   0   9    8.90    5.70
 -16   0  -9    4.90    8.50
  18   0   9   -0.70    5.00
 -18   0  -9   -6.70    8.80
 -21  -1   9   16.70   10.60
  21  -1  -9    3.50    4.20
  21  -1  -9    7.80    2.90
  21   1  -9    8.00    4.20
  21   1  -9    0.40    2.70
 -21   1   9   16.60    9.20
  19  -1  -9    1.50    2.30
 -19  -1   9    4.60    8.40
  19  -1  -9    0.10    2.70
 -19   1   9   11.70    9.50
  19   1  -9   -1.20    2.00
  19   1  -9   -1.50    2.40
  17  -1  -9    7.20    3.40
  17  -1  -9    3.60    2.60
 -17  -1   9    7.40    9.20
  17   1  -9   12.60    3.80
 -17   1   9    3.50    8.40
  17   1  -9    1.90    2.60
  15  -1  -9   18.30    4.00
 -15  -1   9    7.70    9.40
  15  -1  -9    4.70    2.70
  15   1  -9    5.40    2.70
  15   1  -9   13.40    3.70
 -15   1   9    8.40    8.80
 -13  -1   9   59.89   12.50
  13  -1  -9   54.49    6.40
  13  -1  -9   46.60    4.50
  13   1  -9   41.30    4.20
  13   1  -9   49.30    6.20
 -13   1   9   42.10   11.40
 -11  -1   9   15.40    2.70
  11  -1  -9   16.70    3.40
  11  -1  -9   18.40    3.90
 -11  -1   9   10.00    8.10
 -11   1   9   10.60    8.40
  11   1  -9   16.80    3.60
  11   1  -9   20.50    3.30
 -11   1   9   20.20    3.20
   9  -1  -9   12.30    2.40
  -9  -1   9    8.80    6.60
   9  -1  -9   13.50    3.40
  -9  -1   9   18.60    2.50
  -9   1   9   16.00    7.00
   9   1  -9   16.00    2.40
   9   1  -9    9.80    2.70
   7  -1  -9  218.38    7.70
  -7  -1   9  193.98   12.70
   7  -1  -9  227.68   10.00
  -7  -1   9  218.28    7.20
  -7   1   9  230.78    7.70
   7   1  -9  224.08    9.60
  -7   1   9  235.88   13.30
   5  -1  -9   37.20    3.80
  -5  -1   9   39.20    6.60
   5  -1  -9   33.70    2.20
   5  -1  -9   32.80    2.30
   5   1  -9   32.10    3.40
  -5   1   9   30.30   10.00
  -3  -1   9  539.95   15.90
  -3  -1   9  559.24   20.70
   3  -1  -9  553.74   16.40
   3  -1  -9  547.05   16.20
   3  -1  -9  536.25   18.50
  -3   1   9  530.65   20.20
   3   1  -9  537.05   15.70
   3   1  -9  556.74   18.20
  -1  -1   9   50.79    5.70
  -1  -1   9   54.69    3.20
   1  -1  -9   58.29    4.20
   1  -1  -9   56.19    3.50
   1   1  -9   54.79    3.90
   1   1  -9   53.89    3.00
  -1   1   9   59.99    3.60
  -1   1   9   54.89    5.70
   1  -1   9   97.59    7.70
  -1  -1  -9   92.39    4.90
  -1  -1  -9   96.29    5.10
   1  -1   9   81.89    4.70
  -1  -1  -9   95.69    5.10
   1  -1   9  100.09    5.10
  -1   1  -9   93.89    4.80
   1   1   9   99.79    7.40
  -1   1  -9   87.09    4.60
   1   1   9   94.49    5.00
   3  -1   9    2.50    1.10
  -3  -1  -9   -0.70    1.40
   3  -1   9   -2.80    3.20
  -3  -1  -9    1.60    1.50
   3  -1   9   -2.30    2.00
   3   1   9    1.30    2.50
  -3   1  -9    0.10    1.30
   3   1   9   -1.70    3.20
   5  -1   9   51.89    5.00
  -5  -1  -9   45.40    4.00
   5  -1   9   44.50    6.40
  -5  -1  -9   48.70    3.20
  -5   1  -9   45.10    3.00
   5   1   9   57.59    5.00
  -7  -1  -9    2.60    1.20
   7  -1   9    0.40    2.70
  -7  -1  -9    4.10    1.30
  -7  -1  -9    3.00    4.20
   7   1   9    6.40    3.60
  -7   1  -9    0.50    4.00
  -9  -1  -9    6.70    5.50
   9  -1   9   11.40    4.40
   9   1   9   11.70    4.40
  -9   1  -9   11.80    5.80
  11  -1   9   -2.70    4.00
 -11  -1  -9   -3.40    5.80
  11   1   9    0.50    3.60
 -11   1  -9   -4.40    5.30
 -13  -1  -9   62.19   11.80
  13  -1   9   41.80    7.30
  13   1   9   36.80    7.40
 -13   1  -9   42.40    9.80
  15  -1   9   -3.90    3.50
 -15  -1  -9    1.00    7.30
  15   1   9    2.60    3.40
 -15   1  -9   -2.90    7.00
  17  -1   9   -1.40    4.80
 -17  -1  -9   10.40   10.20
 -17   1  -9    5.40   10.10
  17   1   9    2.90    4.90
 -20  -2   9   10.40    8.30
  20  -2  -9   -0.30    2.10
  20   2  -9    5.20    4.00
  20   2  -9   -2.70    2.40
 -20   2   9   13.70    9.50
  18  -2  -9   -0.40    3.50
  18  -2  -9   -0.10    2.20
 -18  -2   9   -3.10    6.60
 -18   2   9   -1.90    8.40
  18   2  -9   -3.60    2.10
  18   2  -9    0.70    3.10
  16  -2  -9    3.00    3.60
 -16  -2   9   -6.90    7.30
  16  -2  -9    0.30    2.10
  16   2  -9    0.20    2.80
 -16   2   9    6.80    9.10
  16   2  -9   -0.40    2.40
  14  -2  -9    3.50    3.00
  14  -2  -9    2.50    2.60
 -14  -2   9   -8.50    7.40
  14   2  -9    3.00    2.80
 -14   2   9    9.10    8.40
  14   2  -9   -1.00    2.30
  12  -2  -9   40.10    5.40
 -12  -2   9   43.90   10.60
  12  -2  -9   42.60    5.90
  12   2  -9   44.90    5.30
  12   2  -9   39.30    4.20
 -12   2   9   23.50    9.30
 -10  -2   9   41.90    9.80
 -10  -2   9   32.20    3.40
  10  -2  -9   35.60    5.10
  10  -2  -9   48.40    5.20
 -10   2   9   36.60    9.10
  10   2  -9   31.80    3.50
  10   2  -9   42.70    5.10
  -8  -2   9    9.20    2.70
  -8  -2   9    4.40    5.90
  -8  -2   9    3.20    3.00
   8  -2  -9    8.10    2.40
  -8   2   9    6.20    3.20
  -8   2   9    5.20    6.00
  -8   2   9    8.60    2.90
   8   2  -9    4.20    2.40
  -6  -2   9    2.80    4.60
   6  -2  -9    3.70    2.10
  -6  -2   9    3.20    1.90
  -6  -2   9    1.00    2.00
   6   2  -9    4.80    2.20
  -6   2   9    2.50    2.20
  -6   2   9    2.30    2.70
  -6   2   9   -1.10    4.20
   4  -2  -9  254.27    9.10
  -4  -2   9  254.57    8.90
   4  -2  -9  247.48    9.10
  -4  -2   9  241.28   14.10
   4   2  -9  255.87   10.40
  -4   2   9  261.27   12.40
  -4   2   9  257.17   11.00
   2  -2  -9   -0.10    1.80
   2  -2  -9    2.40    2.00
  -2  -2   9    4.30    3.60
  -2  -2   9    0.30    1.90
   2   2  -9   -1.00    1.60
  -2   2   9    1.20    3.00
  -2   2   9   -0.40    2.10
   2   2  -9   -0.30    1.60
   0  -2  -9  389.76   13.70
   0  -2   9  425.56   16.80
   0  -2   9  403.06   13.80
   0   2  -9  417.36   14.10
   0   2   9  370.26   15.00
   0   2   9  405.06   13.90
   0   2   9  397.46   16.10
   0   2  -9  393.26   13.30
   2  -2   9    2.50    3.50
   2  -2   9    2.50    2.60
   2   2   9    2.70    2.60
   2   2   9    2.90    3.70
  -2   2  -9    3.80    1.80
   2   2   9    6.30    2.60
   4  -2   9   85.99    5.30
   4  -2   9   95.19    8.00
   4  -2   9   88.89    6.30
   4   2   9   99.29    5.50
  -4   2  -9   90.59    4.90
   4   2   9   87.19    6.00
   4   2   9   90.19    7.90
  -6  -2  -9   61.69    7.20
  -6  -2  -9   63.49    3.80
   6  -2   9   58.09    6.10
   6  -2   9   61.19    3.70
   6   2   9   66.09    6.10
   6   2   9   65.29    4.50
  -6   2  -9   64.79    4.00
  -6   2  -9   66.39    7.50
   8  -2   9   13.20    4.30
  -8  -2  -9   19.10    2.50
   8  -2   9   18.30    2.10
  -8  -2  -9   19.80    6.80
  -8   2  -9   25.10    7.00
  -8   2  -9   23.80    2.70
   8   2   9   17.60    4.70
   8   2   9   21.30    3.00
 -10  -2  -9   -1.20    6.20
  10  -2   9    0.40    3.50
 -10   2  -9   -1.80    5.30
  10   2   9   -1.50    3.80
  12  -2   9   -1.30    4.40
 -12  -2  -9    1.20    6.30
 -12   2  -9    2.00    5.90
  12   2   9    0.50    3.80
  14  -2   9    2.30    4.20
 -14  -2  -9   -0.40    7.50
 -14   2  -9    1.50    6.30
  14   2   9    2.30    4.60
 -16  -2  -9   12.20   10.80
  16  -2   9   -1.00    3.60
 -16   2  -9   -0.40    7.60
  16   2   9    0.50    3.90
 -18  -2  -9    2.40   12.60
  18  -2   9   -0.60    4.90
  18   2   9   11.50    6.30
 -18   2  -9   -7.30    9.90
  19  -3  -9   10.50    3.80
 -19  -3   9   21.70    9.00
 -19   3   9    9.20    7.70
  19   3  -9    5.80    3.30
  19   3  -9    3.50    4.70
 -17  -3   9    7.40    7.70
  17  -3  -9    6.40    3.30
  17  -3  -9   12.60    3.90
  17   3  -9    9.00    3.80
  17   3  -9   13.30    4.10
 -17   3   9   17.60    9.30
  15  -3  -9    0.90    3.40
  15  -3  -9    1.60    2.40
 -15  -3   9    0.90   11.80
  15   3  -9    1.90    3.10
  15   3  -9    1.30    2.70
 -15   3   9    2.80    8.80
 -13  -3   9   43.00    9.70
  13  -3  -9   31.50    5.50
  13   3  -9   45.90    5.80
  13   3  -9   47.00    6.00
 -13   3   9   35.70    9.80
  11  -3  -9   61.29    5.80
 -11  -3   9   64.89   11.40
  11   3  -9   66.59    6.10
 -11   3   9   64.89   11.30
 -11   3   9   64.29    7.40
  -9  -3   9   20.10    8.10
  -9  -3   9   12.90    3.70
   9  -3  -9   22.40    4.40
  -9   3   9   19.50    7.60
  -9   3   9   15.30    4.40
   9   3  -9   22.00    4.20
  -7  -3   9   73.89    5.50
  -7  -3   9   70.39    9.70
  -7   3   9   80.69    9.70
  -7   3   9   75.49    6.40
   7   3  -9   68.99    5.80
  -5  -3   9    0.00    3.10
   5  -3  -9    0.00    2.60
  -5  -3   9    3.40    2.70
  -5  -3   9   -3.90    3.60
  -5   3   9   -3.00    4.10
  -5   3   9   -1.00    2.70
   5   3  -9    0.20    2.20
   3  -3  -9    2.30    2.40
  -3  -3   9    1.00    2.90
   3   3  -9    0.90    2.10
   3   3  -9    3.50    2.40
  -3   3   9   -2.70    3.20
  -3   3   9    4.50    3.20
  -1  -3   9   84.19    5.70
  -1  -3   9   93.39    7.70
  -1   3   9   79.69    6.10
  -1   3   9   88.19    7.30
   1   3  -9   87.19    5.70
   1  -3   9  136.19   15.90
   1  -3   9  114.89    7.40
   1   3   9  140.59    8.80
  -1   3  -9  128.49    6.90
   1   3   9  125.29    7.30
   1   3   9  130.79    7.40
   3  -3   9  153.48   10.40
   3  -3   9  172.98    8.90
   3   3   9  152.98    8.00
  -3   3  -9  153.18    7.50
   3   3   9  158.18   10.00
   3   3   9  160.78    8.60
   5  -3   9   25.70    5.10
  -5  -3  -9   35.00    6.70
   5   3   9   30.50    5.20
  -5   3  -9   23.40    6.20
   5   3   9   33.40    4.40
  -5   3  -9   29.80    3.80
  -7  -3  -9    0.60    4.30
   7  -3   9   -2.30    3.00
   7   3   9    5.70    3.70
  -7   3  -9   -3.20    2.00
   7   3   9   -3.60    3.20
  -7   3  -9   -0.10    3.80
  -9  -3  -9    3.00    5.60
   9  -3   9   -1.20    4.30
   9   3   9    2.90    4.20
  -9   3  -9    5.90    5.60
   9   3   9    0.20    2.60
  -9   3  -9    1.40    2.30
  11  -3   9   15.00    5.40
 -11  -3  -9   24.20    3.20
 -11  -3  -9   30.70    8.70
 -11   3  -9   26.60    7.80
  11   3   9   31.10    6.00
 -11   3  -9   29.20    3.00
  11   3   9   30.90    3.50
  13  -3   9   12.00    5.00
  13   3   9    5.50    4.40
 -13   3  -9    3.70   11.60
 -15  -3  -9   -7.40    8.20
  15  -3   9    5.50    4.60
  15   3   9    5.10    4.80
 -15   3  -9   -2.30    7.40
 -17  -3  -9   -9.50   11.90
  17  -3   9   -3.10    4.20
 -17   3  -9  -12.50    9.00
  17   3   9   -1.20    4.50
 -18  -4   9   21.70    8.30
  18  -4  -9    5.10    3.00
  18  -4  -9    0.50    2.80
 -18   4   9   34.60    9.30
  18   4  -9   -1.40    3.20
  18   4  -9   -3.10    2.90
 -16  -4   9   14.10    8.80
  16  -4  -9   12.60    4.10
  16  -4  -9    4.10    5.60
  16   4  -9    3.60    4.10
  16   4  -9   -2.30    2.90
 -16   4   9   15.90    7.40
 -14  -4   9   16.40    8.20
  14  -4  -9    5.70    3.80
 -14   4   9    6.90    4.60
  14   4  -9    9.20    3.60
 -14   4   9   11.30    7.10
  12  -4  -9   15.90    4.40
 -12  -4   9   23.60    5.00
 -12  -4   9   33.90   10.20
 -12   4   9   20.90    5.00
 -12   4   9   39.00    9.70
  12   4  -9   26.30    5.30
 -10  -4   9   -3.20    7.60
 -10  -4   9    3.40    4.00
  10  -4  -9    3.20    3.50
 -10   4   9    1.60    3.60
 -10   4   9   -0.90    7.50
  10   4  -9    0.50    3.20
   8  -4  -9   49.80    5.70
  -8  -4   9   54.49    6.20
  -8  -4   9   65.79   10.90
  -8   4   9   52.59    9.20
  -8   4   9   51.09    6.70
   8   4  -9   53.99    6.10
  -6  -4   9   14.70    6.70
   6  -4  -9   13.80    4.20
  -6  -4   9   21.00    4.90
  -6   4   9   24.00    4.90
  -6   4   9   19.10    5.70
   6   4  -9   17.20    4.50
  -4  -4   9   23.70    4.80
  -4  -4   9   28.40    7.10
   4  -4  -9   23.10    4.60
   4   4  -9   15.30    3.80
  -4   4   9   17.60    4.60
  -4   4   9   21.70    5.90
  -2  -4   9    4.30    4.10
   2  -4  -9    0.40    3.20
  -2   4   9   -1.80    3.30
  -2   4   9   -3.30    3.90
   2   4  -9   -2.50    2.60
   0  -4   9   58.89    6.50
   0  -4  -9   64.79    6.00
   0   4   9   68.59    6.40
   0   4  -9   56.99    5.70
   0   4   9   59.39    7.00
   2  -4   9   17.10    5.70
   2  -4   9   14.80    4.90
   2   4   9   10.60    5.30
  -2   4  -9   10.80    3.30
   2   4   9   14.60    4.20
   4  -4   9   16.00    5.10
  -4  -4  -9    3.80    4.10
  -4   4  -9    8.20    3.20
   4   4   9    7.10    4.40
   4   4   9    5.20    3.60
  -6  -4  -9   -3.00    4.70
   6  -4   9   -1.50    4.00
  -6   4  -9   -3.00    2.60
  -6   4  -9   -1.20    3.80
   6   4   9   -1.50    3.10
   6   4   9    1.90    4.50
  -8  -4  -9    2.10    5.70
   8  -4   9   -1.70    3.50
  -8   4  -9    0.90    4.90
   8   4   9    0.40    2.90
   8   4   9    0.00    4.10
  -8   4  -9   -1.40    2.50
  10  -4   9   -0.80    4.60
 -10  -4  -9    5.80    6.10
 -10   4  -9    2.80    5.20
 -10   4  -9    2.40    2.40
  10   4   9    0.50    2.60
  12  -4   9   28.30    6.60
 -12  -4  -9   36.00   11.40
  12   4   9   16.90    5.50
 -12   4  -9   17.30    8.10
 -12   4  -9   16.40    2.90
  12   4   9   20.70    3.80
 -14  -4  -9   10.10   12.30
  14  -4   9    4.40    4.90
  14   4   9   11.80    5.60
 -14   4  -9    1.60    7.80
  16  -4   9    3.10    5.80
 -16  -4  -9  -12.90   13.10
  16   4   9    6.30    5.20
 -16   4  -9   -7.20    9.60
 -17  -5   9   50.29   11.60
  15  -5  -9    7.60    4.00
 -15  -5   9   22.10    9.20
 -15  -5   9   -1.80    3.80
 -15   5   9    4.60    3.70
  15   5  -9   -1.30    3.40
  13  -5  -9    6.60    3.80
 -13  -5   9    2.80    4.40
 -13  -5   9   29.90    9.60
  13   5  -9    0.30    3.40
 -13   5   9   31.70    9.60
 -13   5   9    3.60    3.50
  11  -5  -9   18.00    5.30
 -11  -5   9   23.50    5.50
 -11  -5   9   42.60   10.60
  11   5  -9   21.50    5.40
 -11   5   9   15.50    5.00
  -9  -5   9  124.69   12.50
  -9  -5   9  101.59    8.20
   9  -5  -9   93.99    7.70
  -9   5   9  133.39   11.70
  -9   5   9  106.99    8.70
   9   5  -9   98.99    8.10
  -7  -5   9    0.90    4.60
   7  -5  -9    0.50    3.70
  -7  -5   9    5.70    6.50
  -7   5   9    1.20    3.90
   7   5  -9    3.70    3.70
  -7   5   9    6.40    5.50
   5  -5  -9   -0.70    4.20
  -5  -5   9   -3.00    4.80
  -5  -5   9    5.40    7.20
  -5   5   9    2.10    4.90
   5   5  -9    1.40    3.70
  -5   5   9    2.40    4.30
  -3  -5   9   -6.50    5.30
   3  -5  -9    9.70    4.60
   3  -5  -9    3.40    4.10
  -3  -5   9    0.80    4.90
  -3   5   9    4.30    5.30
   3   5  -9    2.10    3.10
  -3   5   9   -3.10    4.00
  -1  -5   9   23.30   11.70
  -1  -5   9    5.60    5.30
   1  -5  -9   11.70    4.90
  -1   5   9   11.10    4.70
   1   5  -9    6.70    3.70
  -1   5   9    7.40    4.40
   1  -5   9   85.39   10.10
   1  -5   9  121.59    9.00
  -1  -5  -9   92.19    7.90
  -1   5  -9   91.69    7.40
   1   5   9   92.39    7.90
   3  -5   9    1.80    4.70
  -3  -5  -9   -2.60    3.60
  -3  -5  -9    0.30    4.70
   3   5   9    4.00    3.90
  -3   5  -9   -0.90    3.10
  -3   5  -9   -2.20    3.90
  -5  -5  -9   -5.40    4.20
   5  -5   9   -2.80    4.10
  -5   5  -9   -1.70    3.50
   5   5   9    5.10    4.60
   5   5   9    0.10    3.40
  -5   5  -9   -1.10    3.10
   7  -5   9    1.50    4.00
  -7  -5  -9   -2.20    5.60
   7   5   9    5.10    3.60
  -7   5  -9   -0.30    5.00
  -7   5  -9   -1.00    2.50
   7   5   9    1.40    4.20
   9  -5   9   30.80    6.80
  -9  -5  -9   35.40   10.20
   9   5   9   30.40    5.00
  -9   5  -9   26.50    4.20
   9   5   9   28.30    6.40
  -9   5  -9   19.70    7.50
  11  -5   9    1.70    4.10
 -11  -5  -9   -9.80    9.60
 -11   5  -9   -4.30    6.10
 -11   5  -9    7.10    2.90
  11   5   9    7.20    3.50
  11   5   9    4.40    4.90
 -13  -5  -9   -2.20   14.20
  13  -5   9   10.60    6.20
  13   5   9   21.50    3.80
  13   5   9   10.50    5.70
 -13   5  -9    7.50    8.60
 -13   5  -9   11.80    3.10
 -15  -5  -9  -18.40   15.60
  15  -5   9    1.80    5.10
 -15   5  -9    5.70    2.30
 -15   5  -9  -14.40    9.00
  15   5   9   -4.70    4.80
  15   5   9    3.10    2.60
  -8  -6   9   19.50    7.90
  -8  -6   9    7.60    4.90
   8   6  -9    2.60    4.20
  -6  -6   9    9.80    5.20
   6  -6  -9    2.00    3.90
  -6  -6   9   20.90    7.70
  -6   6   9   -1.20    4.00
   6   6  -9   11.20    4.50
  -4  -6   9   15.50    5.60
   4  -6  -9   -0.80    4.20
  -4  -6   9   12.60    5.70
  -4   6   9    8.20    6.50
   4   6  -9    1.40    4.70
  -2  -6   9   14.90    5.50
  -2  -6   9    7.60    5.30
   2  -6  -9    4.70    4.80
  -2   6   9   -0.50    3.80
   2   6  -9   -0.40    3.20
   0  -6   9    2.20    4.50
   0  -6   9    5.50    4.30
   0  -6  -9   -0.60    4.30
   0   6  -9   -4.60    3.20
   0   6   9   -5.30    3.40
  -2  -6  -9    3.80    4.70
   2  -6   9   -1.00    4.40
   2   6   9    2.40    4.20
  -2   6  -9    6.40    3.30
  -2   6  -9    2.30    2.90
  -4  -6  -9   -3.20    4.40
   4  -6   9   -1.30    4.70
  -4   6  -9    4.80    4.00
  -4   6  -9    5.00    3.30
   4   6   9   -3.60    3.40
   6  -6   9    4.20    4.50
  -6  -6  -9  -14.40    6.30
  -6  -6  -9   -2.40    4.30
  -6   6  -9   -1.40    2.70
   6   6   9    3.70    4.10
  -6   6  -9   -1.90    5.00
  -8  -6  -9   -7.10    9.50
   8  -6   9    1.90    4.80
  -8   6  -9   -2.60    5.90
   8   6   9   -1.90    4.30
   8   6   9    3.40    3.70
  -8   6  -9    5.00    3.30
 -10  -6  -9   -2.80   12.00
  10  -6   9   14.40    6.60
 -10   6  -9    4.90    2.90
  10   6   9    2.90    5.20
  10   6   9    5.50    3.30
 -10   6  -9   -1.00    7.30
  12  -6   9    0.40    4.50
 -12  -6  -9  -20.70   14.70
  12   6   9   -5.40    4.70
 -12   6  -9    2.70    2.70
  12   6   9    0.90    3.40
 -12   6  -9  -12.90    9.80
   5  -7  -9    0.20    3.80
  -5  -7   9    2.50    5.60
  -5   7   9    0.50    4.70
   5   7  -9   -3.80    4.10
   3  -7  -9    5.70    5.30
  -3  -7   9   -0.80    5.50
  -3   7   9    2.00    4.30
   3   7  -9   -0.80    3.40
   1  -7  -9   13.30    6.10
  -1  -7   9    7.00    5.60
   1   7  -9    7.70    3.60
  -1   7   9    9.80    5.00
   1  -7   9    2.80    4.70
  -1  -7  -9    5.80    5.30
  -1   7  -9    3.30    3.90
   1   7   9    3.90    4.10
  -3  -7  -9   -3.10    4.60
   3  -7   9    4.00    4.70
  -3   7  -9    2.40    3.90
   3   7   9    3.00    4.10
  -5  -7  -9    5.40    4.80
   5  -7   9    7.70    5.40
   5   7   9    6.10    4.00
  -5   7  -9    2.50    3.80
   7  -7   9    1.50    4.90
  -7  -7  -9    3.50    5.30
   7   7   9    4.40    3.80
  -7   7  -9    3.90    3.60
   9  -7   9    5.30    5.50
  -9  -7  -9    1.80    5.00
   9   7   9    6.10    4.60
  -9   7  -9    1.10    2.90
   8   8  -9   -0.20    4.40
  -8   8   9    4.20    4.50
   6  -8  -9    0.50    4.80
  -6  -8   9    9.40    6.10
   6   8  -9    0.50    4.30
  -6   8   9    4.40    4.80
  -4  -8   9    2.10    5.50
   4  -8  -9    2.50    5.60
   4   8  -9    0.90    3.90
  -4   8   9   -0.10    4.80
  -2  -8   9   -5.50    4.90
   2  -8  -9   -2.50    4.20
   2   8  -9    5.60    5.00
  -2   8   9    5.50    5.00
   0  -8  -9   -2.80    5.10
   0  -8   9   12.00    6.10
   0   8   9    2.70    4.40
   0   8  -9    0.90    4.00
  -2  -8  -9   -4.30    5.00
   2  -8   9    7.10    5.50
   2   8   9   -4.30    3.30
  -2   8  -9   -1.20    3.60
   4  -8   9    0.20    4.80
  -4  -8  -9    0.80    5.70
   4   8   9    2.90    4.50
  -4   8  -9   -0.90    4.20
  20   0 -10   -0.70    2.30
 -20   0  10    3.70    8.50
  20   0 -10    1.90    3.10
 -18   0  10    3.40    8.10
  18   0 -10    1.30    2.30
  18   0 -10    6.70    3.30
 -16   0  10   25.80   10.50
  16   0 -10   22.40    4.30
  16   0 -10   22.40    4.00
 -14   0  10   27.20   10.10
  14   0 -10   20.70    4.00
  12   0 -10   51.59    4.00
 -12   0  10   59.49   10.70
  12   0 -10   54.89    5.10
 -12   0  10   66.99    4.00
  10   0 -10   48.40    3.10
 -10   0  10   53.89   10.20
  10   0 -10   47.80    4.80
 -10   0  10   49.99    3.20
   8   0 -10    9.40    2.70
  -8   0  10    5.20    5.80
   6   0 -10  140.09    7.20
  -6   0  10  129.69    9.80
   4   0 -10 1044.80   32.70
  -4   0  10 1053.09   35.40
   2   0 -10  843.42   25.80
  -2   0  10  926.21   31.70
   2   0 -10  914.01   28.30
  -2   0  10  922.41   25.80
   0   0 -10   10.10    2.20
   0   0  10   12.90    2.50
   0   0  10   13.30    4.40
   0   0 -10   10.30    2.30
  -2   0 -10  237.98    9.00
   2   0  10  260.87    9.70
   2   0  10  222.38   12.20
  -2   0 -10  225.08    9.10
  -2   0 -10  240.18    9.30
  -4   0 -10   17.40    2.30
  -4   0 -10   17.80    2.60
   4   0  10   16.60    4.90
  -6   0 -10   64.89    7.60
  -6   0 -10   59.59    3.80
   6   0  10   58.89    5.80
  -6   0 -10   67.19    3.40
  -8   0 -10   55.29    9.50
   8   0  10   48.00    6.80
 -10   0 -10   94.49   10.50
  10   0  10   97.09    8.20
 -12   0 -10   -2.00    5.30
  12   0  10    1.20    4.20
  14   0  10   23.60    6.20
 -14   0 -10   24.90    8.70
  16   0  10    4.40    4.80
 -16   0 -10    4.80    7.60
  18   0  10    5.20    5.90
 -18   0 -10   -3.00   10.20
  21  -1 -10    4.80    3.60
  21   1 -10   -4.50    3.00
  21   1 -10    0.60    3.30
 -19  -1  10   15.30    9.30
  19  -1 -10    4.90    3.00
  19  -1 -10   -0.10    1.70
 -19   1  10   17.50    9.40
  19   1 -10   -0.50    2.40
  19   1 -10    7.60    2.80
 -17  -1  10   -1.70    7.30
  17  -1 -10    1.80    2.80
  17  -1 -10    2.00    2.30
 -17   1  10    4.40    7.80
  17   1 -10    2.60    2.50
  17   1 -10    1.60    2.70
 -15  -1  10    8.50    8.00
  15  -1 -10    3.40    2.70
  15  -1 -10    3.70    2.90
  15   1 -10    6.90    2.90
 -15   1  10    1.10    8.10
  15   1 -10    5.60    3.10
  13  -1 -10   15.30    4.10
  13  -1 -10   20.40    4.00
 -13  -1  10    8.00    8.90
  13   1 -10   13.60    3.70
 -13   1  10    2.10    8.10
  13   1 -10    9.90    3.00
 -11  -1  10    6.20    2.10
  11  -1 -10    3.20    2.20
 -11  -1  10    0.80    7.10
  11  -1 -10   -0.50    2.40
  11   1 -10    2.30    2.00
 -11   1  10    9.30    2.60
 -11   1  10  -12.70    6.20
  11   1 -10    5.10    2.80
   9  -1 -10    2.40    2.20
   9  -1 -10    1.90    1.80
  -9  -1  10    9.00    1.70
  -9  -1  10   -3.90    5.90
  -9   1  10   -2.10    6.20
  -9   1  10    0.70    2.20
   9   1 -10    2.50    2.20
   9   1 -10    2.60    1.50
   7  -1 -10   66.19    3.20
  -7  -1  10   56.29    8.10
   7  -1 -10   56.19    4.90
  -7   1  10   62.79    8.10
   7   1 -10   66.19    4.90
  -7   1  10   62.79    3.30
   5  -1 -10   93.99    3.70
  -5  -1  10   87.39    8.30
   5  -1 -10   93.99    5.90
   5  -1 -10   94.09    3.70
   5   1 -10   99.49    5.80
  -5   1  10   93.99    8.20
   3  -1 -10    2.20    1.40
   3  -1 -10    0.80    1.80
  -3  -1  10    2.70    1.10
  -3  -1  10   -0.40    3.30
   3  -1 -10    4.50    1.60
   3   1 -10   -0.90    1.70
  -3   1  10    4.10    4.10
  -1  -1  10  138.59    9.00
  -1  -1  10  132.19    5.60
   1  -1 -10  135.09    6.80
   1   1 -10  131.99    6.50
   1   1 -10  137.39    5.40
  -1   1  10  145.89    5.90
  -1  -1 -10    6.20    2.00
   1  -1  10    1.80    2.10
  -1  -1 -10    2.00    1.60
   1  -1  10   -0.60    3.80
  -1   1 -10    2.10    1.70
   1   1  10    1.00    3.30
   1   1  10    9.00    2.70
  -1   1 -10    3.30    1.60
  -3  -1 -10   52.69    3.80
  -3  -1 -10   54.49    3.80
   3  -1  10   54.79    6.80
   3  -1  10   52.79    3.50
   3  -1  10   53.79    4.70
   3   1  10   59.69    4.80
  -3   1 -10   54.59    3.60
   3   1  10   49.50    6.50
  -5  -1 -10   19.70    2.60
   5  -1  10   21.40    4.20
   5  -1  10   15.20    2.20
  -5  -1 -10   19.40    2.40
   5  -1  10   26.30    6.80
  -5   1 -10   15.50    2.30
   5   1  10   16.40    6.00
   5   1  10   15.00    3.70
  -7  -1 -10   -0.30    3.90
  -7  -1 -10    0.30    1.30
   7  -1  10    2.20    3.50
   7   1  10   -1.30    3.00
  -7   1 -10    0.30    4.00
  -7   1 -10    2.70    1.60
   9  -1  10   15.60    4.60
  -9  -1 -10    9.50    6.20
  -9   1 -10   10.80    5.70
   9   1  10   13.00    4.30
 -11  -1 -10    0.50    5.20
  11  -1  10    2.20    3.70
 -11   1 -10   -3.20    5.30
  11   1  10   -0.90    3.60
  13  -1  10    2.20    4.60
 -13  -1 -10   -4.50    5.70
  13   1  10    6.00    4.00
 -13   1 -10    0.30    6.50
  15  -1  10    5.00    4.50
 -15  -1 -10   -0.60    8.00
 -15   1 -10    3.50    7.30
  15   1  10    3.00    4.40
  17  -1  10    9.10    4.90
 -17  -1 -10    8.00    9.20
  17   1  10    9.30    5.10
 -17   1 -10   17.20   10.40
  20  -2 -10   -2.90    2.30
  20  -2 -10    2.20    2.50
 -20  -2  10   14.90    8.90
  20   2 -10   -5.00    3.00
 -20   2  10    8.90    8.60
  20   2 -10   -4.80    2.10
  18  -2 -10   -2.50    2.60
  18  -2 -10    2.70    3.40
 -18  -2  10    7.30    8.60
 -18   2  10    3.50    8.10
  18   2 -10   -1.60    2.40
  18   2 -10    2.70    3.00
  16  -2 -10   -1.30    2.50
  16  -2 -10    0.40    2.90
 -16  -2  10    4.90    8.60
  16   2 -10    1.90    2.80
 -16   2  10    5.70    8.30
  16   2 -10    7.90    3.10
 -14  -2  10   -0.60    7.10
  14  -2 -10    2.40    2.80
  14  -2 -10    1.20    2.30
  14   2 -10    1.30    2.90
 -14   2  10    0.20    7.50
  14   2 -10   -4.80    2.20
  12  -2 -10   36.20    4.30
  12  -2 -10   40.20    5.70
 -12  -2  10   34.20    9.40
  12   2 -10   41.60    5.50
  12   2 -10   39.00    4.50
 -12   2  10   30.60   10.00
 -10  -2  10   34.70    3.40
  10  -2 -10   32.30    5.20
  10  -2 -10   42.70    4.90
 -10  -2  10   27.50    8.70
  10   2 -10   38.90    5.40
 -10   2  10   28.70    9.30
   8  -2 -10   47.00    3.70
  -8  -2  10   38.70    4.10
  -8  -2  10   44.30    3.80
  -8  -2  10   55.99    9.30
   8   2 -10   50.19    4.80
  -8   2  10   50.79    9.20
  -8   2  10   40.00    3.90
   6  -2 -10   28.50    3.50
  -6  -2  10   18.90    2.60
  -6  -2  10   24.90    2.80
  -6  -2  10   22.70    6.10
   6   2 -10   24.10    3.70
  -6   2  10   23.00    6.20
  -6   2  10   22.20    4.20
   4  -2 -10    2.40    1.70
  -4  -2  10    3.00    2.00
  -4  -2  10    1.50    1.90
  -4  -2  10    1.30    3.80
   4  -2 -10    4.60    2.10
  -4   2  10    0.70    3.70
  -4   2  10    2.10    2.60
   4   2 -10    4.10    2.10
   2  -2 -10   25.80    2.80
   2  -2 -10   27.90    3.10
  -2  -2  10   28.90    5.50
  -2  -2  10   31.40    3.10
   2   2 -10   31.70    3.70
  -2   2  10   25.80    4.00
   0  -2  10   10.90    2.90
   0  -2  10   12.90    4.80
   0   2 -10   14.10    2.60
   0   2  10   14.10    3.10
   0   2 -10   12.10    2.60
   0   2  10   19.10    3.50
   2  -2  10   -2.20    2.30
   2  -2  10    1.40    3.70
   2   2  10    2.50    3.90
  -2   2 -10    3.40    1.90
   2   2  10    6.10    2.60
   4  -2  10   16.60    4.00
   4  -2  10   19.10    5.90
   4   2  10   14.80    3.90
   4   2  10   15.20    3.10
  -4   2 -10   18.60    3.00
   4   2  10   14.50    4.90
   6  -2  10    6.90    1.70
   6  -2  10    3.30    3.60
  -6  -2 -10   11.30    5.60
  -6  -2 -10   14.40    2.50
  -6   2 -10    7.10    4.60
   6   2  10    6.80    2.40
   6   2  10    6.10    3.90
  -6   2 -10    5.60    2.20
  -8  -2 -10   14.30    6.30
   8  -2  10    7.90    1.60
  -8  -2 -10   17.80    2.40
   8  -2  10   11.20    4.60
   8   2  10    9.10    2.40
  -8   2 -10   13.30    2.40
  -8   2 -10   19.30    5.90
   8   2  10   17.20    5.10
  10  -2  10   87.19    8.30
 -10  -2 -10   85.09   10.40
 -10   2 -10  104.39   10.60
  10   2  10   91.39    8.30
  12  -2  10    2.50    4.20
 -12  -2 -10   12.10    7.30
 -12   2 -10    8.00    7.00
  12   2  10    5.80    5.60
 -14  -2 -10   -0.90    7.50
  14  -2  10   15.30    5.20
  14   2  10    4.80    3.90
 -14   2 -10    8.40    7.60
 -16  -2 -10    1.10    8.80
  16  -2  10   -1.10    3.20
 -16   2 -10   -4.80    7.10
  16   2  10    3.70    5.00
  19  -3 -10    7.10    3.40
  19  -3 -10   10.10    3.80
 -19  -3  10   12.00    8.00
  19   3 -10   -1.40    2.70
  19   3 -10   -1.40    3.10
 -19   3  10   13.80    8.50
 -17  -3  10   15.10    8.40
  17  -3 -10    4.80    3.20
  17  -3 -10   -4.50    2.40
  17   3 -10   -1.40    2.80
  17   3 -10   -2.40    2.40
 -17   3  10   10.60    8.30
 -15  -3  10    5.90    7.00
  15  -3 -10    1.40    2.80
  15  -3 -10    1.10    2.70
  15   3 -10   -2.40    2.60
 -15   3  10    4.60    7.60
  15   3 -10   -1.20    2.60
  13  -3 -10   46.00    5.40
 -13  -3  10   48.90   10.40
  13  -3 -10   44.40    6.10
 -13   3  10   59.19   11.00
  13   3 -10   54.49    6.60
  13   3 -10   47.20    4.70
  11  -3 -10    9.20    3.80
 -11  -3  10   12.30    4.50
 -11  -3  10   -0.40    7.80
  11   3 -10   13.00    3.90
 -11   3  10   -5.40    8.00
 -11   3  10   13.40    4.70
  -9  -3  10   -4.10    3.10
  -9  -3  10   -3.80    7.10
   9  -3 -10   -0.20    2.60
  -9   3  10   -6.90    6.30
   9   3 -10    1.10    2.70
  -9   3  10   -0.80    3.20
  -7  -3  10    9.30    3.70
  -7  -3  10    1.10    5.60
   7  -3 -10    1.30    2.80
  -7  -3  10    1.30    2.50
  -7   3  10    7.20    3.60
  -7   3  10    7.40    6.00
   7   3 -10    8.90    3.40
  -5  -3  10   11.10    5.40
  -5  -3  10    0.20    2.50
  -5  -3  10   -2.30    2.90
   5  -3 -10    1.90    2.60
   5   3 -10    1.00    2.40
  -5   3  10    5.90    3.30
  -5   3  10    2.30    4.40
  -3  -3  10   -0.60    4.20
  -3  -3  10    2.40    3.10
   3  -3 -10    0.50    2.50
   3   3 -10    4.60    2.20
  -3   3  10    2.80    3.20
   3   3 -10    2.90    2.50
  -1  -3  10    9.70    4.30
   1  -3 -10   10.70    3.50
  -1  -3  10    9.70    3.30
  -1   3  10   10.20    3.60
  -1   3  10    5.30    4.00
   1   3 -10    9.10    2.80
   1  -3  10   65.29    8.40
   1  -3  10   53.19    5.10
  -1   3 -10   60.19    5.00
   1   3  10   59.99    7.10
   1   3  10   54.69    5.40
   1   3  10   61.89    5.60
   3  -3  10   27.40    6.20
   3  -3  10   31.30    5.20
  -3   3 -10   28.60    3.90
   3   3  10   30.10    5.10
   3   3  10   26.40    5.70
   3   3  10   31.30    4.60
   5  -3  10   -6.40    3.00
  -5  -3 -10    1.80    4.60
   5   3  10    2.20    2.80
  -5   3 -10    0.80    2.30
   5   3  10   -2.20    3.60
  -7  -3 -10   45.40    8.60
   7  -3  10   34.50    6.20
   7   3  10   37.50    4.50
  -7   3 -10   39.20    4.60
   7   3  10   26.50    5.10
  -7   3 -10   38.70    7.40
   9  -3  10   45.30    7.50
  -9  -3 -10   54.19    9.90
   9   3  10   39.30    6.50
  -9   3 -10   34.50    8.10
   9   3  10   37.90    3.80
  -9   3 -10   31.20    3.70
  11  -3  10   -1.20    1.30
  11  -3  10    3.20    5.10
 -11  -3 -10    5.20    6.40
 -11  -3 -10   -5.60    2.30
  11   3  10    7.20    2.20
 -11   3 -10    3.70    5.90
 -11   3 -10    1.20    1.70
  13  -3  10   -0.20    4.30
 -13  -3 -10    1.90    6.70
 -13   3 -10    3.70    6.50
  13   3  10    0.70    4.00
 -15  -3 -10    1.00    8.40
  15  -3  10    9.40    5.00
 -15   3 -10   -0.50    7.50
  15   3  10   -0.10    4.10
 -17  -3 -10   -4.60   12.90
  17  -3  10   13.40    5.80
  17   3  10    1.70    4.10
 -17   3 -10   -6.80   10.00
  18  -4 -10    5.20    4.10
 -18  -4  10   12.30    8.10
  18  -4 -10   -2.00    2.60
 -18   4  10   28.90    9.30
  18   4 -10   -0.40    3.60
  18   4 -10    0.50    3.00
  16  -4 -10    4.30    3.90
 -16  -4  10   12.00    7.60
  16  -4 -10    3.60    2.90
  16   4 -10    3.60    3.50
 -16   4  10   12.60    7.40
 -14  -4  10    5.30    8.00
  14  -4 -10    5.40    3.10
 -14  -4  10   -2.30    3.40
 -14   4  10    6.50    3.90
  14   4 -10   11.60    4.60
 -14   4  10   24.60    8.90
 -12  -4  10    1.20    7.80
 -12  -4  10    1.80    3.80
  12  -4 -10   -0.10    2.90
 -12   4  10    2.90    3.50
 -12   4  10   -0.90    7.30
  12   4 -10    3.00    3.30
 -10  -4  10   55.49   10.90
 -10  -4  10   52.39    6.20
  10  -4 -10   55.49    6.90
  10   4 -10   41.90    5.90
 -10   4  10   52.89   10.10
 -10   4  10   32.00    6.40
   8  -4 -10    3.30    3.30
  -8  -4  10    6.50    4.30
  -8  -4  10   -7.10    6.40
  -8   4  10   -1.20    6.50
   8   4 -10   -1.20    3.10
  -8   4  10    1.80    3.60
  -6  -4  10   -0.30    4.00
  -6  -4  10   -9.10    5.30
   6  -4 -10    0.50    3.10
  -6   4  10    4.20    3.30
  -6   4  10    1.90    4.90
   6   4 -10    1.10    3.30
  -4  -4  10    8.60    6.10
   4  -4 -10    5.90    3.90
  -4  -4  10    7.00    4.50
   4   4 -10    6.30    3.30
  -4   4  10    7.90    4.00
   2  -4 -10   -4.00    3.20
  -2  -4  10    1.40    3.90
  -2  -4  10    2.40    5.00
  -2   4  10   -1.60    4.20
  -2   4  10    4.70    3.70
   2   4 -10    3.10    3.20
   0  -4  10   22.20    4.80
   0  -4  10   24.80    7.30
   0  -4 -10   20.10    4.70
   0   4  10   16.60    4.70
   0   4 -10   16.80    4.00
   0   4  10   26.40    6.60
   2  -4  10   -0.50    5.20
   2  -4  10    9.50    4.50
   2   4  10    2.30    4.40
  -2   4 -10    5.50    3.10
   2   4  10    5.40    3.70
   2   4  10    4.50    4.90
  -4  -4 -10   73.49    7.90
   4  -4  10   76.09    7.40
   4   4  10   70.29    7.00
  -4   4 -10   78.79    6.10
   4   4  10   77.89    6.70
   6  -4  10   29.60    6.20
  -6  -4 -10   34.10    7.20
   6   4  10   26.40    4.60
   6   4  10   25.00    5.60
  -6   4 -10   23.40    4.30
  -6   4 -10   23.30    6.60
   8  -4  10    5.20    5.00
  -8  -4 -10    1.60    5.70
  -8   4 -10   -1.30    4.80
  -8   4 -10    2.40    2.20
   8   4  10   -1.10    3.70
   8   4  10   -4.90    2.60
 -10  -4 -10   26.80    8.20
  10  -4  10   23.40    6.00
 -10   4 -10   22.70    3.50
  10   4  10   14.90    5.80
 -10   4 -10   16.80    7.00
  10   4  10   26.00    4.20
  12  -4  10   14.40    6.10
 -12  -4 -10   26.90   11.00
 -12   4 -10   14.20    2.80
  12   4  10   24.40    3.60
  12   4  10    8.00    4.70
  14  -4  10   -1.60    4.30
 -14  -4 -10   -4.10   10.60
 -14   4 -10    2.50    7.60
  14   4  10    1.50    4.30
 -16  -4 -10   -4.00   15.60
  16  -4  10    8.50    5.20
  16   4  10    8.20    5.40
 -16   4 -10  -15.60    8.80
 -17  -5  10   36.20   11.00
 -15  -5  10   22.70   10.40
  15  -5 -10    3.00    4.90
 -15  -5  10    5.50    4.40
 -15   5  10   31.50    8.60
  15   5 -10   -3.20    2.90
 -15   5  10    4.60    3.10
  13  -5 -10   21.20    5.70
 -13  -5  10   23.80    9.50
 -13  -5  10   10.60    5.10
  13   5 -10   16.40    5.10
 -13   5  10   39.70    9.90
 -13   5  10   14.50    5.20
 -11  -5  10   58.89    6.90
 -11  -5  10   73.39   12.60
  11  -5 -10   58.29    6.50
  11   5 -10   59.79    7.70
 -11   5  10   53.69    7.70
  -9  -5  10    1.60    4.30
  -9  -5  10    3.40    6.70
   9  -5 -10    4.40    3.90
   9   5 -10    1.90    3.60
  -9   5  10    1.20    3.40
  -9   5  10   12.10    5.80
  -7  -5  10    2.80    4.40
  -7  -5  10   15.20    7.10
   7  -5 -10   15.50    4.80
   7   5 -10   15.20    4.50
  -7   5  10   15.80    6.50
  -7   5  10   14.00    4.20
  -5  -5  10    1.30    4.50
   5  -5 -10    8.10    4.10
  -5  -5  10    8.50    7.40
   5   5 -10    0.20    3.50
  -5   5  10   -1.10    3.90
  -3  -5  10   12.80    6.80
  -3  -5  10   23.50    6.10
   3  -5 -10   15.20    5.30
  -3   5  10   20.20    5.40
  -3   5  10   19.60    6.80
   3   5 -10   18.60    4.70
  -1  -5  10    2.10    5.00
  -1  -5  10   11.10    7.50
   1  -5 -10    4.70    4.20
  -1   5  10    3.80    4.90
  -1   5  10    1.60    4.30
   1   5 -10    5.00    3.80
  -1  -5 -10   14.40    4.70
   1  -5  10   11.80    5.40
   1  -5  10   15.10    7.20
   1   5  10   13.40    4.80
  -1   5 -10   10.80    4.50
  -3  -5 -10    4.00    4.60
   3  -5  10    9.30    4.90
  -3  -5 -10    4.20    4.60
   3   5  10    9.60    4.20
  -3   5 -10    2.10    3.40
   5  -5  10   -2.30    3.60
  -5  -5 -10   -1.20    4.40
  -5   5 -10    1.40    3.00
   5   5  10   -1.30    3.30
   5   5  10    1.90    4.70
  -5   5 -10    0.40    3.80
  -7  -5 -10   22.60    8.10
   7  -5  10   24.30    6.60
   7   5  10   23.10    4.80
  -7   5 -10   21.10    6.90
  -7   5 -10   19.70    4.10
  -9  -5 -10    6.60    7.20
   9  -5  10   10.00    5.00
   9   5  10    7.10    3.40
  -9   5 -10    2.80    5.90
   9   5  10   -0.80    4.70
  -9   5 -10    6.80    3.10
 -11  -5 -10   -4.60    9.30
  11  -5  10    3.30    4.20
  11   5  10    1.00    3.00
 -11   5 -10    4.50    6.90
 -11   5 -10    1.00    2.40
  11   5  10   -0.20    4.80
 -13  -5 -10  -15.30   13.10
  13  -5  10   -1.40    4.20
 -13   5 -10  -14.40    7.50
  13   5  10    6.30    2.60
  13   5  10    3.70    4.60
 -13   5 -10   -3.00    2.10
  10  -6 -10   14.80    6.30
  -8  -6  10   25.60    6.30
   8  -6 -10   27.00    5.80
  -8  -6  10   55.39    9.80
   8   6 -10   20.30    5.50
  -8   6  10   19.00    5.60
  -6  -6  10   19.90    7.10
   6  -6 -10   -0.30    4.30
  -6  -6  10    5.80    4.70
  -6   6  10    1.50    4.00
   6   6 -10    1.70    3.90
   4  -6 -10    2.70    4.30
  -4  -6  10   21.00    6.70
  -4  -6  10    8.50    5.10
  -4   6  10    1.10    4.10
   4   6 -10    2.40    3.40
   2  -6 -10    9.60    5.20
  -2  -6  10   26.90    8.10
  -2  -6  10   26.50    6.30
   2   6 -10   12.20    7.20
  -2   6  10   12.80    8.80
   0  -6 -10    0.60    4.10
   0  -6  10   -2.50    5.80
   0  -6  10    3.00    4.50
   0   6  10   -1.90    3.70
   0   6 -10    0.60    3.50
  -2  -6 -10    5.90    4.60
  -2  -6 -10   11.80    4.60
   2  -6  10    8.80    5.10
   2   6  10    8.10    4.20
  -2   6 -10   15.50    4.00
  -2   6 -10    1.30    3.30
  -4  -6 -10    8.40    6.50
  -4  -6 -10    7.80    5.10
  -4   6 -10   19.00    4.90
  -4   6 -10   13.30    4.30
   4   6  10   11.50    4.20
  -6  -6 -10   -0.20    4.50
   6  -6  10    0.00    4.70
  -6  -6 -10   -9.50    6.60
  -6   6 -10    4.50    4.80
  -6   6 -10    0.20    3.50
   6   6  10    6.60    4.20
   8  -6  10    1.60    5.00
  -8   6 -10    1.20    2.90
   8   6  10    5.10    3.90
  -8   6 -10    0.90    5.60
   8   6  10   -3.00    4.50
 -10  -6 -10  -23.00   11.30
  10  -6  10    2.50    4.10
  10   6  10   -0.10    5.00
  10   6  10    2.70    3.40
 -10   6 -10   -7.10    7.00
 -10   6 -10    5.60    3.10
  12  -6  10   10.60    5.20
 -12  -6 -10    2.00   17.10
  12   6  10    4.80    3.70
 -12   6 -10   11.60    3.30
 -12   6 -10  -11.00    8.10
  12   6  10    1.30    5.20
  -5  -7  10    3.50    5.40
  -3  -7  10   10.30    5.50
   3  -7 -10    7.90    5.10
  -3   7  10    6.40    4.60
   3   7 -10    3.00    4.00
   1  -7 -10    4.20    5.20
  -1  -7  10   -2.10    4.70
  -1   7  10    3.00    4.30
   1   7 -10    5.90    3.80
   1  -7  10    7.70    5.00
  -1  -7 -10   -2.50    4.40
   1   7  10    6.30    4.30
  -1   7 -10   -2.10    3.30
   3  -7  10   23.30    6.90
  -3  -7 -10   13.70    6.00
   3   7  10   13.50    5.10
  -3   7 -10    8.00    4.10
  -3   7 -10    8.90    4.50
   5  -7  10    9.90    5.80
  -5  -7 -10    7.90    5.10
  -5   7 -10    7.40    3.50
   5   7  10   10.00    4.20
  -7  -7 -10    3.60    5.10
   7  -7  10    6.00    5.60
  -7   7 -10    5.30    3.70
  -7   7 -10  -13.60    5.60
   7   7  10    9.50    4.10
  -9  -7 -10    1.90    5.80
   9  -7  10    4.20    6.00
   9   7  10    7.10    4.20
  -9   7 -10    6.50    3.40
  -9   7 -10  -13.50    7.00
  -6  -8  10    1.60    5.40
   6  -8 -10    6.40    6.10
  -6   8  10   10.50    4.50
   6   8 -10   -3.20    3.90
   4  -8 -10   11.70    5.30
  -4  -8  10   -0.20    4.70
   4   8 -10    1.90    3.90
  -4   8  10   13.30    5.80
   2  -8 -10    5.70    5.40
  -2  -8  10    6.70    5.60
  -2   8  10    1.80    4.90
   2   8 -10   -2.00    4.00
   0  -8 -10    5.90    5.80
   0  -8  10   10.30    6.30
   0   8 -10    1.40    4.00
   0   8  10    3.60    4.70
  -2  -8 -10   -4.70    5.00
   2  -8  10    7.30    5.50
   2   8  10    8.10    4.80
  -2   8 -10    2.70    4.60
  -4  -8 -10   -3.00    5.30
   4  -8  10    9.80    6.60
   4   8  10    2.80    3.90
  -4   8 -10    2.30    4.50
  20   0 -11   -1.70    2.80
 -20   0  11   16.30    8.80
  20   0 -11    1.30    3.00
  18   0 -11    3.20    3.00
  18   0 -11   -1.20    2.30
 -18   0  11    1.80    8.00
 -16   0  11   -1.00    7.40
  16   0 -11    0.30    2.10
  16   0 -11    1.60    2.70
 -14   0  11    1.70    8.20
  14   0 -11   -0.60    2.20
  14   0 -11    0.80    2.50
 -12   0  11   -3.50    7.90
  12   0 -11   -0.30    2.00
 -12   0  11   10.00    2.50
  12   0 -11    3.50    2.10
  10   0 -11    0.00    1.30
 -10   0  11   -9.60    6.20
 -10   0  11    3.80    1.80
  10   0 -11    3.70    3.00
   8   0 -11   -0.60    1.80
  -8   0  11   -6.90    5.10
  -6   0  11   -0.50    4.50
   6   0 -11    0.00    1.70
   4   0 -11   -1.80    1.40
  -4   0  11   -2.20    3.40
  -2   0  11    1.80    1.40
   2   0 -11   -1.50    1.70
   2   0 -11    0.80    0.90
  -2   0  11    0.50    3.60
   0   0 -11   -0.20    1.50
   0   0  11    1.40    1.80
   0   0  11    1.40    3.40
   2   0  11    1.60    3.90
   2   0  11   -3.10    2.20
  -2   0 -11   -0.30    1.30
  -4   0 -11    0.30    1.80
   4   0  11    0.00    4.30
  -4   0 -11   -0.20    1.40
   4   0  11    4.10    2.90
  -6   0 -11    0.80    1.50
   6   0  11   -6.20    2.90
  -6   0 -11   -0.50    1.20
   8   0  11   -4.10    3.00
  -8   0 -11   -1.30    4.40
  10   0  11   -6.60    2.90
 -10   0 -11    0.00    4.70
  12   0  11   -8.30    3.40
 -12   0 -11   -3.30    5.40
  14   0  11    0.30    4.80
 -14   0 -11    1.90    6.40
  16   0  11    6.90    5.30
 -16   0 -11    1.10    7.40
 -19  -1  11    6.50    7.80
  19  -1 -11    0.10    2.60
  19  -1 -11    1.70    3.00
  19   1 -11    4.90    3.90
  19   1 -11    2.00    3.10
 -19   1  11   14.10    8.70
  17  -1 -11    0.90    2.40
 -17  -1  11   -0.10    8.20
  17  -1 -11    0.20    2.40
 -17   1  11    5.10    7.80
  17   1 -11   -1.50    2.60
  17   1 -11   -1.80    2.40
 -15  -1  11   70.29   18.80
  15  -1 -11   69.19    5.30
  15  -1 -11   67.99    6.10
  15   1 -11   68.29    6.10
 -15   1  11   76.99   15.10
  15   1 -11   68.59    5.00
  13  -1 -11   34.60    4.30
  13  -1 -11   28.70    4.90
 -13  -1  11   30.60   10.30
  13   1 -11   33.50    5.40
  13   1 -11   30.70    3.90
 -13   1  11   15.40    8.60
  11  -1 -11   92.69    6.90
 -11  -1  11   92.99    5.70
 -11  -1  11   82.19   12.00
  11  -1 -11   88.69    4.90
 -11   1  11   84.09   11.70
 -11   1  11  101.49    5.10
  11   1 -11   97.29    6.70
  11   1 -11   89.39    4.50
   9  -1 -11   20.10    2.50
   9  -1 -11   17.50    3.80
  -9  -1  11    3.70    7.50
  -9   1  11   16.50    7.90
   9   1 -11   18.00    3.70
  -9   1  11   21.00    2.80
   7  -1 -11   61.19    5.10
  -7  -1  11   54.39    8.70
   7   1 -11   55.19    4.80
  -7   1  11   55.59    8.70
   5  -1 -11   30.80    4.30
  -5  -1  11   26.10    6.00
   5   1 -11   28.10    3.90
  -5   1  11   24.20    6.00
   3  -1 -11  403.36   12.60
  -3  -1  11  371.16   17.20
   3  -1 -11  412.06   15.20
   3  -1 -11  416.66   12.40
   3   1 -11  398.06   14.60
  -3   1  11  399.56   17.20
  -1  -1  11  325.37   10.90
   1  -1 -11  310.97   12.40
  -1  -1  11  312.37   15.00
   1   1 -11  319.37   10.50
  -1   1  11  336.97   11.00
   1   1 -11  327.87   12.10
  -1   1  11  295.97   14.60
  -1  -1 -11  292.77   11.20
   1  -1  11  280.87   14.10
  -1  -1 -11  268.67   10.50
   1  -1  11  284.67   10.80
   1   1  11  282.27   14.00
  -1   1 -11  260.37   10.00
   1   1  11  288.17   10.60
  -1   1 -11  293.77   10.70
  -3  -1 -11   13.70    2.60
   3  -1  11   14.90    3.40
   3  -1  11   27.60    6.70
   3   1  11   16.00    5.00
  -3   1 -11   16.10    2.40
   3   1  11   13.80    5.90
   5  -1  11    1.20    4.60
  -5  -1 -11    9.60    1.90
   5  -1  11    4.70    1.60
  -5  -1 -11    6.70    1.80
   5  -1  11    3.00    3.20
  -5   1 -11    7.30    1.90
   5   1  11   11.30    5.30
   5   1  11    9.30    3.70
   7  -1  11  107.39    7.70
  -7  -1 -11   91.89    9.40
  -7  -1 -11  100.49    4.80
  -7  -1 -11   99.89    4.70
  -7   1 -11  106.29    9.80
  -7   1 -11  103.69    4.70
   7   1  11  111.59    7.80
   9  -1  11    1.30    3.60
  -9  -1 -11   -0.50    4.70
   9   1  11    5.10    3.60
  -9   1 -11   -1.00    4.50
 -11  -1 -11   25.60    8.10
  11  -1  11   20.20    5.80
  11   1  11   22.40    4.80
 -11   1 -11   13.30    6.60
 -13  -1 -11   13.90    7.60
  13  -1  11   17.50    5.80
 -13   1 -11   20.50    8.50
  13   1  11    9.50    4.60
 -15  -1 -11    7.60    7.90
  15  -1  11    4.90    4.30
  15   1  11   10.10    5.40
 -15   1 -11   16.00    8.50
  17  -1  11    6.90    5.70
 -17  -1 -11    8.90   10.60
 -17   1 -11    7.10    9.70
  17   1  11   -2.00    4.60
 -20  -2  11   12.00    8.40
  20  -2 -11    5.10    2.80
  20  -2 -11   11.60    3.30
  20   2 -11    1.80    3.10
 -20   2  11    9.20    7.70
  20   2 -11    9.40    3.90
 -18  -2  11   12.50    7.20
  18  -2 -11    3.20    3.10
 -18   2  11   14.60    7.80
  18   2 -11    0.70    3.00
  16  -2 -11   -0.90    2.30
 -16  -2  11    0.80    7.30
  16  -2 -11    4.30    3.30
  16   2 -11    1.00    2.60
  16   2 -11    5.20    3.00
 -16   2  11    2.30    8.30
 -14  -2  11   31.00   10.00
  14  -2 -11   29.40    5.40
  14  -2 -11   30.10    4.70
 -14   2  11   25.40    9.50
  14   2 -11   32.50    5.20
  14   2 -11   20.20    3.70
 -12  -2  11   34.30    3.40
 -12  -2  11   22.20    9.40
  12  -2 -11   30.40    5.40
  12  -2 -11   32.50    5.50
 -12   2  11   21.00    9.20
  12   2 -11   37.50    4.30
  12   2 -11   28.60    5.10
 -10  -2  11    3.90    2.20
  10  -2 -11    0.40    2.50
 -10  -2  11  -14.20    6.70
 -10  -2  11    2.30    2.70
  10  -2 -11   -2.20    2.10
 -10   2  11   -4.40    6.40
 -10   2  11   -1.00    2.90
  10   2 -11    4.20    3.10
  -8  -2  11    7.10    6.70
   8  -2 -11    3.20    2.20
   8  -2 -11    3.80    3.00
  -8  -2  11    3.40    1.80
  -8  -2  11    8.10    2.50
  -8   2  11   -2.00    6.00
   8   2 -11    4.40    2.70
   6  -2 -11  118.69    5.40
   6  -2 -11  117.29    5.30
  -6  -2  11  115.79    4.90
  -6  -2  11   99.89   10.00
  -6   2  11  111.39    7.70
   6   2 -11  120.49    7.00
  -6   2  11  116.39    9.80
  -4  -2  11    8.30    4.40
  -4  -2  11   11.60    2.20
   4  -2 -11   15.90    2.70
   4  -2 -11    9.00    2.20
  -4   2  11    6.70    4.80
   4   2 -11   10.30    2.80
  -4   2  11   15.10    3.70
  -2  -2  11   11.80    4.70
   2  -2 -11   12.10    2.60
   2  -2 -11   12.20    2.80
  -2  -2  11   17.30    2.80
  -2   2  11   18.20    3.70
   2   2 -11   16.20    2.60
  -2   2  11   19.30    5.40
   2   2 -11   12.00    2.80
   0  -2  11  117.49    6.10
   0  -2  11  110.49    9.00
   0   2  11  117.79    6.90
   0   2  11  110.69    8.80
   0   2  11  124.69    6.40
   0   2 -11  102.59    5.50
   0   2 -11  117.99    6.30
   2  -2  11    7.80    4.60
   2  -2  11   10.40    3.90
  -2   2 -11    8.40    2.20
   2   2  11    9.70    5.00
   2   2  11    8.90    3.30
   2   2  11    6.00    2.90
   4  -2  11   53.49    5.60
   4  -2  11   55.09    7.80
   4   2  11   51.89    4.90
   4   2  11   56.39    7.40
  -4   2 -11   53.29    4.10
   4   2  11   52.09    5.40
   6  -2  11   16.80    4.70
  -6  -2 -11   12.50    5.80
   6   2  11   15.60    4.50
  -6   2 -11   18.30    3.00
   6   2  11   14.60    3.00
  -6   2 -11   15.90    6.40
   8  -2  11    4.20    4.00
  -8  -2 -11    6.90    1.90
   8  -2  11    2.90    1.50
  -8  -2 -11    5.30    5.90
   8   2  11    1.70    4.10
  -8   2 -11   -0.80    4.30
  -8   2 -11    4.90    2.00
 -10  -2 -11   12.00    6.90
  10  -2  11   11.10    4.70
 -10   2 -11    2.60    5.60
  10   2  11   16.40    5.40
  12  -2  11   29.50    6.40
 -12   2 -11   38.00   10.30
  12   2  11   38.80    7.40
  14  -2  11    2.50    4.40
 -14  -2 -11    5.00    7.00
  14   2  11    0.70    4.10
 -14   2 -11    4.60    6.50
 -16  -2 -11    4.70    9.50
  16  -2  11   -1.40    4.50
 -16   2 -11    2.60    7.30
  16   2  11    0.70    4.10
  19  -3 -11   11.70    4.20
 -19  -3  11   14.20    8.60
  19  -3 -11    2.60    2.80
 -19   3  11   16.90    8.20
  19   3 -11    1.70    3.20
  19   3 -11    1.90    3.00
 -17  -3  11    9.50    7.10
  17  -3 -11    9.90    3.20
  17  -3 -11    1.10    2.90
  17   3 -11   -2.60    2.60
  17   3 -11    6.50    3.80
 -17   3  11    3.50    7.40
  15  -3 -11   13.80    3.90
 -15  -3  11   16.90    8.50
  15  -3 -11    8.80    3.70
  15   3 -11   20.30    4.10
  15   3 -11   12.90    4.30
 -13  -3  11   60.49    5.60
  13  -3 -11   64.79    5.60
  13  -3 -11   69.19    7.00
 -13  -3  11   69.39   12.10
 -13   3  11   74.99   11.80
  13   3 -11   72.29    6.60
 -11  -3  11   15.80    8.60
  11  -3 -11   13.70    3.70
 -11  -3  11   17.20    4.00
 -11   3  11   24.00    9.00
  11   3 -11   18.60    4.60
 -11   3  11   31.00    6.00
  -9  -3  11  179.68   14.60
  -9  -3  11  193.98    8.50
   9  -3 -11  175.38    8.60
  -9   3  11  176.48   10.50
  -9   3  11  190.68   14.70
   9   3 -11  190.38    9.90
  -7  -3  11   46.50    9.00
  -7  -3  11   35.00    4.60
  -7  -3  11   32.60    3.80
   7  -3 -11   36.20    4.10
  -7   3  11   37.60    8.10
   7   3 -11   42.40    5.10
  -7   3  11   34.20    5.70
   5  -3 -11   38.90    4.20
  -5  -3  11   49.60    8.40
  -5  -3  11   34.90    3.90
  -5  -3  11   40.50    4.40
  -5   3  11   38.90    5.70
   5   3 -11   38.50    5.00
  -5   3  11   41.50    7.20
  -3  -3  11   68.89    5.10
   3  -3 -11   58.99    6.10
  -3  -3  11   66.69    7.90
   3   3 -11   70.29    5.60
  -3   3  11   55.29    7.50
  -3   3  11   74.99    6.60
  -1  -3  11   12.10    5.10
  -1  -3  11    7.90    3.40
   1  -3 -11   14.70    3.50
   1   3 -11    8.40    3.00
  -1   3  11   16.40    5.70
  -1   3  11   17.80    4.40
   1  -3  11   57.19    8.70
   1  -3  11   45.50    5.10
   1   3  11   47.30    5.80
   1   3  11   55.99    7.90
   1   3  11   56.89    5.60
  -1   3 -11   40.80    4.70
   3  -3  11   17.30    4.60
   3  -3  11   19.00    6.70
   3   3  11   14.10    3.50
   3   3  11   12.20    4.50
   3   3  11   18.50    5.70
  -3   3 -11   13.10    3.40
   5  -3  11    4.30    3.50
  -5  -3 -11   -2.70    4.00
   5   3  11    0.50    2.80
   5   3  11    6.70    4.20
  -5   3 -11   -1.30    2.30
   7  -3  11    6.20    4.60
  -7  -3 -11   10.50    5.50
   7   3  11    7.60    3.20
  -7   3 -11    5.60    2.90
  -7   3 -11    4.50    4.80
   7   3  11   10.40    4.50
  -9  -3 -11   37.20    8.10
   9  -3  11   37.40    6.80
   9   3  11   26.50    5.80
  -9   3 -11   34.50    3.60
   9   3  11   26.40    5.00
  -9   3 -11   30.10    7.20
  11  -3  11    4.60    3.60
 -11  -3 -11    6.80    6.80
  11  -3  11    1.40    1.70
 -11   3 -11    5.30    1.80
  11   3  11   11.60    4.60
 -11   3 -11    2.60    5.20
  13  -3  11   16.10    5.80
 -13  -3 -11   10.20    7.70
 -13   3 -11   10.60    7.10
  13   3  11    4.00    4.10
  15  -3  11    3.10    4.70
 -15  -3 -11   -1.60    8.60
  15   3  11    1.80    4.00
 -15   3 -11    1.10    7.00
 -18  -4  11    7.40    8.10
  18  -4 -11    4.50    3.70
  18  -4 -11    5.30    2.90
  18   4 -11    1.30    3.70
 -18   4  11   32.70    8.90
 -16  -4  11   14.00    8.20
  16  -4 -11   -1.40    2.70
 -16  -4  11   10.40    4.30
  16  -4 -11    1.10    3.20
  16   4 -11   -1.10    3.30
 -16   4  11    1.20    8.00
 -14  -4  11    7.10    9.00
 -14  -4  11    2.50    3.90
  14  -4 -11    0.70    2.90
  14   4 -11   -0.90    3.20
 -14   4  11   18.50    9.50
 -12  -4  11   -0.20    3.80
 -12  -4  11    5.60    7.80
  12  -4 -11    2.20    3.10
 -12   4  11   17.50    8.10
  12   4 -11    1.60    3.20
 -12   4  11    2.30    2.90
 -10  -4  11   34.10    9.60
 -10  -4  11   37.00    5.40
  10  -4 -11   26.30    4.90
 -10   4  11   32.60    6.00
 -10   4  11   24.70    8.00
  10   4 -11   32.70    5.50
  -8  -4  11   13.70    4.70
   8  -4 -11    3.90    3.50
  -8  -4  11    3.90    7.20
  -8   4  11    4.80    3.90
   8   4 -11    3.60    3.60
  -8   4  11   11.30    7.10
  -6  -4  11   10.90    6.90
  -6  -4  11   12.90    4.50
   6  -4 -11   10.60    4.10
   6   4 -11   16.60    4.30
  -6   4  11   15.70    6.40
  -6   4  11   14.30    4.40
  -4  -4  11   43.10    5.90
   4  -4 -11   48.80    6.10
  -4  -4  11   53.69    8.60
  -4   4  11   40.30    6.00
   4   4 -11   42.30    5.90
  -4   4  11   52.99    8.20
  -2  -4  11   18.40    6.50
   2  -4 -11   10.50    4.00
  -2  -4  11    9.00    4.40
  -2   4  11   10.40    5.90
   2   4 -11   12.10    3.70
  -2   4  11   12.60    4.20
   0  -4 -11   17.10    4.40
   0  -4  11   16.60    4.60
   0  -4  11   21.00    7.50
   0   4  11   15.30    4.30
   0   4 -11   16.70    3.90
   0   4  11   33.00    7.30
   2  -4  11   12.40    4.40
   2  -4  11    7.10    6.60
  -2   4 -11    7.60    3.60
   2   4  11   11.70    5.40
   2   4  11   17.60    5.20
   2   4  11   10.60    4.20
  -4  -4 -11    1.10    4.80
   4  -4  11    1.90    5.90
   4  -4  11    1.80    4.20
   4   4  11   -1.80    4.20
   4   4  11    5.90    4.10
  -4   4 -11    4.60    3.30
  -6  -4 -11   -1.10    4.60
   6  -4  11   -0.60    3.80
   6   4  11    9.40    4.40
  -6   4 -11   -0.60    4.70
   6   4  11    1.90    3.50
  -6   4 -11    0.10    2.50
   8  -4  11   18.80    5.50
  -8  -4 -11   25.90    7.70
  -8   4 -11   16.60    6.30
   8   4  11   19.90    4.10
  -8   4 -11   22.00    3.60
   8   4  11   21.20    5.60
 -10  -4 -11    8.00    6.60
  10  -4  11   16.10    5.80
  10   4  11    4.40    4.70
 -10   4 -11    5.40    5.50
  10   4  11   10.30    3.30
 -10   4 -11    9.20    2.80
  12  -4  11   10.20    5.20
 -12  -4 -11   10.20    8.20
 -12   4 -11    7.50    7.00
  12   4  11    5.80    2.30
  12   4  11    6.00    4.70
 -12   4 -11   10.40    2.50
  14  -4  11   -0.40    4.10
 -14  -4 -11  -14.80    8.80
 -14   4 -11   -3.10    8.00
  14   4  11    6.90    4.70
 -15  -5  11   30.00    9.30
 -15  -5  11    4.50    4.40
 -15   5  11    8.90    4.40
  15   5 -11    3.50    4.20
 -15   5  11   38.30   10.80
 -13  -5  11    3.20    4.10
  13  -5 -11    5.30    3.60
 -13  -5  11   28.10    9.00
 -13   5  11   23.90    7.60
 -13   5  11    3.10    4.00
  13   5 -11    0.60    3.70
 -11  -5  11   13.10    8.00
  11  -5 -11   -4.60    2.80
 -11  -5  11    0.40    4.30
  11   5 -11    1.10    3.50
 -11   5  11   29.50    8.70
 -11   5  11    6.20    4.50
   9  -5 -11   -0.20    3.30
  -9  -5  11   -4.50    5.50
  -9  -5  11   -3.10    4.10
  -9   5  11   14.10    6.40
  -9   5  11    3.40    4.30
   9   5 -11    1.50    4.10
   7  -5 -11   10.50    4.30
  -7  -5  11   31.00    9.00
  -7  -5  11    8.00    5.00
  -7   5  11   17.20    7.10
   7   5 -11    7.60    4.00
  -7   5  11   15.50    5.20
  -5  -5  11    7.20    5.00
   5  -5 -11   18.00    4.80
  -5  -5  11   15.50    7.60
  -5   5  11    6.30    4.30
  -5   5  11   13.80    7.40
   5   5 -11   10.30    3.90
  -3  -5  11    8.30    5.00
   3  -5 -11    0.30    3.80
  -3  -5  11   15.40    7.10
  -3   5  11    6.20    4.50
  -3   5  11   12.40    6.50
   3   5 -11    8.40    3.90
  -1  -5  11    0.00    4.30
  -1  -5  11   -1.10    6.80
   1  -5 -11   -4.00    3.60
  -1   5  11    1.00    5.20
   1   5 -11    0.20    3.40
  -1   5  11    2.30    3.50
   1  -5  11   -2.40    6.30
  -1  -5 -11    2.80    3.90
   1  -5  11    3.40    4.60
   1   5  11    7.80    6.30
   1   5  11   -2.10    3.40
  -1   5 -11    3.60    3.40
  -3  -5 -11   31.20    5.90
   3  -5  11   32.90    6.10
  -3  -5 -11   42.50    6.80
  -3   5 -11   47.80    5.50
   3   5  11   38.40    6.10
  -5  -5 -11   26.10    7.20
   5  -5  11   17.80    5.80
   5   5  11   14.40    5.60
   5   5  11   29.40    5.40
  -5   5 -11   14.80    5.30
  -5   5 -11   17.20    3.80
  -7  -5 -11   -3.30    6.10
   7   5  11   -8.90    3.90
   7   5  11   -0.20    3.20
  -7   5 -11   -2.80    4.30
  -7   5 -11    2.60    2.80
  -9  -5 -11   -0.60    7.30
   9  -5  11    5.40    4.80
   9   5  11   10.60    3.60
   9   5  11    4.20    5.10
  -9   5 -11    9.10    3.40
  -9   5 -11    6.80    6.20
  11  -5  11   19.00    5.70
 -11  -5 -11   19.40   11.40
  11   5  11   21.00    6.10
  11   5  11   18.50    3.80
  13  -5  11   -0.60    5.10
  13   5  11   -1.30    4.70
 -13   5 -11    0.00    1.80
  13   5  11    1.80    2.90
   6  -6 -11   10.00    5.10
  -6  -6  11    7.30    5.00
  -6  -6  11   24.70    8.20
  -6   6  11    7.10    4.70
  -4  -6  11   15.50    6.20
   4  -6 -11    3.90    4.70
  -4  -6  11    4.80    4.60
  -4   6  11   10.80    6.30
   4   6 -11   -0.80    3.50
  -4   6  11    0.90    4.40
  -2  -6  11    2.10    4.60
  -2  -6  11   10.00    7.00
   2  -6 -11    4.20    4.40
  -2   6  11    4.20    4.00
  -2   6  11    7.00    4.90
   2   6 -11    0.30    3.60
   0  -6 -11    4.10    4.70
   0  -6  11   15.60    7.80
   0  -6  11    8.90    5.40
   0   6  11    1.10    6.70
   2  -6  11   55.59    7.80
  -2  -6 -11   53.89    7.60
   2   6  11   39.50    7.00
  -2   6 -11   39.40    6.30
  -4  -6 -11   -1.10    4.30
   4  -6  11   -0.10    4.70
  -4  -6 -11    0.50    6.10
  -4   6 -11   -1.90    3.00
   4   6  11   -0.20    4.10
  -4   6 -11    1.80    3.50
   6  -6  11    2.40    5.10
  -6  -6 -11    5.70    5.00
  -6  -6 -11    0.90    7.40
  -6   6 -11    4.40    3.50
  -6   6 -11    6.20    5.20
   6   6  11    1.80    3.70
  -8  -6 -11   -8.30    8.80
   8  -6  11    0.10    4.70
   8   6  11    3.90    4.30
  -8   6 -11   14.60    4.10
  -8   6 -11   -0.30    5.60
   8   6  11    4.90    5.00
  10  -6  11    0.30    4.80
 -10   6 -11   -9.60    5.70
  10   6  11    7.40    5.30
 -10   6 -11    6.60    3.20
  10   6  11    8.80    4.30
  -5  -7  11    0.90    5.30
   3  -7 -11    6.60    4.90
   3   7 -11    8.80    4.70
  -3   7  11   11.80    4.90
  -1  -7  11   -1.90    4.50
   1  -7 -11    1.80    4.50
  -1   7  11    0.00    4.20
  -1  -7 -11   -3.70    4.60
   1  -7  11    5.70    4.50
   1   7  11    5.30    4.00
  -1   7 -11    2.90    4.20
  -1   7 -11   11.60    3.20
  -3  -7 -11    1.50    4.60
   3  -7  11    6.20    5.30
  -3   7 -11    1.90    3.90
  -3   7 -11    2.80    3.30
   3   7  11    4.20    4.70
  -5  -7 -11    2.30    5.10
   5  -7  11    7.20    4.90
   5   7  11    9.30    4.70
  -5   7 -11    7.20    4.20
  -7  -7 -11    1.00    5.20
   7  -7  11   -1.40    4.90
  -7   7 -11    0.40    3.60
  -7   7 -11  -11.40    5.10
   7   7  11   14.10    5.40
  -4  -8  11    3.40    5.20
   4  -8 -11   -3.30    5.40
   4   8 -11    2.20    4.10
  -4   8  11    9.50    4.90
  -2  -8  11   16.30    6.20
   2  -8 -11   -3.10    5.30
  -2   8  11    3.80    5.30
   2   8 -11    6.10    4.80
   0  -8 -11    2.10    5.80
   0  -8  11    3.30    5.10
   0   8  11    3.50    5.00
   0   8 -11   -4.30    3.40
   2  -8  11    9.30    5.70
  -2  -8 -11   11.90    6.80
   2   8  11    1.30    4.70
  -2   8 -11   11.40    5.20
  20   0 -12   -0.80    2.80
 -20   0  12    5.00    7.30
  20   0 -12   -0.70    3.10
  18   0 -12   -3.40    2.60
  18   0 -12    2.10    3.40
 -18   0  12    4.00    6.80
  16   0 -12   46.00    6.80
 -16   0  12   26.90   10.00
  16   0 -12   37.40    4.10
  14   0 -12   51.49    7.30
 -14   0  12   23.50    8.90
 -14   0  12   50.39    3.70
  12   0 -12   92.69    4.70
 -12   0  12   83.19   12.40
  12   0 -12  106.59    7.20
 -12   0  12  109.69    5.80
  10   0 -12   37.70    5.40
 -10   0  12   32.90    8.80
   8   0 -12   47.00    4.70
  -8   0  12   44.30    8.60
  -6   0  12   12.30    5.80
   6   0 -12   14.90    3.30
  -4   0  12   -0.70    3.70
   4   0 -12    1.00    1.90
  -2   0  12   13.70    4.90
   2   0 -12   17.00    3.10
   2   0 -12   13.90    1.80
  -2   0  12   16.00    2.00
   0   0 -12   45.20    3.20
   0   0  12   43.50    3.60
   0   0 -12   44.70    4.00
   0   0  12   51.99    6.80
   2   0  12  133.59   10.00
   2   0  12  139.39    7.20
  -2   0 -12  133.89    6.50
   4   0  12   44.00    7.60
  -4   0 -12   59.09    4.00
   4   0  12   58.19    5.60
  -6   0 -12   -0.30    1.40
  -6   0 -12    0.90    1.80
   6   0  12    6.20    3.90
   8   0  12   48.70    7.10
  -8   0 -12   38.20    8.30
 -10   0 -12  240.68   15.90
  10   0  12  238.68   13.20
 -12   0 -12    5.40    6.40
  12   0  12    2.80    5.50
  14   0  12    8.70    5.60
 -14   0 -12    9.00    7.60
 -16   0 -12    2.80    8.30
  16   0  12   15.10    6.80
  19  -1 -12    3.10    3.00
  19  -1 -12    5.60    2.80
 -19  -1  12   12.10    7.60
  19   1 -12    0.10    2.80
 -19   1  12    7.40    7.60
  19   1 -12   -3.20    2.70
  17  -1 -12    4.90    3.00
  17  -1 -12    0.00    2.20
 -17  -1  12   11.10    8.20
  17   1 -12    1.70    2.70
 -17   1  12    1.70    7.10
  17   1 -12   -1.70    2.60
  15  -1 -12    7.40    3.10
 -15  -1  12    8.40    8.20
  15  -1 -12   12.00    3.00
  15   1 -12   15.10    3.70
  15   1 -12    5.30    2.50
 -15   1  12    8.10    7.80
  13  -1 -12  175.78   10.10
  13  -1 -12  157.18    7.40
 -13  -1  12  187.98    7.00
 -13  -1  12  170.88   15.10
 -13   1  12  179.38    7.50
 -13   1  12  164.88   15.30
  13   1 -12  159.68    7.00
  13   1 -12  172.28    9.70
  11  -1 -12   23.60    2.70
  11  -1 -12   33.00    5.60
 -11  -1  12   26.20    9.50
 -11   1  12   17.40    8.00
  11   1 -12   27.30    4.30
  -9  -1  12    9.90    7.20
   9  -1 -12   11.00    3.70
  -9   1  12    7.00    7.00
   9   1 -12    6.30    2.70
  -7  -1  12   17.10    6.80
   7  -1 -12   20.40    3.90
   7   1 -12   25.90    4.10
  -7   1  12   23.00    7.30
   5  -1 -12   40.70    4.40
  -5  -1  12   33.20    6.70
  -5   1  12   33.40    6.40
   5   1 -12   35.90    4.10
   3  -1 -12   66.69    3.30
  -3  -1  12   64.49    7.40
   3  -1 -12   65.09    3.30
   3  -1 -12   62.19    5.10
  -3  -1  12   64.89    3.00
  -3   1  12   60.99    7.20
   3   1 -12   61.59    4.80
  -1  -1  12   44.40    7.80
   1  -1 -12   35.20    3.90
   1  -1 -12   31.40    2.90
  -1  -1  12   30.50    3.00
   1   1 -12   33.30    3.50
  -1   1  12   36.20    3.40
  -1   1  12   37.90    7.00
   1  -1  12    7.50    5.10
  -1  -1 -12    6.80    2.40
   1  -1  12    4.50    2.40
  -1   1 -12    7.20    1.80
  -1   1 -12    6.40    2.10
   1   1  12    2.80    4.00
   1   1  12    6.50    2.80
  -3  -1 -12    3.00    2.00
   3  -1  12    4.40    2.70
   3  -1  12    5.70    4.90
   3   1  12    3.60    2.90
  -3   1 -12    7.70    2.10
   3   1  12   10.40    5.40
  -5  -1 -12   18.70    2.80
   5  -1  12   18.70    4.60
   5  -1  12   16.20    6.30
   5   1  12   20.10    6.80
   5   1  12   20.20    4.70
  -5   1 -12   17.60    2.70
  -7  -1 -12   21.90    2.60
   7  -1  12   19.00    5.00
  -7  -1 -12   25.10    2.70
  -7  -1 -12   28.10    8.10
   7   1  12   17.60    5.00
  -7   1 -12   24.00    2.70
  -7   1 -12   21.60    2.80
  -7   1 -12   24.60    6.80
  -9  -1 -12    8.50    6.10
   9  -1  12    2.70    4.30
  -9   1 -12    5.20    4.90
   9   1  12   11.70    4.70
 -11  -1 -12    4.00    5.60
  11  -1  12    0.10    3.40
  11   1  12    2.30    3.70
 -11   1 -12   -2.00    4.50
 -13  -1 -12    0.20    6.10
  13  -1  12    1.20    4.80
  13   1  12    6.20    4.50
 -13   1 -12    9.80    7.40
  15  -1  12    4.30    4.60
 -15  -1 -12   -0.40    6.90
 -15   1 -12   -4.10    6.40
  15   1  12    3.00    4.30
  17  -1  12   -3.10    3.60
 -17  -1 -12   -3.30    7.90
 -17   1 -12   -3.90    7.80
  17   1  12   -4.40    3.60
  20  -2 -12   -2.30    2.20
  20  -2 -12    0.90    2.70
  20   2 -12    0.60    3.40
 -18  -2  12   10.30    7.40
  18  -2 -12    8.90    3.30
  18  -2 -12    0.40    2.60
  18   2 -12    1.80    2.80
 -18   2  12    6.60    7.80
  18   2 -12    5.10    3.20
 -16  -2  12   -0.70    7.10
  16  -2 -12   -2.40    2.20
  16  -2 -12    1.60    2.80
  16   2 -12    1.60    2.40
  16   2 -12    2.20    3.20
 -16   2  12    3.00    7.50
 -14  -2  12   13.30   10.30
  14  -2 -12    2.90    2.70
  14  -2 -12    2.10    3.40
 -14   2  12   -1.60    6.90
  14   2 -12    4.20    2.20
  14   2 -12    2.40    3.10
 -12  -2  12   18.10    8.70
  12  -2 -12   21.30    4.80
 -12  -2  12   43.80    3.40
 -12  -2  12   34.90    4.10
  12  -2 -12   29.70    4.30
  12   2 -12   29.70    5.50
 -12   2  12   28.20    9.20
  10  -2 -12   66.09    6.40
 -10  -2  12   61.99    4.20
 -10  -2  12   48.40    3.50
  10  -2 -12   55.39    4.10
 -10  -2  12   65.29   11.30
  10   2 -12   66.29    5.90
 -10   2  12   58.89   10.50
 -10   2  12   62.89    4.60
   8  -2 -12   11.30    2.50
   8  -2 -12   10.40    3.40
   8  -2 -12   11.90    2.50
  -8  -2  12    8.80    6.50
   8   2 -12   15.00    3.50
  -8   2  12    7.90    7.00
   6  -2 -12   91.69    4.80
  -6  -2  12   88.79    9.90
   6  -2 -12  114.99    7.30
   6  -2 -12  105.89    4.90
  -6   2  12   96.89    9.80
   6   2 -12  106.69    6.70
  -4  -2  12   55.39    8.10
   4  -2 -12   51.89    3.50
  -4  -2  12   52.79    3.40
   4  -2 -12   57.09    3.70
  -4   2  12   49.90    5.60
  -4   2  12   55.99    7.50
   4   2 -12   58.29    5.10
   2  -2 -12  183.88    7.80
  -2  -2  12  171.88   11.70
  -2  -2  12  197.48    7.70
   2  -2 -12  199.48    7.80
   2   2 -12  187.88    8.90
   2   2 -12  181.18    7.10
  -2   2  12  188.08    9.70
  -2   2  12  183.88   11.50
   0  -2  12   -3.40    3.90
   0  -2  12    0.50    2.50
   0   2  12   -0.90    4.30
   0   2  12   -1.40    2.50
   0   2  12    2.40    2.90
   0   2 -12    1.90    2.20
   2  -2  12    6.60    3.20
   2  -2  12    8.30    5.20
   2   2  12   13.90    3.90
  -2   2 -12   10.20    2.60
   2   2  12   11.60    5.80
   2   2  12    9.00    3.40
   4  -2  12   10.00    3.90
   4  -2  12   13.60    6.20
   4   2  12   11.50    3.80
   4   2  12    9.00    5.10
  -4   2 -12   14.10    2.90
   4   2  12    8.80    3.10
  -6  -2 -12    0.40    4.40
   6  -2  12   -2.70    3.00
   6   2  12    3.00    4.10
  -6   2 -12    1.50    2.10
  -8  -2 -12    2.90    1.90
   8  -2  12    3.00    4.10
   8  -2  12   -0.20    1.60
  -8  -2 -12    0.30    5.20
   8   2  12    1.60    4.20
  -8   2 -12    5.60    2.40
  -8   2 -12    6.50    5.90
  10  -2  12   23.40    5.20
 -10  -2 -12   25.00    8.20
  10   2  12   33.40    6.40
 -10   2 -12   25.20    8.00
  12  -2  12    1.40    3.30
 -12  -2 -12    7.20    6.50
 -12   2 -12   -0.70    5.50
  12   2  12   13.80    5.40
 -14  -2 -12    2.50    7.00
  14  -2  12   10.00    5.20
 -14   2 -12   17.50    8.30
  14   2  12    7.20    5.10
  16  -2  12   -0.10    4.30
 -16  -2 -12    0.10    8.50
 -16   2 -12   -0.70    7.80
  16   2  12    5.90    5.00
 -19  -3  12   12.20    9.00
  19  -3 -12   13.70    3.80
  19  -3 -12    2.60    3.50
  19   3 -12   -3.50    2.80
  19   3 -12    4.70    3.60
 -19   3  12    9.10    8.20
  17  -3 -12   12.00    4.50
 -17  -3  12   16.80    8.90
  17  -3 -12   19.60    4.00
 -17   3  12   28.90    9.90
  17   3 -12    9.60    4.50
  17   3 -12   12.00    3.80
 -15  -3  12    1.20    7.30
  15  -3 -12    0.70    2.90
  15  -3 -12   -2.30    3.00
  15   3 -12    1.80    2.90
 -15   3  12   10.50    8.20
 -13  -3  12    7.80    8.20
  13  -3 -12    9.20    3.30
 -13  -3  12    5.10    3.30
  13  -3 -12    3.00    3.30
 -13   3  12   -3.00    6.90
  13   3 -12    9.50    3.90
  11  -3 -12   69.29    5.60
 -11  -3  12   87.09    5.80
  11  -3 -12   67.39    6.60
 -11  -3  12   80.49   11.70
 -11   3  12   81.29   11.90
  11   3 -12   85.79    6.90
   9  -3 -12    1.80    3.10
  -9  -3  12   -1.40    2.60
  -9  -3  12    4.70    3.40
  -9  -3  12    0.90    6.70
  -9   3  12   -4.50    6.50
   9   3 -12    2.10    2.90
  -9   3  12   -0.10    4.00
  -7  -3  12    4.30    3.40
  -7  -3  12    1.70    5.70
   7  -3 -12    6.60    2.90
  -7  -3  12   -1.80    2.50
   7   3 -12    6.90    3.40
  -7   3  12    7.20    3.40
  -7   3  12    1.70    5.30
  -5  -3  12   50.49    4.50
  -5  -3  12   39.00    4.30
   5  -3 -12   44.10    4.40
  -5  -3  12   58.19    9.10
  -5   3  12   54.59    7.10
  -5   3  12   53.49    8.20
   5   3 -12   47.30    5.20
  -3  -3  12    3.10    5.10
  -3  -3  12    3.30    2.80
   3  -3 -12    5.10    3.00
  -3   3  12   -3.40    4.50
   3   3 -12    1.60    2.80
  -3   3  12    3.80    3.10
  -1  -3  12   61.49    8.80
   1  -3 -12   50.39    4.80
  -1  -3  12   46.70    4.90
   1   3 -12   46.80    5.10
  -1   3  12   40.80    5.70
  -1   3  12   62.09    8.90
   1  -3  12    2.20    3.10
   1  -3  12    1.80    5.50
   1   3  12    1.30    3.70
   1   3  12   -1.30    5.10
  -1   3 -12    0.70    2.40
   1   3  12   -0.40    3.20
   3  -3  12    2.90    3.80
   3  -3  12   -5.80    5.10
   3   3  12    5.00    3.40
  -3   3 -12    5.60    3.00
   3   3  12    1.80    4.00
   3   3  12    1.50    4.90
  -5  -3 -12   15.10    6.40
   5  -3  12    5.60    6.20
   5  -3  12   12.20    4.70
  -5   3 -12   10.20    3.10
   5   3  12   14.10    3.80
   5   3  12    9.30    4.90
   7  -3  12   13.70    4.70
  -7  -3 -12   14.40    6.00
   7   3  12   11.40    4.80
   7   3  12   12.50    3.40
  -7   3 -12   13.40    6.20
  -7   3 -12   10.20    3.00
  -9  -3 -12   23.50    7.30
   9  -3  12   27.70    6.20
   9   3  12   27.50    3.90
  -9   3 -12   22.40    7.20
   9   3  12   19.90    5.40
  -9   3 -12   25.50    4.30
  11  -3  12    7.50    4.60
 -11   3 -12    1.80    6.30
  11   3  12    1.60    3.30
 -11   3 -12    3.40    1.90
  13  -3  12   -1.30    3.90
 -13  -3 -12   -7.00    6.60
  13   3  12   -2.70    3.40
 -13   3 -12    2.70    6.90
 -15  -3 -12   16.00   10.60
  15  -3  12    3.30    4.70
  15   3  12    7.30    5.00
 -15   3 -12    0.00    7.70
 -18  -4  12   -2.20    3.70
  18  -4 -12    1.10    4.00
 -18  -4  12   21.10   10.00
  18  -4 -12    2.30    3.70
  18   4 -12    2.00    3.80
 -18   4  12   17.50    9.60
 -16  -4  12   25.10    8.70
  16  -4 -12   -2.70    2.50
 -16  -4  12   -1.70    3.20
  16  -4 -12    8.70    3.50
  16   4 -12    6.20    3.60
 -16   4  12    8.90    7.50
  14  -4 -12    9.00    3.40
 -14  -4  12    7.00    8.30
  14  -4 -12   -1.40    2.60
 -14  -4  12    3.40    3.80
 -14   4  12   11.10    7.90
  14   4 -12    1.60    3.20
 -12  -4  12    8.10    8.50
 -12  -4  12   -0.60    3.50
  12  -4 -12    5.70    3.10
 -12   4  12    2.00    7.00
 -12   4  12   -1.80    3.60
  12   4 -12    1.90    3.80
 -10  -4  12   -1.30    6.90
  10  -4 -12    4.60    3.50
 -10  -4  12    0.60    3.60
 -10   4  12    2.20    3.90
 -10   4  12    6.50    5.80
  10   4 -12    4.20    3.80
  -8  -4  12   11.50    4.50
  -8  -4  12   16.30    7.60
   8  -4 -12    8.90    3.70
  -8   4  12    3.90    4.00
   8   4 -12    7.90    3.80
  -8   4  12   11.40    6.70
   6  -4 -12   18.80    4.50
  -6  -4  12   15.90    8.40
  -6  -4  12   13.60    4.60
   6   4 -12   20.90    4.50
  -6   4  12   10.70    5.10
  -6   4  12   11.70    6.80
  -4  -4  12   -3.40    6.00
   4  -4 -12    3.10    3.50
  -4  -4  12    4.50    4.00
  -4   4  12    2.80    6.00
  -4   4  12    3.80    3.60
   4   4 -12    0.20    3.30
   2  -4 -12    3.20    3.50
  -2  -4  12    9.60    6.20
  -2  -4  12   10.50    4.20
  -2   4  12   11.20    4.20
  -2   4  12    3.50    5.90
   2   4 -12   13.30    3.80
   0  -4  12   26.00    8.40
   0  -4 -12   16.20    4.50
   0  -4  12   27.40    5.10
   0   4 -12   23.50    4.70
   0   4  12   26.60    5.40
   0   4  12   24.50    7.10
   2  -4  12    0.10    4.20
   2  -4  12   10.30    7.20
   2   4  12   -0.10    4.90
   2   4  12   -1.00    4.20
   2   4  12    5.00    3.80
  -2   4 -12    5.40    3.20
   4  -4  12   17.60    7.50
   4  -4  12   11.60    5.00
  -4  -4 -12   18.50    6.00
  -4   4 -12   14.50    3.80
   4   4  12   13.90    4.30
   4   4  12   10.20    5.00
  -6  -4 -12    4.70    4.70
   6  -4  12    2.00    4.30
  -6   4 -12    2.80    4.70
  -6   4 -12    0.00    2.40
   6   4  12    5.40    4.60
   6   4  12    0.20    3.30
   8  -4  12    2.50    4.40
  -8  -4 -12    0.20    5.70
   8   4  12    3.30    4.90
  -8   4 -12    1.80    4.60
  -8   4 -12   -0.80    2.40
   8   4  12    2.00    3.00
  10  -4  12   -0.50    4.00
 -10  -4 -12    1.50    7.30
 -10   4 -12    5.60    2.60
  10   4  12    6.70    3.20
  10   4  12    3.70    4.30
 -10   4 -12   -8.20    4.50
 -12  -4 -12   -2.90    7.50
  12  -4  12    3.00    3.80
  12   4  12    8.00    2.50
 -12   4 -12    3.60    2.20
 -12   4 -12   -1.10    6.10
  12   4  12    5.80    4.90
  14  -4  12   -1.50    3.50
 -14  -4 -12   -8.00    9.50
 -14   4 -12   -6.00    7.10
  14   4  12    2.30    4.80
 -15  -5  12   50.19   10.90
 -13  -5  12    6.10    4.50
 -13   5  12    3.60    4.20
 -13   5  12   37.80    8.80
 -11  -5  12    1.90    4.00
 -11  -5  12   13.40    8.20
  11  -5 -12    4.80    3.10
  11   5 -12   -3.70    3.20
 -11   5  12    5.80    7.10
 -11   5  12    0.80    4.10
   9  -5 -12   30.30    5.40
  -9  -5  12   46.20   10.50
  -9  -5  12   34.00    5.90
  -9   5  12   56.59    9.40
  -9   5  12   36.90    6.50
   9   5 -12   31.40    5.80
  -7  -5  12    7.30    7.60
  -7  -5  12    0.70    4.50
   7  -5 -12    0.30    3.30
  -7   5  12    0.90    5.80
  -5  -5  12   -2.00    4.40
   5  -5 -12    1.90    3.40
  -5  -5  12   -4.60    6.10
   5   5 -12    0.60    3.50
  -5   5  12    7.30    7.10
  -5   5  12    2.60    3.90
  -3  -5  12    3.40    4.30
   3  -5 -12   -3.00    3.50
  -3  -5  12    7.40    5.90
   3   5 -12    7.30    3.90
  -3   5  12    3.60    6.10
  -3   5  12    0.60    3.90
  -1  -5  12   18.20    8.60
  -1  -5  12   26.70    5.50
   1  -5 -12    6.40    4.10
  -1   5  12   25.40    7.10
  -1   5  12   13.10    4.70
   1   5 -12   15.60    4.40
  -1  -5 -12    1.50    3.40
   1  -5  12    5.50    7.30
   1  -5  12   -1.00    4.20
   1   5  12   -2.20    3.10
   1   5  12    0.00    5.70
  -1   5 -12    1.30    3.20
  -3  -5 -12   36.10    6.30
  -3  -5 -12   52.99    7.90
   3  -5  12   36.70    6.80
   3  -5  12   67.69   11.20
   3   5  12   49.60    6.60
  -3   5 -12   43.70    5.80
   5  -5  12    7.60    4.90
  -5  -5 -12   -2.20    5.00
   5   5  12    2.10    3.60
  -5   5 -12   -2.20    3.80
  -5   5 -12   -0.60    3.00
   5   5  12    1.20    4.90
   7  -5  12    0.40    3.90
  -7  -5 -12   -4.40    6.30
  -7   5 -12   -0.20    4.10
   7   5  12    3.00    3.40
  -7   5 -12   -3.40    2.40
   7   5  12    1.50    4.50
  -9  -5 -12    4.80    9.20
   9  -5  12    5.80    5.20
   9   5  12    0.80    4.80
  -9   5 -12   -2.20    5.80
   9   5  12    6.80    3.70
  -9   5 -12    0.90    2.40
  11  -5  12    3.90    4.50
 -11  -5 -12   -8.10    9.80
  11   5  12    1.90    3.10
 -11   5 -12    2.50    2.40
 -11   5 -12  -10.90    4.80
  11   5  12    2.90    4.90
 -13  -5 -12  -18.80   12.70
  13  -5  12    9.10    5.90
  13   5  12   -0.60    5.10
 -13   5 -12    4.50    2.40
 -13   5 -12  -13.00    6.50
  13   5  12    5.60    3.00
  -6  -6  12   35.70    6.90
   6  -6 -12   16.80    5.30
  -6   6  12   24.30    5.70
   6   6 -12   21.60    5.20
  -4  -6  12   -1.40    4.30
  -4  -6  12   16.60    6.60
   4  -6 -12    7.10    4.60
  -4   6  12    3.50    4.30
  -2  -6  12    1.70    6.90
   2  -6 -12    1.70    4.40
  -2  -6  12   11.80    4.60
   2   6 -12   -1.50    3.50
  -2   6  12    7.90    4.80
  -2   6  12    0.70    3.70
   0  -6  12   13.00    8.00
   0  -6  12    4.10    4.90
   0  -6 -12    0.70    4.40
   0   6  12    3.90    4.10
   0   6 -12    4.20    3.60
  -2  -6 -12   14.90    5.30
  -2  -6 -12    5.80    4.90
   2  -6  12   11.30    5.70
   2   6  12    5.80    4.60
  -2   6 -12    2.90    3.70
  -4  -6 -12   -3.00    5.90
  -4  -6 -12    0.20    4.20
   4  -6  12    1.30    4.90
  -4   6 -12    0.90    5.70
  -4   6 -12    2.50    3.50
  -6  -6 -12   14.20    5.80
   6  -6  12   11.50    5.50
  -6  -6 -12    4.00    7.80
  -6   6 -12   11.40    5.50
   6   6  12   12.30    5.30
  -6   6 -12   13.90    3.90
  -8  -6 -12   -7.00    9.20
   8  -6  12    5.00    3.70
  -8   6 -12    1.80    5.60
   8   6  12   -1.10    4.50
  -8   6 -12    3.10    3.50
   8   6  12    1.00    3.40
  10  -6  12    8.50    5.80
  10   6  12   -2.60    4.10
 -10   6 -12   -6.60    6.20
  10   6  12    7.00    4.10
 -10   6 -12    0.90    2.50
  -3  -7  12   14.90    5.80
   1  -7 -12    0.50    4.50
  -1  -7  12   -1.20    4.90
  -1   7  12   -0.50    4.20
   1   7 -12    3.20    3.70
  -1  -7 -12    6.80    4.60
   1  -7  12   13.90    5.80
   1   7  12    7.50    4.90
  -1   7 -12   10.60    3.90
  -3  -7 -12    3.70    5.00
   3  -7  12    4.40    5.40
  -3   7 -12   -1.80    3.90
   3   7  12   -3.90    3.50
  -3   7 -12    0.80    3.50
  -5  -7 -12   17.10    6.20
   5  -7  12   17.80    6.30
  -5   7 -12   10.60    4.20
   5   7  12   17.80    5.60
  -5   7 -12    5.80    4.80
   7  -7  12   17.20    6.40
  -7  -7 -12   -1.20    6.00
   7   7  12   10.80    5.30
  -7   7 -12   14.20    4.60
  -2  -8  12    5.10    5.10
   2  -8 -12   -1.90    5.10
   2   8 -12    3.50    4.50
  -2   8  12    3.10    5.10
   0   8  12    1.00    4.80
  20   0 -13   -3.10    2.50
  20   0 -13   -0.40    2.50
 -20   0  13    2.50    7.10
  18   0 -13    1.40    2.60
 -18   0  13    2.50    7.30
  18   0 -13    0.00    2.50
  16   0 -13    2.30    2.80
 -16   0  13  -10.20    6.80
  16   0 -13   -0.90    2.20
 -14   0  13    8.50    2.20
  14   0 -13   -0.60    1.90
  14   0 -13    2.80    3.00
  12   0 -13    0.80    2.30
 -12   0  13  -13.70    6.30
  10   0 -13   -0.70    1.80
 -10   0  13   -2.70    7.00
  -8   0  13   -2.00    5.80
   8   0 -13    1.60    2.10
   6   0 -13    3.10    2.40
  -6   0  13   -1.90    5.00
  -4   0  13   -2.10    4.20
   4   0 -13   -0.90    1.80
  -2   0  13    1.80    1.50
   2   0 -13   -0.90    1.40
   2   0 -13    1.50    1.30
  -2   0  13    0.80    4.70
   0   0  13    1.70    3.80
   0   0 -13    2.40    1.50
   0   0 -13   -1.50    1.70
   0   0  13    3.10    2.30
   2   0  13   -0.50    2.80
   2   0  13   -3.90    3.90
  -2   0 -13    2.10    1.80
  -4   0 -13   -1.00    1.70
   4   0  13   -4.10    4.90
   4   0  13   -2.30    3.30
   6   0  13   -6.10    5.20
   6   0  13    0.10    3.90
  -6   0 -13   -1.40    1.40
  -6   0 -13    1.40    1.80
  -8   0 -13   -2.90    4.10
   8   0  13    2.40    4.00
  -8   0 -13    0.10    1.50
  10   0  13    0.70    4.40
 -10   0 -13    0.80    4.20
  12   0  13    0.80    4.70
 -12   0 -13   -0.60    5.20
 -14   0 -13    3.00    7.30
  14   0  13    0.00    4.30
 -16   0 -13   -5.80    8.10
  16   0  13   -1.70    4.40
  19  -1 -13   -4.90    2.70
 -19  -1  13   15.40    8.20
  19  -1 -13    0.70    3.40
  19   1 -13    5.60    3.10
 -19   1  13    7.90    7.70
  19   1 -13    5.90    3.60
 -17  -1  13    2.70    7.50
  17  -1 -13    1.70    2.40
  17  -1 -13    1.90    2.60
  17   1 -13   -1.50    2.40
  17   1 -13   -0.60    2.30
 -17   1  13   10.30    8.80
  15  -1 -13  104.29    5.90
 -15  -1  13  105.59   13.30
  15  -1 -13   95.09    7.60
 -15   1  13  102.59   13.40
  15   1 -13   93.39    5.30
  15   1 -13  107.59    7.80
 -13  -1  13   77.29    4.70
 -13  -1  13   56.49   10.90
  13  -1 -13   76.69    6.60
  13  -1 -13   76.09    4.30
  13   1 -13   66.79    6.10
 -13   1  13   74.29    4.60
  13   1 -13   63.39    3.80
 -13   1  13   59.89   11.20
  11  -1 -13   38.20    5.70
 -11  -1  13   29.40    9.10
  11  -1 -13   32.40    2.50
 -11   1  13   34.00    9.60
  11   1 -13   34.40    5.10
  -9  -1  13   85.59   10.90
   9  -1 -13   87.59    7.00
   9   1 -13   86.29    6.50
  -9   1  13   77.09   11.30
  -7  -1  13   -4.80    5.20
   7  -1 -13   -1.50    2.10
   7   1 -13    0.40    2.10
  -7   1  13    1.50    5.10
   5  -1 -13   71.99    5.80
  -5  -1  13   65.89    8.50
   5   1 -13   71.69    5.60
  -5   1  13   59.99    8.00
   3  -1 -13   11.90    3.20
   3  -1 -13   11.50    2.00
   3  -1 -13   10.10    1.80
  -3  -1  13   11.60    5.70
  -3   1  13   14.00    5.30
   3   1 -13   14.50    3.10
  -1  -1  13   28.80    7.30
   1  -1 -13   27.60    2.80
   1  -1 -13   21.20    3.90
  -1  -1  13   23.60    3.10
  -1   1  13   27.60    3.50
   1   1 -13   22.60    3.60
   1   1 -13   27.70    4.10
  -1   1  13   29.50    7.00
  -1  -1 -13   98.89    6.10
   1  -1  13   84.49    9.20
   1  -1  13   98.59    5.80
  -1   1 -13   96.49    5.70
   1   1  13   90.09    9.10
   1   1  13   99.99    5.70
  -3  -1 -13   29.30    3.70
   3  -1  13   25.60    6.90
   3  -1  13   29.10    4.40
   3   1  13   20.60    6.70
  -3   1 -13   22.40    3.10
   3   1  13   28.40    4.70
   5  -1  13   26.90    4.90
  -5  -1 -13   32.40    3.90
   5  -1  13   32.00    8.10
   5   1  13   37.00    5.30
  -5   1 -13   29.80    3.50
   5   1  13   24.10    6.50
  -7  -1 -13  222.88    8.70
   7  -1  13  202.58   11.50
  -7  -1 -13  232.28   14.90
  -7  -1 -13  222.28    8.50
   7   1  13  237.58   11.90
  -7   1 -13  229.08    8.60
  -7   1 -13  234.28   15.20
  -7   1 -13  211.78    8.80
   9  -1  13   41.30    7.00
  -9  -1 -13   53.09   10.20
   9   1  13   31.90    6.20
  -9   1 -13   42.30    8.10
  11  -1  13   12.30    7.70
 -11  -1 -13   15.60    7.60
 -11   1 -13   18.40    7.90
  13  -1  13    3.40    4.20
 -13  -1 -13    3.60    6.80
 -13   1 -13    0.00    6.30
  13   1  13    8.60    5.00
 -15  -1 -13   -6.00    7.00
  15  -1  13   -2.90    4.00
 -15   1 -13   -1.20    6.10
  15   1  13    9.10    6.00
  18  -2 -13    2.70    2.80
 -18  -2  13    6.10    6.30
  18  -2 -13    3.20    2.80
 -18   2  13    1.00    6.60
  18   2 -13    2.40    2.80
  18   2 -13    3.40    2.60
  16  -2 -13    2.50    3.20
 -16  -2  13   -2.00    6.50
  16  -2 -13    1.70    2.70
 -16   2  13    5.30    7.70
  16   2 -13    5.30    3.30
  16   2 -13    0.30    2.20
 -14  -2  13   14.40    8.00
  14  -2 -13   17.30    4.30
  14  -2 -13   24.30    4.00
  14   2 -13   13.30    3.80
 -14   2  13   25.60   13.70
  12  -2 -13    0.40    2.00
  12  -2 -13   -0.80    2.40
 -12  -2  13    7.60    2.60
 -12  -2  13    2.80    7.20
 -12   2  13   -5.10    6.60
  12   2 -13    4.50    2.90
 -10  -2  13    3.10    7.00
  10  -2 -13   15.40    4.30
  10  -2 -13   17.30    2.90
 -10   2  13   15.60    3.10
  10   2 -13   20.00    4.40
 -10   2  13   -1.00    6.70
   8  -2 -13    1.20    2.50
   8  -2 -13    2.20    2.10
  -8  -2  13    5.70    6.40
   8  -2 -13    2.80    1.80
  -8   2  13   -3.00    5.50
   8   2 -13    3.90    2.90
  -6  -2  13    7.80    6.10
   6  -2 -13   12.50    3.00
   6  -2 -13   16.00    2.60
   6  -2 -13   11.10    3.70
   6   2 -13   13.10    3.30
  -6   2  13    8.40    5.60
  -4  -2  13   14.90    6.10
   4  -2 -13   12.00    2.40
   4  -2 -13    8.10    3.40
  -4  -2  13   18.20    2.60
   4  -2 -13   17.60    2.90
   4   2 -13   21.60    3.60
  -4   2  13   19.00    6.30
  -2  -2  13   -3.00    4.10
   2  -2 -13    2.60    2.10
  -2  -2  13    1.00    2.10
   2  -2 -13    2.60    2.10
   2   2 -13    4.60    1.90
   2   2 -13    3.30    2.50
  -2   2  13   -3.40    4.50
   0  -2  13   37.60    4.20
   0  -2  13   42.00    8.00
   0   2  13   41.80    7.20
   0   2  13   40.80    5.10
   0   2 -13   41.80    4.50
   2  -2  13   -0.80    4.80
   2  -2  13    2.60    3.00
   2   2  13    6.10    3.40
  -2   2 -13    4.50    2.60
   2   2  13    3.60    5.20
   4  -2  13   -4.20    5.00
  -4  -2 -13    0.70    1.90
   4  -2  13   -0.10    2.90
   4   2  13   -2.60    3.30
   4   2  13    3.30    5.10
  -4   2 -13   -1.70    1.80
  -6  -2 -13    5.00    5.70
   6  -2  13    4.50    4.10
  -6  -2 -13    9.50    2.70
  -6   2 -13   16.40    3.00
   6   2  13   12.50    4.60
  -8  -2 -13   90.19    5.30
  -8  -2 -13   94.09    9.90
   8  -2  13   83.09    8.10
  -8   2 -13   89.89   10.10
  -8   2 -13   94.99    5.20
   8   2  13   91.89    8.20
 -10  -2 -13   24.10    7.50
  10  -2  13   26.00    5.90
  10   2  13   31.40    6.50
 -10   2 -13   35.30    9.90
 -12  -2 -13   10.80    7.70
  12  -2  13    8.50    4.90
 -12   2 -13   10.80    6.50
  12   2  13    8.30    4.60
  14  -2  13    0.40    3.50
 -14  -2 -13    4.30    7.30
  14   2  13    1.80    5.00
 -14   2 -13    0.40    6.90
  16  -2  13   -0.70    4.00
 -16  -2 -13   -8.70    8.20
  16   2  13    7.00    5.70
 -16   2 -13  -10.20    7.40
  17  -3 -13   14.90    3.40
 -17  -3  13   17.80    8.40
 -17  -3  13   11.30    3.60
  17  -3 -13   10.50    3.60
 -17   3  13   21.40    8.40
  17   3 -13   12.00    4.40
  15  -3 -13    9.40    3.30
  15  -3 -13   11.70    4.40
 -15  -3  13    2.80    7.90
 -15  -3  13    7.50    3.20
 -15   3  13   19.00    8.70
  15   3 -13    7.50    3.90
 -13  -3  13   -1.00    3.10
  13  -3 -13    1.10    3.10
 -13  -3  13   -2.60    7.20
  13  -3 -13    4.80    2.80
 -13   3  13    3.10    7.00
  13   3 -13   -2.90    3.00
 -11  -3  13    3.70    2.50
  11  -3 -13    1.30    2.50
 -11  -3  13    3.10    3.10
 -11  -3  13   -6.50    6.40
  11  -3 -13    0.20    2.20
 -11   3  13   -1.20    6.60
  11   3 -13   -1.00    2.20
  -9  -3  13   20.20    3.80
  -9  -3  13   12.00    3.10
  -9  -3  13   10.40    7.50
  -9   3  13   20.90    5.20
   9   3 -13   16.10    4.40
  -9   3  13   10.80    7.30
   7  -3 -13    1.60    2.70
  -7  -3  13    0.00    2.40
  -7  -3  13   -5.00    5.60
  -7  -3  13    0.90    2.80
   7   3 -13   -2.40    2.80
  -7   3  13    0.40    5.60
  -7   3  13    0.70    3.60
  -5  -3  13   89.09    5.30
   5  -3 -13   85.49    5.60
  -5  -3  13   89.79   11.40
  -5   3  13   84.59    7.40
   5   3 -13   80.09    6.60
  -5   3  13   80.89   10.00
  -3  -3  13   81.49    5.40
  -3  -3  13   66.79    9.80
   3  -3 -13   72.39    5.30
  -3   3  13   88.39   10.30
   3   3 -13   80.39    6.20
  -3   3  13   73.69    6.90
  -1  -3  13   -1.80    5.20
   1  -3 -13    0.20    2.70
  -1   3  13    6.30    5.60
   1   3 -13    1.10    2.80
  -1   3  13    0.90    3.00
   1  -3  13   32.40    5.10
   1  -3  13   35.10    8.20
   1   3  13   34.90    5.50
   1   3  13   33.20    5.60
  -1   3 -13   34.40    4.60
   1   3  13   46.60    9.10
   3  -3  13   39.10    5.80
   3  -3  13   27.40    8.50
   3   3  13   42.60    6.10
   3   3  13   43.40    9.00
   3   3  13   31.80    4.90
  -3   3 -13   45.90    5.40
   5  -3  13    4.70    6.70
  -5  -3 -13    4.80    6.10
   5  -3  13    7.00    4.50
   5   3  13    6.70    3.50
   5   3  13    3.80    4.30
  -5   3 -13    4.50    2.80
  -7  -3 -13   27.30    7.00
   7  -3  13   38.80    6.20
   7   3  13   28.00    4.30
  -7   3 -13   34.20    7.70
   7   3  13   29.30    5.70
  -7   3 -13   29.50    4.10
  -9  -3 -13   13.90    6.40
   9  -3  13    9.10    4.40
  -9   3 -13   14.50    2.90
   9   3  13   14.60    5.40
  -9   3 -13   11.90    5.40
 -11  -3 -13    1.00    6.00
  11  -3  13   -0.60    4.00
 -11  -3 -13    6.20    2.20
 -11   3 -13    9.30    6.00
  11   3  13    5.50    4.60
 -13  -3 -13   -3.00    6.70
  13  -3  13   -2.90    3.60
 -13   3 -13   -5.30    5.40
  13   3  13   -2.80    3.60
 -15  -3 -13   -7.80    9.50
  15  -3  13    2.00    4.80
  15   3  13    6.60    5.20
 -15   3 -13   -3.20    7.00
 -16  -4  13   20.90    9.20
 -16  -4  13   -0.50    3.70
  16  -4 -13   10.10    3.20
  16  -4 -13   -0.50    2.80
 -16   4  13   33.80    9.30
  16   4 -13   -2.20    3.10
  14  -4 -13    4.10    3.40
  14  -4 -13    5.50    2.40
 -14  -4  13    1.70    3.60
 -14  -4  13   16.10    7.50
 -14   4  13   51.59   18.00
  14   4 -13    1.20    3.60
 -12  -4  13   11.60    8.10
  12  -4 -13   -0.60    2.70
 -12  -4  13    5.70    3.60
 -12   4  13    4.90    4.30
 -12   4  13    6.10    6.70
  12   4 -13    4.10    3.50
 -10  -4  13   -0.20    3.60
  10  -4 -13    1.60    2.70
 -10  -4  13   -0.80    7.20
 -10   4  13    0.70    6.10
 -10   4  13    1.50    7.60
  10   4 -13    2.10    5.30
  -8  -4  13   43.40    5.50
   8  -4 -13   42.20    5.40
  -8  -4  13   37.70    9.20
  -8   4  13   50.69    9.10
   8   4 -13   36.40    5.90
  -8   4  13   34.70    6.40
  -6  -4  13   71.79   11.60
   6  -4 -13   57.09    5.60
  -6  -4  13   60.09    5.90
   6   4 -13   58.09    6.60
  -6   4  13   74.29   10.80
  -6   4  13   49.40    7.00
  -4  -4  13   20.40    4.90
  -4  -4  13   17.70    8.10
   4  -4 -13   22.20    4.60
  -4   4  13   24.40    8.40
   4   4 -13   22.30    4.70
  -4   4  13   15.80    5.10
   2  -4 -13    4.80    3.40
  -2  -4  13    0.60    3.70
  -2  -4  13    5.70    6.50
  -2   4  13    1.00    5.90
  -2   4  13   -2.10    3.40
   2   4 -13    1.10    2.80
   0  -4  13    0.80    3.60
   0  -4  13   -2.70    7.10
   0  -4 -13    3.20    3.90
   0   4 -13    2.80    3.20
   0   4  13    0.30    6.00
   0   4  13    0.30    3.60
   2  -4  13   83.49   11.80
   2  -4  13   90.49    7.80
   2   4  13   78.99    9.70
   2   4  13   77.29    7.40
   2   4  13   76.19    7.20
  -2   4 -13   85.89    6.70
   4  -4  13   43.70    9.80
  -4  -4 -13   36.00    7.40
   4  -4  13   38.80    6.50
   4   4  13   28.60    6.00
   4   4  13   32.10    5.10
  -4   4 -13   36.00    4.90
   6  -4  13   14.70    4.90
  -6  -4 -13   17.80    6.30
   6   4  13   22.30    4.20
  -6   4 -13   13.80    5.60
   6   4  13   18.10    5.40
  -6   4 -13   14.40    3.60
  -8  -4 -13   19.50    7.00
   8  -4  13   26.40    9.50
  -8   4 -13   14.80    6.00
  -8   4 -13   16.90    3.70
   8   4  13   20.70    6.20
   8   4  13   20.30    4.30
  10  -4  13    6.80    4.10
  10   4  13    0.20    2.60
 -10   4 -13    2.20    2.60
 -10   4 -13   -2.70    5.40
  10   4  13    5.70    4.80
 -12  -4 -13   -7.00    7.20
  12  -4  13   -2.80    3.70
  12   4  13    2.20    2.20
 -12   4 -13    0.60    5.40
  12   4  13   -6.90    3.80
 -12   4 -13    1.20    1.90
 -14  -4 -13  -10.90   10.00
  14  -4  13   10.00    6.00
  14   4  13   -0.90    4.80
 -14   4 -13   -3.40    7.10
 -15  -5  13   22.60    8.30
  15  -5 -13   17.50    3.50
  15   5 -13    2.10    3.80
 -13  -5  13   29.50    8.70
 -11  -5  13    0.90    6.50
  11  -5 -13    6.50    3.40
 -11  -5  13    3.10    4.30
 -11   5  13   20.10    7.10
 -11   5  13   -4.50    3.00
  11   5 -13    0.40    3.50
  -9  -5  13   33.70    9.40
  -9  -5  13   13.70    4.50
   9  -5 -13    9.70    4.30
  -9   5  13   31.30    8.20
   9   5 -13   15.00    4.60
  -9   5  13   13.00    5.20
  -7  -5  13   12.40    4.70
   7  -5 -13    7.90    3.60
  -7  -5  13   23.70    9.00
   7   5 -13   12.80    4.60
  -7   5  13   20.20    7.30
  -7   5  13    5.30    4.30
   5  -5 -13   49.00    6.60
  -5  -5  13   86.09   12.70
  -5  -5  13   69.49    7.20
  -5   5  13   80.79   10.70
   5   5 -13   83.09   13.50
  -3  -5  13   72.99    7.20
  -3  -5  13   82.29   11.90
   3   5 -13   46.20    6.70
  -3   5  13   88.89   11.50
  -3   5  13   71.69    7.40
  -1  -5  13    2.30    4.10
  -1  -5  13    1.00    7.70
   1  -5 -13   -2.10    3.30
  -1   5  13   -0.90    6.20
   1   5 -13    2.70    3.50
  -1   5  13    2.20    3.60
   1  -5  13   19.50    8.60
   1  -5  13   11.20    4.70
  -1  -5 -13    9.90    4.60
  -1   5 -13   13.00    4.10
   1   5  13   16.20    4.70
   1   5  13   22.70    6.90
   3  -5  13    2.80    4.20
  -3  -5 -13    2.60    3.60
   3  -5  13   11.60    7.90
  -3  -5 -13   11.30    5.50
   3   5  13    8.10    3.80
  -3   5 -13    1.20    3.50
   5  -5  13   48.20    7.80
  -5  -5 -13   63.19    9.10
   5   5  13   55.99    6.30
  -5   5 -13   61.89    6.10
  -5   5 -13   43.80    7.60
  -7  -5 -13    2.70    6.90
   7  -5  13   -1.10    3.80
   7   5  13    4.70    3.90
  -7   5 -13   -0.60    4.60
   7   5  13   12.30    5.20
  -7   5 -13   -0.20    2.70
   9  -5  13    0.30    3.90
  -9  -5 -13   -0.90    8.50
  -9   5 -13    4.00    2.70
   9   5  13    1.90    2.70
   9   5  13   -7.40    4.10
  11  -5  13    3.90    4.30
 -11  -5 -13  -15.30    8.20
 -11   5 -13    1.30    2.10
 -11   5 -13   -0.80    6.20
  11   5  13    6.00    3.00
  11   5  13    1.10    4.70
  -8  -6  13   66.69    9.30
  -6  -6  13    6.80    4.80
  -6   6  13    6.40    4.50
   6   6 -13    6.10    4.40
  -4  -6  13    1.80    4.20
  -4  -6  13   21.90    6.80
   4  -6 -13    2.50    4.00
   4   6 -13   -2.70    3.40
  -4   6  13    3.70    4.30
  -4   6  13   19.20    7.10
  -2  -6  13   37.70    9.70
  -2  -6  13   16.80    5.60
   2  -6 -13   22.30    5.50
  -2   6  13   36.80    7.20
   2   6 -13   13.40    4.50
  -2   6  13   16.00    5.50
   0  -6  13    4.70    4.90
   0  -6  13    9.20    8.30
   0   6 -13    5.00    3.40
   0   6  13   -3.50    4.30
   2  -6  13    0.20    4.40
  -2  -6 -13    3.40    4.60
   2  -6  13    9.60    7.10
  -2  -6 -13    1.00    4.60
   2   6  13   -0.80    4.10
  -2   6 -13   -2.00    2.60
   4  -6  13   24.80    6.90
  -4  -6 -13   31.10    8.70
  -4  -6 -13   15.40    5.00
   4   6  13   26.90    6.10
  -4   6 -13   15.60    5.10
  -4   6 -13   24.80    5.00
   6  -6  13    7.80    5.60
  -6  -6 -13   -7.10    7.10
  -6  -6 -13    0.40    4.40
   6   6  13    7.70    4.20
  -6   6 -13    5.60    4.20
  -6   6 -13    2.10    3.80
  -8  -6 -13   -2.00   10.00
   8  -6  13   18.60    5.80
  -8   6 -13    1.40    5.40
  -8   6 -13   -1.50    5.80
   8   6  13   10.60    5.60
   8   6  13   12.00    6.20
 -10  -6 -13  -26.10   12.60
  10  -6  13    6.00    5.50
  10   6  13   -0.90    3.60
 -10   6 -13   -6.80    7.10
 -10   6 -13    7.00    3.10
  10   6  13    1.70    5.40
  -3  -7  13   11.40    5.60
  -1  -7  13   24.60    5.90
  -1  -7 -13    4.70    5.00
   1  -7  13   10.60    5.00
   1   7  13    3.70    3.80
  -1   7 -13    0.60    4.20
   3  -7  13    2.70    5.10
  -3  -7 -13   -0.30    4.60
   3   7  13    0.40    3.90
  -3   7 -13    5.60    3.00
  -3   7 -13   -2.30    3.00
  -5  -7 -13   -0.80    4.70
   5  -7  13    4.90    5.10
   5   7  13    0.90    4.00
  -5   7 -13    8.10    4.00
  -5   7 -13   -8.50    3.80
  18   0 -14   -5.30    2.20
 -18   0  14    8.40    7.40
  18   0 -14   -0.20    2.70
  16   0 -14   -3.70    2.00
 -16   0  14   16.20    3.30
 -16   0  14    3.10    8.00
  16   0 -14   -1.00    2.00
  14   0 -14    8.60    3.60
 -14   0  14    1.90    7.50
 -12   0  14   34.80    9.60
  12   0 -14   46.90    5.10
  10   0 -14   54.29    5.60
 -10   0  14   55.29   11.00
  -8   0  14   19.40    8.10
   8   0 -14   14.20    3.60
   6   0 -14  183.48    9.40
  -6   0  14  158.68   12.60
  -4   0  14    3.10    4.80
   4   0 -14    0.80    2.50
  -2   0  14    4.30    4.70
   2   0 -14    8.70    2.70
   2   0 -14   11.40    1.70
  -2   0  14   12.70    2.40
   0   0  14   -0.30    2.20
   0   0  14   -1.50    4.10
   0   0 -14   -0.30    1.50
   0   0 -14    1.20    1.80
  -2   0 -14   36.50    3.90
   2   0  14   36.90    8.30
   4   0  14   20.90    4.70
   4   0  14   16.10    6.00
  -4   0 -14   18.80    3.10
   6   0  14   88.19    7.80
  -6   0 -14   79.59    4.70
   6   0  14   75.19   10.10
   8   0  14   36.30    6.80
  -8   0 -14   49.10    9.80
  -8   0 -14   40.40    3.20
 -10   0 -14   11.70    6.40
  10   0  14    5.00    4.40
 -12   0 -14    8.40    6.00
  12   0  14   10.30    5.30
  14   0  14   -2.60    3.80
 -14   0 -14   -3.60    6.70
  16   0  14   12.50    5.80
 -16   0 -14   13.80    9.50
 -19  -1  14   11.10    8.60
  19  -1 -14    8.90    3.80
  19  -1 -14    2.80    2.80
 -19   1  14   11.30    8.70
  19   1 -14    4.90    3.80
  19   1 -14   10.20    3.10
  17  -1 -14    4.80    3.10
 -17  -1  14   -4.50    7.00
  17  -1 -14   -0.40    2.30
  17   1 -14    4.30    3.20
 -17   1  14   -1.20    6.70
  17   1 -14   -4.40    1.70
  15  -1 -14    6.70    2.40
 -15  -1  14    9.60    7.20
 -15   1  14   17.00    5.10
 -15   1  14    9.70    8.00
  15   1 -14    5.70    2.10
 -13  -1  14   25.20    9.50
  13  -1 -14   33.90    2.80
  13  -1 -14   37.20    5.80
 -13   1  14   33.40    9.40
  13   1 -14   49.80    7.00
  11  -1 -14  161.58    9.90
 -11  -1  14  127.49   13.60
  11   1 -14  167.88    9.50
 -11   1  14  142.99   14.00
   9  -1 -14    7.40    3.60
  -9  -1  14    9.00    7.70
   9   1 -14    6.90    3.20
  -9   1  14   -1.20    6.00
  -7  -1  14   13.30    7.00
   7  -1 -14   15.00    4.10
   7   1 -14    9.80    3.10
  -7   1  14    9.40    6.40
   5  -1 -14    4.00    2.80
  -5  -1  14   -3.30    5.00
   5   1 -14    9.00    3.20
  -5   1  14   -1.80    4.70
   3  -1 -14    4.40    1.50
   3  -1 -14    3.00    1.60
   3  -1 -14    4.40    2.80
  -3  -1  14    4.90    5.00
   3   1 -14    5.80    2.80
  -3   1  14    6.10    5.80
   1  -1 -14   64.99    4.00
  -1  -1  14   50.79    8.30
  -1  -1  14   64.19    4.30
   1  -1 -14   72.99    5.60
  -1   1  14   70.89    4.60
   1   1 -14   63.69    5.10
  -1   1  14   52.79    7.90
   1   1 -14   64.29    3.70
   1  -1  14   75.99    5.30
  -1  -1 -14   68.29    5.40
   1  -1  14   69.19    9.60
  -1   1 -14   67.19    5.00
   1   1  14   72.09    5.10
   1   1  14   61.49    8.70
   3  -1  14   11.80    5.80
   3  -1  14   15.70    4.00
  -3  -1 -14    8.00    2.60
   3   1  14    9.30    6.20
   3   1  14   16.10    4.30
  -3   1 -14   11.30    2.70
   5  -1  14   14.40    4.50
   5  -1  14   18.00    7.00
  -5  -1 -14   16.30    2.90
  -5   1 -14   26.80    3.30
   5   1  14   20.70    4.80
   5   1  14   22.80    6.90
  -7  -1 -14   15.20    2.50
   7  -1  14   20.20    5.00
  -7  -1 -14    7.50    6.00
  -7   1 -14   14.50    7.70
  -7   1 -14   15.20    2.70
   7   1  14    5.50    4.40
   9  -1  14    5.50    5.00
  -9  -1 -14   13.70    7.30
  -9   1 -14    2.30    4.60
   9   1  14    4.30    4.10
 -11  -1 -14    5.40    6.40
  11  -1  14    4.20    4.00
 -11   1 -14    8.50    6.80
  11   1  14   11.00    5.40
 -13  -1 -14    3.20    6.40
  13  -1  14   -3.50    3.90
  13   1  14    1.40    3.30
 -13   1 -14   -2.70    5.60
 -15  -1 -14    2.30    8.20
  15  -1  14    3.40    4.60
 -15   1 -14   -3.90    6.80
  15   1  14    0.50    4.40
  18  -2 -14    2.20    2.60
 -18  -2  14   13.50    7.90
  18  -2 -14   -0.10    2.50
 -18   2  14   -0.90    6.70
  18   2 -14   -2.30    2.00
  18   2 -14   -0.10    3.00
  16  -2 -14   11.10    4.10
 -16  -2  14    3.10    7.50
  16  -2 -14    7.10    3.20
  16   2 -14    3.00    3.10
 -16   2  14    8.20    7.10
 -14  -2  14   52.09   11.40
 -14  -2  14   45.70    3.80
  14  -2 -14   42.30    4.00
  14  -2 -14   48.30   10.00
  14   2 -14   38.40    8.50
 -14   2  14   45.60   11.20
  12  -2 -14    3.40    3.10
 -12  -2  14    2.20    7.30
  12  -2 -14    6.30    2.20
 -12   2  14    1.50    6.90
 -12   2  14    4.00    2.80
  12   2 -14    4.80    2.80
 -10  -2  14   -5.20    6.30
  10  -2 -14   -1.10    1.60
  10  -2 -14    3.70    3.30
  10  -2 -14    0.50    1.80
 -10   2  14   -2.60    6.60
  10   2 -14    2.60    2.50
   8  -2 -14   20.60    4.70
   8  -2 -14   21.30    2.50
  -8  -2  14   22.40    8.20
  -8   2  14   22.10    8.10
   8   2 -14   22.30    4.20
  -6  -2  14    4.80    5.80
   6  -2 -14    7.20    3.40
   6  -2 -14    7.70    2.00
   6   2 -14    5.20    2.90
  -6   2  14    0.60    5.50
   4  -2 -14    1.10    2.00
  -4  -2  14   -5.80    4.90
   4  -2 -14    1.40    1.80
   4  -2 -14   -0.30    2.50
  -4  -2  14    0.90    1.60
   4   2 -14   -0.50    1.10
  -4   2  14   -2.20    4.70
   4   2 -14    3.00    2.70
  -2  -2  14    4.40    2.70
  -2  -2  14    1.20    4.70
   2  -2 -14    8.50    2.70
   2  -2 -14    9.90    3.20
  -2   2  14    2.50    5.00
   2   2 -14    6.00    1.90
   2   2 -14    5.20    2.70
   0  -2  14   61.39    4.80
   0  -2  14   65.89   10.40
   0  -2 -14   59.79    5.70
   0   2  14   57.99    8.60
   0   2 -14   59.89    5.30
   0   2  14   56.79    5.50
  -2  -2 -14   18.80    3.80
   2  -2  14   24.70    7.30
   2  -2  14   23.40    4.30
  -2   2 -14   19.70    3.50
   2   2  14   18.60    7.10
   2   2  14   14.40    4.20
   4  -2  14   62.29    6.10
   4  -2  14   51.59    8.70
  -4  -2 -14   64.09    5.40
   4   2  14   63.09    6.40
   4   2  14   59.79    8.90
  -4   2 -14   65.19    5.10
   6  -2  14   -0.80    3.60
  -6  -2 -14    7.30    3.00
   6  -2  14    0.10    5.40
  -6  -2 -14    1.00    5.20
  -6   2 -14    7.10    2.90
   6   2  14    6.00    4.20
  -8  -2 -14    0.30    4.60
   8  -2  14   -0.90    3.50
  -8  -2 -14    2.30    1.90
   8   2  14   -2.80    3.80
  -8   2 -14    3.60    4.60
  -8   2 -14   -0.20    1.90
 -10  -2 -14    5.40    5.40
  10   2  14   14.00    5.60
 -10   2 -14   10.50    6.80
 -12  -2 -14   11.20    7.50
  12  -2  14    8.80    4.50
  12   2  14   11.60    5.80
 -12   2 -14   10.90    7.30
  14  -2  14    2.90    4.00
 -14  -2 -14   -8.00    6.50
 -14   2 -14   -0.10    6.80
  14   2  14   -5.30    3.60
 -17  -3  14    6.50    3.30
  17  -3 -14    4.90    3.80
 -17  -3  14   13.80    7.60
  17  -3 -14    7.00    3.10
 -17   3  14   22.60    7.80
  17   3 -14   11.10    4.40
  15  -3 -14   23.00    5.10
  15  -3 -14   44.20    4.40
 -15  -3  14   36.30   10.20
 -15  -3  14   39.70    6.20
 -15   3  14   54.09   11.20
  15   3 -14   30.40    5.70
  13  -3 -14   29.90    4.40
 -13  -3  14   33.70    9.50
 -13  -3  14   36.10    4.20
  13  -3 -14   23.30    5.30
 -13   3  14   37.10   10.30
  13   3 -14   23.80    5.40
  11  -3 -14    0.30    2.70
 -11  -3  14    1.30    7.00
 -11  -3  14    3.00    2.40
 -11  -3  14   -0.20    2.70
  11  -3 -14    3.10    2.30
  11   3 -14   -3.00    2.80
 -11   3  14    3.30    6.70
  -9  -3  14   37.80    8.90
   9  -3 -14   21.80    5.50
  -9  -3  14   22.30    3.80
   9  -3 -14   31.20    4.10
  -9  -3  14   34.00    3.60
   9   3 -14   28.40    5.40
  -9   3  14   25.60    8.10
   7  -3 -14    2.20    2.20
  -7  -3  14    3.40    2.60
  -7  -3  14   -4.20    2.20
  -7  -3  14   -7.30    5.50
   7   3 -14    1.20    2.70
  -7   3  14    1.90    3.80
  -7   3  14   -6.30    5.40
  -5  -3  14   85.99    5.10
   5  -3 -14   70.49    5.70
  -5  -3  14   79.09   10.90
  -5   3  14   68.89    9.80
   5   3 -14   76.29    6.70
  -5   3  14   77.29    7.30
  -3  -3  14   -4.40    5.80
  -3  -3  14   -1.10    2.80
   3  -3 -14    2.80    2.70
  -3   3  14    0.70    5.70
   3   3 -14   -1.30    2.30
  -3   3  14    2.30    2.80
   1  -3 -14  107.59    6.60
  -1  -3  14  104.89    7.30
  -1  -3  14  121.59   11.30
  -1   3  14  118.89    8.20
   1   3 -14  112.19    7.40
  -1   3  14  101.89   11.30
   1  -3  14   11.60    3.80
   1  -3  14   18.40    7.10
   1   3  14   16.50    4.70
   1   3  14   18.90    4.60
   1   3  14   18.20    7.00
  -1   3 -14   14.80    3.70
   3  -3  14  103.99   11.90
   3  -3  14  113.39    8.00
   3   3  14  112.79    7.90
   3   3  14  103.89    8.00
  -3   3 -14  110.89    7.20
   3   3  14  102.29   10.20
   5  -3  14   54.49   11.40
   5  -3  14   41.70    6.60
   5   3  14   39.40    6.40
   5   3  14   48.30    5.60
  -5   3 -14   43.80    4.90
  -7  -3 -14    9.00    5.20
   7  -3  14    6.10    3.60
  -7   3 -14    5.70    2.70
   7   3  14    1.90    4.10
   7   3  14    4.20    2.90
  -7   3 -14   11.20    5.90
  -9  -3 -14    3.90    5.70
  -9  -3 -14    2.60    2.20
   9   3  14   -3.60    3.40
  -9   3 -14    1.00    2.10
 -11  -3 -14   -2.90    5.90
  11  -3  14    0.20    3.10
  11   3  14   -3.10    3.90
 -11   3 -14   -2.50    4.70
 -13  -3 -14   -2.20    7.00
  13  -3  14    8.60    4.90
 -13   3 -14   -4.70    5.50
  13   3  14    8.50    5.20
  16  -4 -14    4.30    4.00
 -16  -4  14   -3.70    3.80
 -16  -4  14   21.00    7.60
  16  -4 -14   12.40    3.40
  16   4 -14   -0.10    3.90
  14  -4 -14   14.80    3.40
 -14  -4  14   17.60    8.70
  14  -4 -14    2.50    3.00
  14   4 -14    9.00    4.30
 -14   4  14   21.40    8.30
 -12  -4  14    1.80    3.30
 -12  -4  14   11.30   11.70
  12  -4 -14    6.40    2.80
 -12   4  14   16.90    8.10
  12   4 -14    4.60    3.80
 -10  -4  14    1.20    3.90
  10  -4 -14    6.70    2.70
 -10  -4  14   -8.20    5.50
  10   4 -14    1.80    2.90
 -10   4  14   13.40    6.20
 -10   4  14    0.20    4.20
  -8  -4  14   19.40    8.00
   8  -4 -14   21.20    4.20
  -8  -4  14   29.00    6.00
   8   4 -14   12.30    4.30
  -8   4  14    9.90    4.60
  -8   4  14   15.60    7.50
  -6  -4  14    7.40    3.70
   6  -4 -14    8.10    3.30
  -6  -4  14   18.30    8.00
  -6   4  14    5.60    4.40
  -6   4  14   12.00    6.20
   6   4 -14    4.80    3.70
  -4  -4  14    5.30    7.20
   4  -4 -14   11.90    4.10
  -4  -4  14    7.10    4.00
   4   4 -14   12.70    4.00
  -4   4  14   14.30    4.60
  -4   4  14   16.50    7.50
  -2  -4  14   31.10    5.30
   2  -4 -14   24.50    4.70
  -2  -4  14   30.10    8.40
  -2   4  14   25.40    5.50
  -2   4  14   39.80    8.80
   2   4 -14   31.20    5.40
   0  -4 -14   -2.20    2.90
   0  -4  14    0.10    7.10
   0  -4  14    2.60    3.90
   0   4  14    1.40    5.70
   0   4  14    1.90    3.50
   0   4 -14   -0.80    2.80
   2  -4  14   37.30    5.80
   2  -4  14   22.20    8.50
   2   4  14   33.60    8.20
  -2   4 -14   32.10    5.00
   2   4  14   39.20    6.20
   2   4  14   29.10    5.40
   4  -4  14    6.60    6.90
   4  -4  14    9.60    4.60
  -4   4 -14    6.60    3.00
   4   4  14    6.20    3.40
   4   4  14    8.00    4.80
   6  -4  14    6.30    3.70
  -6  -4 -14    8.90    5.90
  -6   4 -14    9.40    5.20
   6   4  14    1.90    3.10
   6   4  14    5.50    4.50
  -6   4 -14    2.20    2.60
  -8  -4 -14    8.80    6.40
   8  -4  14    0.00    4.60
   8   4  14    1.60    4.60
   8   4  14    4.10    3.10
  -8   4 -14    3.20    4.70
  -8   4 -14    3.30    2.80
 -10  -4 -14    0.30    6.00
  10  -4  14    1.30    3.70
  10   4  14    4.80    2.50
 -10   4 -14   -0.80    2.40
  10   4  14   -0.20    4.60
 -10   4 -14   -0.70    5.20
  12  -4  14    4.90    4.80
 -12  -4 -14   -2.10    7.90
 -12   4 -14   -0.90    1.70
 -12   4 -14   -5.90    6.00
  12   4  14   -3.40    3.90
  15  -5 -14   15.50    3.70
 -15  -5  14   25.40    9.20
 -15  -5  14    5.50    4.20
  15   5 -14    0.10    3.60
 -13  -5  14    5.40    3.80
  13  -5 -14    5.60    3.00
 -13  -5  14   25.00    8.90
  13   5 -14    0.30    3.70
 -13   5  14    9.50    4.20
 -13   5  14   32.50    9.20
 -11  -5  14    6.00    4.20
  11  -5 -14    4.20    2.90
 -11  -5  14    2.00    6.70
  11   5 -14    2.30    4.00
 -11   5  14    5.80    3.90
   9  -5 -14    2.60    3.00
  -9  -5  14    0.10    3.90
  -9  -5  14   10.50    7.80
  -9   5  14   14.20    8.00
  -9   5  14   -1.90    3.10
   9   5 -14   -1.60    2.90
  -7  -5  14    2.50    4.30
   7  -5 -14    0.90    3.00
  -7  -5  14    6.20    8.20
  -7   5  14    1.30    7.30
   7   5 -14   -1.70    3.80
  -7   5  14    2.50    3.90
  -5  -5  14   10.30    8.30
   5  -5 -14    0.90    3.40
  -5  -5  14   10.80    4.60
  -5   5  14    2.50    4.00
   5   5 -14    5.40    3.70
  -5   5  14    9.70    8.50
  -3  -5  14   14.40    5.20
  -3  -5  14   22.80    8.00
   3  -5 -14   13.50    4.40
  -3   5  14   20.40    7.20
  -1  -5  14   14.30    8.30
   1  -5 -14    8.10    4.00
  -1  -5  14   15.40    4.60
  -1   5  14    6.50    4.00
   1   5 -14    5.20    3.60
  -1   5  14   17.30    7.40
   1  -5  14   12.50    8.30
  -1  -5 -14   10.80    4.40
   1  -5  14    8.60    4.20
  -1   5 -14    6.20    3.60
   1   5  14    2.90    5.40
   1   5  14    7.30    4.10
  -3  -5 -14   15.00    5.30
   3  -5  14    2.50    7.00
  -3  -5 -14   -2.10    3.70
   3  -5  14    2.00    3.40
  -3   5 -14   -1.60    2.90
   3   5  14    2.70    3.50
   5  -5  14   16.70    5.50
  -5  -5 -14   19.20    6.70
  -5   5 -14   16.80    5.40
  -5   5 -14   12.80    4.20
   5   5  14   18.20    4.50
   5   5  14   16.40    5.80
  -7  -5 -14   -2.60    6.90
   7  -5  14    0.70    3.60
   7   5  14    6.30    5.50
   7   5  14   12.30    3.50
  -7   5 -14    6.20    3.30
  -7   5 -14    1.10    4.80
  -9  -5 -14   -6.90   10.30
   9  -5  14   -3.90    4.50
  -9   5 -14    3.70    5.70
   9   5  14    3.80    5.00
  -9   5 -14   -3.60    2.60
   9   5  14    0.30    3.10
  11  -5  14    7.70    5.70
 -11   5 -14    0.10    2.50
  11   5  14   -2.20    3.00
  11   5  14    1.20    5.60
 -11   5 -14   -7.00    6.10
  -4  -6  14   31.50    6.20
   4  -6 -14   18.60    5.50
   4   6 -14   26.80    5.70
  -4   6  14   26.00    6.10
  -2  -6  14   15.60    7.30
   2  -6 -14    1.70    4.10
  -2  -6  14    0.30    4.20
  -2   6  14    2.30    5.60
  -2   6  14    0.20    3.90
   2   6 -14   -2.30    3.60
   0  -6  14   23.50    7.90
   0  -6 -14    3.50    3.80
   0  -6  14    9.50    5.00
   0   6 -14    3.50    4.10
   0   6  14    6.90    4.50
  -2  -6 -14    3.50    4.80
   2  -6  14    1.20    6.80
  -2  -6 -14    2.40    5.50
   2   6  14    3.20    3.40
  -2   6 -14   -0.40    3.60
  -4  -6 -14    9.20    6.40
  -4  -6 -14    4.80    4.70
   4  -6  14   11.00    5.00
  -4   6 -14   12.70    4.60
  -4   6 -14   10.20    3.80
   4   6  14    7.30    4.10
   6  -6  14   10.90    5.70
  -6  -6 -14    5.30    8.10
  -6  -6 -14    8.20    4.80
   6   6  14    1.90    3.60
  -6   6 -14    6.40    4.00
  -6   6 -14    9.20    4.80
   8  -6  14    6.90    4.90
  -8  -6 -14  -13.40    9.20
   8   6  14   -1.60    4.90
  -8   6 -14    6.30    6.40
  -8   6 -14    4.40    3.10
   8   6  14    2.90    3.70
  -9   7  14    5.00    4.70
  -1  -7  14   14.10    6.00
   1  -7  14   -1.50    4.10
  -1  -7 -14   -0.90    4.30
   1   7  14   -2.00    3.80
  -1   7 -14    0.40    4.00
  -3  -7 -14    1.20    5.10
   3  -7  14    8.30    4.80
  -3  -7 -14  -14.60    7.80
  -3   7 -14   -1.50    2.80
  -3   7 -14    8.40    3.50
   3   7  14   -1.80    4.00
  -5  -7 -14    2.50    5.30
   5  -7  14    7.50    5.60
  -5   7 -14   -4.80    4.30
   5   7  14   -1.50    4.20
  -5   7 -14    1.50    3.70
  18   0 -15   -2.40    2.00
  18   0 -15   -2.60    2.70
 -18   0  15   14.00    7.50
  16   0 -15    3.40    2.70
 -16   0  15    0.90    7.20
  14   0 -15   -0.50    4.50
 -14   0  15   -4.90    6.30
  12   0 -15   -2.70    1.90
 -12   0  15   -4.20    6.00
  10   0 -15    3.30    2.60
 -10   0  15   -4.70    6.00
   8   0 -15   -1.10    1.90
  -8   0  15   -5.40    6.20
   6   0 -15   -1.10    1.80
  -6   0  15   -2.70    5.90
  -4   0  15   -2.80    5.00
   4   0 -15    0.10    2.10
  -2   0  15   -2.00    5.30
   2   0 -15   -0.30    2.00
   2   0 -15    3.10    1.40
  -2   0  15    2.30    2.00
   0   0  15    0.80    2.60
   0   0  15   -0.40    4.80
   0   0 -15    2.10    2.00
   0   0 -15    2.40    1.90
   2   0  15   -6.90    5.20
  -2   0 -15    2.50    2.30
   2   0  15    0.70    3.00
   4   0  15    0.90    4.90
  -4   0 -15    1.00    2.10
   4   0  15   -3.80    3.30
  -6   0 -15    2.10    2.90
   6   0  15   -1.10    3.80
   6   0  15   -1.10    6.20
   8   0  15    0.40    4.50
  -8   0 -15   -0.10    1.50
  -8   0 -15    4.20    2.90
  -8   0 -15   -1.90    4.70
 -10   0 -15   -0.20    4.80
  10   0  15    0.90    4.90
  12   0  15    3.70    4.30
 -12   0 -15    0.50    5.30
  14   0  15   -0.30    4.10
 -14   0 -15    9.20    7.60
  19  -1 -15   -5.10    2.10
 -19  -1  15   -6.20    5.90
  19  -1 -15   -6.90    2.40
 -19   1  15    5.40    7.00
  19   1 -15    2.90    3.10
 -17  -1  15   -0.40    6.60
  17  -1 -15   -3.30    1.90
  17  -1 -15   -0.70    2.30
 -17   1  15    3.20    7.60
  17   1 -15    1.30    2.80
  15  -1 -15    7.60    2.20
 -15  -1  15   22.20    8.70
  15  -1 -15    6.40    3.70
 -15   1  15   14.20    8.00
  15   1 -15    6.50    3.20
  13  -1 -15   20.60    5.10
 -13  -1  15   17.60    8.50
 -13   1  15   20.70    8.30
  13   1 -15   22.10    5.10
  11  -1 -15    7.90    3.40
 -11  -1  15    2.60    6.50
 -11   1  15   -1.40    6.40
  11   1 -15    3.60    2.60
   9  -1 -15   18.90    4.50
  -9  -1  15    5.70    7.40
  -9   1  15   13.40    7.90
   9   1 -15   15.90    3.90
   7  -1 -15   73.59    6.60
  -7  -1  15   68.19   10.50
  -7   1  15   67.19    9.70
   7   1 -15   77.39    6.30
  -5  -1  15  177.88   13.30
   5  -1 -15  171.68    9.70
  -5   1  15  162.38   12.60
   5   1 -15  168.58    9.30
   3  -1 -15   47.30    3.20
   3  -1 -15   44.10    3.00
   3  -1 -15   43.90    5.10
  -3  -1  15   50.79    8.90
  -3   1  15   49.70    8.90
   3   1 -15   37.50    4.50
   1  -1 -15   32.00    3.10
  -1  -1  15   38.60    3.80
   1  -1 -15   34.50    4.90
  -1  -1  15   19.60    6.00
   1   1 -15   35.40    4.60
   1   1 -15   36.80    2.90
  -1   1  15   25.30    6.80
  -1   1  15   37.90    4.30
   1  -1  15  125.59    6.90
   1  -1  15  109.79   10.90
  -1  -1 -15  117.49    7.30
  -1   1 -15  123.59    7.00
   1   1  15  107.09   10.50
   1   1  15  108.09    7.80
   3  -1  15    1.70    5.80
  -3  -1 -15   -0.20    2.00
   3  -1  15   -6.10    2.80
   3   1  15   -2.70    5.90
   3   1  15   11.00    4.10
  -3   1 -15    0.80    2.00
  -5  -1 -15    0.20    1.90
   5  -1  15    3.80    5.70
   5  -1  15   -2.20    3.40
   5   1  15    1.60    4.00
   5   1  15    0.60    6.00
  -5   1 -15    1.20    2.10
   7  -1  15   75.69    7.50
  -7  -1 -15   73.69    9.80
  -7  -1 -15   66.89    5.50
  -7   1 -15   64.69    4.70
   7   1  15   65.29    7.00
  -7   1 -15   69.09    9.80
  -9  -1 -15   12.50    5.30
   9  -1  15    4.70    4.30
   9   1  15   11.20    4.70
  -9   1 -15   10.00    6.00
 -11  -1 -15   -2.90    4.40
  11  -1  15    1.30    4.40
  11   1  15    1.80    4.40
 -11   1 -15   -3.60    4.00
  13  -1  15    0.10    3.80
 -13  -1 -15   -1.20    6.60
  13   1  15    0.70    5.00
 -13   1 -15    0.90    6.10
  15  -1  15   -1.80    5.40
 -15  -1 -15   -7.50    6.80
 -15   1 -15   -3.90    6.30
  15   1  15    3.10    5.70
 -18  -2  15   -0.60    6.70
  18  -2 -15    1.10    2.00
 -18  -2  15    1.70    4.80
  18  -2 -15   -0.50    2.30
  18   2 -15    3.10    3.40
 -18   2  15   10.50    7.40
  16  -2 -15    5.70    2.30
 -16  -2  15    4.90    6.20
  16  -2 -15   -0.80    2.70
 -16  -2  15   -1.70    2.30
 -16   2  15    7.50    7.40
  16   2 -15    6.20    3.40
  14  -2 -15   -0.70    2.20
  14  -2 -15   -4.60    2.20
 -14  -2  15    2.00    6.90
 -14   2  15   11.90    8.60
  14   2 -15    5.70    3.40
  12  -2 -15    9.70    3.90
  12  -2 -15   16.50    2.50
 -12   2  15   11.00    7.90
  12   2 -15   13.00    4.10
 -10  -2  15    1.90    6.20
  10  -2 -15    3.30    3.10
  10  -2 -15    1.70    1.60
 -10   2  15    4.80    7.00
  10   2 -15   -1.40    2.60
   8  -2 -15  111.99    4.60
   8  -2 -15  107.89    8.30
   8  -2 -15   86.49    4.50
  -8  -2  15   88.59   11.40
  -8   2  15   93.69   11.60
   8   2 -15  106.29    7.70
  -6  -2  15   47.70    9.30
   6  -2 -15   53.69    6.00
   6  -2 -15   49.70    3.30
  -6   2  15   42.90    8.90
   6   2 -15   45.70    5.30
   4  -2 -15    1.50    2.70
  -4  -2  15    2.70    1.80
   4  -2 -15    1.80    1.90
  -4  -2  15   -1.30    4.90
   4  -2 -15   -0.30    1.90
   4   2 -15    3.80    2.80
   4   2 -15    3.90    1.40
  -4   2  15   -0.80    5.50
   2  -2 -15    2.50    2.40
   2  -2 -15    4.60    3.10
  -2  -2  15    0.20    5.00
  -2  -2  15    6.50    2.50
   2   2 -15    5.00    1.90
   2   2 -15    5.20    2.90
  -2   2  15    3.20    5.20
   0  -2 -15   51.29    5.70
   0  -2  15   75.39   11.70
   0  -2  15   60.39    5.00
   0   2 -15   60.69    5.50
   0   2  15   61.19    5.60
   0   2  15   76.79   11.20
   2  -2  15  107.39   11.00
  -2  -2 -15  129.79    8.00
   2  -2  15  137.59    7.90
   2   2  15  113.69   11.40
  -2   2 -15  124.59    7.30
   2   2  15  125.49    7.90
  -4  -2 -15    0.30    2.40
   4  -2  15    3.10    4.00
   4  -2  15    2.00    5.20
  -4   2 -15    1.10    2.20
   4   2  15    1.90    3.70
   4   2  15    6.00    6.20
   6  -2  15    2.00    3.60
   6  -2  15   -5.60    4.60
  -6  -2 -15   -4.30    1.80
   6   2  15    2.60    3.60
  -6   2 -15    0.50    2.40
  -8  -2 -15    1.40    1.90
   8  -2  15    1.80    4.00
  -8  -2 -15    1.60    4.70
  -8   2 -15    0.50    7.70
  -8   2 -15    2.20    2.00
   8   2  15    6.80    4.60
  10  -2  15   -2.50    3.40
 -10  -2 -15    0.90    5.10
  10   2  15   -0.10    4.30
 -10   2 -15    2.30    5.00
 -12  -2 -15    1.60    6.60
  12  -2  15    7.60    4.90
  12   2  15   -6.00    4.10
 -12   2 -15    1.70    5.30
  14  -2  15   -0.80    4.50
 -14  -2 -15   -4.40    7.10
  14   2  15    4.90    4.80
 -14   2 -15   -2.30    7.20
  17  -3 -15   -4.10    2.40
 -17  -3  15   13.70    7.80
 -17  -3  15   -5.90    2.90
  17  -3 -15    5.30    3.50
  17   3 -15   -4.50    2.60
 -17   3  15   24.50    9.00
 -15  -3  15   43.10    4.30
  15  -3 -15   46.00    4.60
 -15  -3  15   40.70   10.30
  15  -3 -15   37.80    6.70
  15   3 -15   41.10    6.60
 -15   3  15   57.89   12.30
 -13  -3  15   10.60    3.10
  13  -3 -15    2.90    2.30
  13  -3 -15    3.30    2.90
 -13  -3  15    6.20    7.30
 -13   3  15    7.20    6.70
  13   3 -15    1.80    2.60
  11  -3 -15   15.00    4.40
 -11  -3  15   12.40    6.70
  11   3 -15   21.00    4.80
 -11   3  15   14.10    7.10
  -9  -3  15    5.10    6.50
   9  -3 -15    3.40    3.30
   9  -3 -15    4.70    2.10
  -9  -3  15   10.30    2.20
  -9   3  15    0.60    6.20
   9   3 -15    3.60    3.20
  -7  -3  15   36.80    9.10
   7  -3 -15   33.30    3.80
  -7  -3  15   41.90    3.50
   7  -3 -15   31.00    5.70
   7   3 -15   40.00    5.80
  -7   3  15   53.89    9.70
  -5  -3  15   84.99    5.10
  -5  -3  15   78.49   11.30
  -5   3  15   78.09    7.90
  -5   3  15   79.39   10.90
   5   3 -15   80.79    6.90
  -3  -3  15   28.50    4.30
   3  -3 -15   25.30    4.20
  -3  -3  15   26.60    7.60
  -3   3  15   25.80    7.60
  -3   3  15   20.50    4.90
   3   3 -15   28.20    4.40
  -1  -3  15   -5.50    4.40
  -1  -3  15    1.10    2.90
   1  -3 -15   -0.10    2.80
   1   3 -15    0.80    2.60
  -1   3  15    1.60    5.30
  -1   3  15    0.20    3.70
   1  -3  15   14.70    4.40
   1  -3  15    1.70    5.40
   1   3  15    8.70    7.30
   1   3  15    7.90    4.10
   1   3  15    5.60    4.30
  -1   3 -15    6.40    3.40
   3  -3  15   30.90    8.90
   3  -3  15   26.30    5.40
  -3   3 -15   20.80    4.00
   3   3  15   23.90    5.10
   3   3  15   21.90    7.30
   3   3  15   29.50    5.30
   5  -3  15  132.09   13.20
   5  -3  15  145.49    9.40
  -5   3 -15  147.09    8.00
   5   3  15  143.49    9.30
  -7  -3 -15   23.50    7.60
   7  -3  15   17.70    4.80
  -7  -3 -15   16.70    3.50
  -7   3 -15   15.70    3.40
   7   3  15   15.60    5.10
  -7   3 -15   14.90    6.60
  -9  -3 -15    2.60    2.30
  -9  -3 -15   -1.80    3.90
   9  -3  15    0.10    4.20
   9   3  15    0.20    3.70
  -9   3 -15   -0.90    1.90
  -9   3 -15   -0.90    4.70
  11  -3  15    6.40    4.70
 -11  -3 -15    1.10    6.80
  11   3  15    2.50    4.10
 -11   3 -15    8.10    5.70
 -13  -3 -15   -0.80    7.20
  13  -3  15    9.80    5.40
  13   3  15    1.50    4.80
 -13   3 -15   -0.20    5.40
 -16  -4  15    3.70    3.60
  16  -4 -15    2.60    3.40
 -16  -4  15   14.10    7.50
  16  -4 -15    8.60    3.10
 -16   4  15   35.10    9.40
  16   4 -15   -2.00    3.40
  14  -4 -15    9.70    3.10
  14  -4 -15   -1.60    3.20
 -14  -4  15   18.60    7.00
 -14  -4  15    3.90    3.30
 -14   4  15    8.10    7.40
  14   4 -15    3.80    3.60
  12  -4 -15    8.90    2.70
 -12  -4  15    7.40    7.40
 -12  -4  15    4.60    4.10
  12  -4 -15   -0.90    2.90
  12   4 -15   -3.80    2.60
 -12   4  15    4.30    6.50
 -10  -4  15    9.20    7.20
 -10  -4  15    6.70    3.40
  10  -4 -15   11.70    3.10
  10   4 -15    0.60    3.20
 -10   4  15    3.50    4.30
 -10   4  15    5.90    6.50
  -8  -4  15   37.10    5.20
   8  -4 -15   21.50    4.00
  -8  -4  15   28.00    9.20
   8   4 -15   37.90    6.20
  -8   4  15   29.10    8.30
  -8   4  15   25.60    5.60
   6  -4 -15   39.30    5.20
  -6  -4  15   44.70   10.40
  -6  -4  15   52.69    7.20
  -6   4  15   32.30    6.20
   6   4 -15   35.20    5.70
  -6   4  15   43.00    9.30
   4  -4 -15    4.80    3.20
  -4  -4  15    5.60    6.90
  -4  -4  15    9.50    3.50
   4   4 -15    8.80    4.00
  -4   4  15    4.20    5.80
  -4   4  15    2.80    4.30
  -2  -4  15   14.40    7.30
  -2  -4  15   16.40    4.20
   2  -4 -15   13.80    3.80
   2   4 -15   10.00    3.80
  -2   4  15   11.10    6.20
  -2   4  15   10.90    4.50
   0  -4  15    2.80    4.20
   0  -4  15   11.30    7.80
   0  -4 -15    4.50    3.70
   0   4 -15    1.40    3.10
   0   4  15   11.30    6.70
   0   4  15    3.00    3.60
   2  -4  15   13.80    7.50
   2  -4  15   22.50    4.70
  -2   4 -15   20.40    4.70
   2   4  15   17.90    5.40
   2   4  15   16.30    6.30
   2   4  15   10.00    4.00
   4  -4  15   64.29   11.40
   4  -4  15   49.80    6.90
   4   4  15   61.29    7.70
   4   4  15   47.70    6.30
  -4   4 -15   50.09    5.40
  -6  -4 -15    7.80    4.90
   6  -4  15    2.40    4.20
   6   4  15    1.40    5.30
  -6   4 -15    6.90    3.00
   6   4  15    7.20    3.60
  -6   4 -15    3.20    4.80
   8  -4  15   48.20    7.40
  -8   4 -15   39.70    8.00
   8   4  15   44.60    7.50
  -8   4 -15   37.90    4.80
   8   4  15   33.80    4.90
 -10  -4 -15   -3.80    6.10
  10  -4  15   -4.50    3.50
 -10   4 -15    6.80    2.70
 -10   4 -15    4.90    5.50
  10   4  15   -0.50    4.80
 -12  -4 -15    0.70    2.00
  12  -4  15    8.30    5.40
 -12  -4 -15    3.20    8.20
 -12   4 -15    1.50    6.20
  12   4  15   -0.10    5.10
 -13  -5  15   23.70    8.30
  13   5 -15    8.30    4.40
 -13   5  15    4.10    4.80
 -11  -5  15   14.30    3.80
 -11  -5  15   21.50    8.40
  11  -5 -15   15.30    3.30
 -11   5  15   38.50    8.30
  11   5 -15    5.00    4.30
 -11   5  15    5.00    5.10
  -9  -5  15   12.60    4.30
   9  -5 -15    4.90    3.10
  -9  -5  15   15.40    8.80
  -9   5  15    0.50    3.90
   9   5 -15   -2.20    3.20
  -9   5  15   20.20    7.80
  -7  -5  15    4.40    7.30
  -7  -5  15   12.70    4.40
   7  -5 -15    1.90    3.20
  -7   5  15    1.50    3.60
  -7   5  15   14.40    6.90
   7   5 -15    2.50    4.00
   5  -5 -15    1.70    3.50
  -5  -5  15    6.90    8.40
  -5  -5  15    7.40    3.90
   5   5 -15    6.60    3.90
  -5   5  15   10.50    8.70
  -5   5  15    8.30    4.40
  -3  -5  15   24.70    8.60
   3  -5 -15    9.00    3.90
  -3  -5  15   26.50    5.30
  -3   5  15   27.40    8.10
   3   5 -15   22.10    5.10
  -3   5  15   18.40    5.30
  -1  -5  15    6.80    3.70
   1  -5 -15    1.50    3.30
  -1  -5  15    9.30    8.00
  -1   5  15    2.40    3.80
   1   5 -15    4.20    5.40
  -1   5  15    6.80    6.80
  -1  -5 -15   -1.80    3.40
   1  -5  15   -3.40    3.60
   1  -5  15   -3.50    7.30
   1   5  15   -2.90    3.70
   1   5  15   -0.50    6.00
  -1   5 -15   -2.20    2.80
  -3  -5 -15   15.20    5.00
  -3  -5 -15    6.40    4.30
   3  -5  15    5.70    4.20
   3  -5  15    7.30    8.40
   3   5  15    9.80    4.50
  -3   5 -15    3.00    3.70
   5  -5  15   34.70    7.40
  -5  -5 -15   27.50    7.70
   5   5  15   10.20    5.10
  -5   5 -15   22.80    6.10
  -5   5 -15   12.40    4.20
   5   5  15   19.00    5.00
   7  -5  15   26.30    6.00
  -7  -5 -15   35.90    9.80
  -7   5 -15   26.30    7.30
   7   5  15   33.50    5.20
  -7   5 -15   23.40    4.30
   7   5  15   16.70    6.10
  -9  -5 -15   -5.80    7.90
   9  -5  15    3.90    4.30
  -9   5 -15    0.30    6.00
   9   5  15    0.90    3.10
  -9   5 -15    0.90    2.40
   9   5  15   -2.60    5.00
  -4  -6  15   38.10    8.50
  -2  -6  15   19.70    8.00
  -2  -6  15   11.70    4.90
   2   6 -15    2.10    3.50
  -2   6  15   11.20    4.70
   0  -6 -15   -0.30    3.50
   0  -6  15    8.60    8.10
   0  -6  15    4.40    3.70
   0   6 -15    1.10    3.10
   0   6  15    4.10    4.20
   0   6  15   24.10    8.60
  -2  -6 -15   18.70    5.40
   2  -6  15   20.10    8.80
   2  -6  15    5.30    4.90
  -2  -6 -15    4.20    4.30
   2   6  15   10.80    4.40
  -2   6 -15   -2.00    3.00
  -4  -6 -15    0.60    5.90
   4  -6  15   10.50    4.40
  -4  -6 -15    1.40    4.80
  -4   6 -15    9.40    4.60
  -4   6 -15    2.70    3.50
   4   6  15    6.60    4.00
   6  -6  15   13.70    5.70
  -6  -6 -15   -3.60    9.00
  -6  -6 -15    1.40    5.10
   6   6  15    3.90    3.90
  -6   6 -15   -1.40    3.20
   8  -6  15   17.30    6.10
  -8  -6 -15   -5.20   11.60
   8   6  15    9.10    4.50
   8   6  15   -2.30    5.30
  -8   6 -15   -0.10    3.30
  -8   6 -15    1.60    5.10
   1  -7  15    7.40    5.20
  -1  -7 -15    1.50    4.10
   1   7  15    1.90    4.30
  -1   7 -15    2.70    4.40
   3  -7  15   10.80    5.50
  -3  -7 -15   -0.20    5.10
  -3  -7 -15    5.70   10.80
  -3   7 -15   11.30    4.70
  -3   7 -15   13.30    4.10
   3   7  15    6.90    4.80
 -18   0  16   -1.40    7.00
  18   0 -16   -0.30    2.30
 -16   0  16    6.10    7.60
  16   0 -16    3.20    3.00
  14   0 -16   40.10    6.80
 -14   0  16   38.00   10.30
  12   0 -16   10.20    3.90
 -12   0  16    5.30    7.90
  10   0 -16   90.09    7.10
 -10   0  16   79.09   11.50
  -8   0  16  112.99   12.30
   8   0 -16  140.39    8.70
  -6   0  16   -1.10    6.60
   6   0 -16    3.00    2.50
  -4   0  16    2.50    5.50
   4   0 -16    6.60    2.80
  -2   0  16   -1.30    1.90
  -2   0  16    1.50    5.40
   2   0 -16   -1.20    1.90
   0   0  16  620.04   19.80
   0   0 -16  578.84   21.10
   2   0  16    6.70    3.30
   2   0  16   11.40    7.10
  -2   0 -16    5.40    2.50
   4   0  16   37.90    5.90
  -4   0 -16   39.80    4.20
   4   0  16   28.90    7.60
   6   0  16   30.50    5.60
  -6   0 -16   30.90    3.60
   6   0  16   19.80    7.90
   8   0  16    7.60    4.50
  -8   0 -16    6.30    5.20
  10   0  16    1.50    4.50
 -10   0 -16   -1.30    4.90
  12   0  16   12.20    5.10
 -12   0 -16    8.70    7.00
  14   0  16   -5.90    3.40
 -14   0 -16   -0.10    7.20
 -17  -1  16    8.00    7.10
  17  -1 -16   -1.00    2.70
  17   1 -16   -4.20    2.80
 -17   1  16    6.00    7.20
 -15  -1  16    8.10    7.70
  15  -1 -16    0.50    2.50
 -15   1  16   10.50    7.70
 -13  -1  16   -4.70    5.90
  13  -1 -16    1.40    2.20
 -13   1  16   -0.50    6.90
  13   1 -16   -1.60    2.10
 -11  -1  16   31.60    9.10
  11  -1 -16   46.10    6.10
  11   1 -16   43.80    6.70
 -11   1  16   38.10    9.90
   9  -1 -16   -1.60    2.80
  -9  -1  16    0.50    6.30
  -9   1  16    0.00    6.70
   9   1 -16   -1.10    2.30
   7  -1 -16    2.20    3.00
  -7  -1  16   -0.10    5.90
  -7   1  16    2.60    6.00
   7   1 -16    0.50    2.60
   5  -1 -16   51.69    6.00
  -5  -1  16   50.69   10.20
   5   1 -16   45.20    5.80
  -5   1  16   61.69   10.00
   3  -1 -16   32.90    5.20
  -3  -1  16   32.20    8.90
   3  -1 -16   37.00    2.80
  -3   1  16   27.00    7.00
   3   1 -16   38.20    4.90
   1  -1 -16   56.09    5.60
  -1  -1  16   54.09    4.50
  -1  -1  16   51.19    9.90
   1   1 -16   45.20    5.00
  -1   1  16   42.40    8.60
   1   1 -16   55.79    3.50
  -1   1  16   50.29    4.70
   1  -1  16   49.30    9.50
  -1  -1 -16   62.49    5.60
  -1   1 -16   57.39    5.20
   1   1  16   60.49    5.40
   1   1  16   50.69    8.80
   3  -1  16  198.88   10.20
  -3  -1 -16  211.48    9.70
   3  -1  16  162.58   13.70
   3   1  16  207.88   10.10
   3   1  16  164.78   13.70
  -3   1 -16  205.18    9.30
  -5  -1 -16   -2.70    1.80
   5  -1  16    1.30    4.80
   5  -1  16   -1.20    3.30
   5   1  16   -6.50    2.80
  -5   1 -16    1.20    2.30
   5   1  16   -3.20    4.80
  -7  -1 -16    2.40    4.80
  -7  -1 -16    1.00    1.90
   7  -1  16    5.20    4.10
  -7   1 -16    3.10    5.90
  -7   1 -16    0.50    1.90
   7   1  16    0.20    3.80
  -9  -1 -16   12.00    6.10
   9  -1  16    5.30    4.50
  -9   1 -16   14.60    6.50
   9   1  16   11.70    5.10
  11  -1  16    2.10    4.00
 -11  -1 -16   -0.60    4.80
 -11   1 -16    0.50    6.00
  11   1  16   -0.40    3.90
  13  -1  16    8.30    4.50
 -13  -1 -16   -0.30    6.60
 -13   1 -16    3.90    7.60
  13   1  16    0.00    4.30
 -18  -2  16    8.70    7.80
  18   2 -16    0.40    3.30
 -18   2  16   24.00    8.90
 -16  -2  16    8.30    7.30
  16  -2 -16    4.40    2.10
  16  -2 -16    6.90    3.80
  16   2 -16    4.40    3.80
 -16   2  16    4.60    7.60
 -14  -2  16   -9.90    5.70
  14  -2 -16    1.70    3.00
  14  -2 -16   -3.00    1.50
  14   2 -16    2.30    2.80
 -14   2  16    5.00    6.90
  12  -2 -16    8.30    3.80
 -12  -2  16   11.00    7.30
 -12   2  16   10.30    7.80
  12   2 -16   12.40    3.70
 -10  -2  16   17.20    7.60
  10  -2 -16   10.00    3.80
  10   2 -16   12.70    4.20
 -10   2  16   12.50    6.80
   8  -2 -16   66.39    6.90
  -8  -2  16   66.39   10.70
   8   2 -16   60.39    6.20
  -8   2  16   61.59   10.70
   6  -2 -16    6.60    3.30
  -6  -2  16   -1.00    6.00
   6  -2 -16    4.30    1.80
   6   2 -16    8.50    3.50
  -6   2  16    0.30    6.90
   4  -2 -16   40.30    3.40
  -4  -2  16   40.10    8.50
   4  -2 -16   47.80    6.40
   4  -2 -16   35.50    3.40
   4   2 -16   49.50    5.40
  -4   2  16   72.69   11.10
   2  -2 -16    3.80    3.10
  -2  -2  16    8.20    2.50
  -2  -2  16   -1.90    5.10
   2  -2 -16    6.30    2.60
   2   2 -16    2.50    2.70
   2   2 -16    3.70    1.80
  -2   2  16    3.30    5.90
   0  -2  16   -1.10    5.90
   0  -2 -16    2.00    3.00
   0   2  16   -3.30    3.50
   0   2  16    1.40    5.70
   0   2 -16   -0.60    2.70
  -2  -2 -16   46.80    5.40
   2  -2  16   49.40    5.60
   2  -2  16   49.60    9.90
   2   2  16   61.59   10.80
  -2   2 -16   51.49    5.20
   2   2  16   54.19    6.30
   4  -2  16    2.10    3.50
   4  -2  16   -5.80    4.60
  -4  -2 -16    1.30    2.50
  -4   2 -16    0.30    2.40
   4   2  16    0.60    3.40
   4   2  16   -2.00    5.20
   6  -2  16   56.39    7.60
   6  -2  16   60.39   11.20
  -6  -2 -16   51.29    4.90
   6   2  16   63.79    6.50
  -6   2 -16   61.39    5.00
  -8  -2 -16   19.90    3.20
  -8  -2 -16   28.70    8.50
   8  -2  16   19.00    5.30
  -8   2 -16   19.40    3.20
  -8   2 -16   14.40    6.60
   8   2  16   16.40    5.50
 -10  -2 -16    6.10    5.30
  10  -2  16    7.60    4.50
  10   2  16    4.90    4.50
 -10   2 -16    0.90    5.20
 -12  -2 -16   -4.50    5.80
  12  -2  16    7.50    4.30
 -12   2 -16    0.90    5.70
  12   2  16    1.40    4.50
  14   2  16    7.40    5.80
  17  -3 -16    1.80    3.20
 -17  -3  16    8.50    8.10
  17  -3 -16    4.50    3.00
  17   3 -16    5.50    3.50
 -17   3  16   21.00    8.70
 -15  -3  16   22.40    8.90
  15  -3 -16   16.30    4.20
  15  -3 -16   15.60    2.90
  15   3 -16    8.50    4.50
 -15   3  16   21.10    8.40
  13  -3 -16   18.00    5.20
  13  -3 -16   18.20    4.40
 -13  -3  16   14.20    7.00
 -13   3  16   15.30    7.40
  13   3 -16   22.20    5.20
 -11  -3  16    4.20    6.30
  11  -3 -16    6.40    2.40
  11  -3 -16    3.80    3.50
  11   3 -16    5.40    3.30
 -11   3  16    5.20    7.10
   9  -3 -16    0.30    2.80
   9  -3 -16   -0.10    1.90
  -9  -3  16   -1.50    5.50
  -9   3  16    0.90    6.40
   9   3 -16    1.30    3.20
   7  -3 -16    2.00    3.30
  -7  -3  16    2.50    6.50
   7  -3 -16   10.00    2.50
  -7   3  16    2.60    6.00
   7   3 -16    6.90    3.40
   5  -3 -16   -2.50    2.20
  -5  -3  16   -0.50    6.30
  -5  -3  16   -4.00    2.70
  -5  -3  16    3.60    2.70
   5   3 -16    3.00    3.30
  -5   3  16   -2.10    6.10
   3  -3 -16   27.90    4.20
  -3  -3  16   28.10    4.10
  -3  -3  16   23.00    7.40
  -3   3  16   33.10    8.40
   3   3 -16   23.00    4.40
  -1  -3  16   38.20    8.80
   1  -3 -16   31.80    4.50
  -1  -3  16   45.50    5.40
   1   3 -16   35.80    4.90
  -1   3  16   33.10    8.30
  -1   3  16   56.49    6.40
   1  -3  16    4.70    3.40
   1  -3  16    3.30    6.30
   1   3  16    1.60    4.00
   1   3  16    4.70    6.80
  -1   3 -16    2.30    2.90
   3  -3  16    2.40    7.50
   3  -3  16   -1.20    3.10
   3   3  16   -4.00    3.60
   3   3  16   -6.50    4.80
  -3   3 -16   -0.60    2.70
   5  -3  16   11.90    4.10
  -5  -3 -16    9.60    3.30
   5  -3  16   15.90    7.80
   5   3  16   13.80    4.80
  -5   3 -16   16.30    3.70
   7  -3  16   10.00    4.50
  -7  -3 -16    0.40    2.20
  -7   3 -16    6.30    5.90
  -7   3 -16   -1.20    2.30
   7   3  16    0.70    4.20
   9  -3  16    3.60    4.20
  -9  -3 -16    0.80    2.00
  -9  -3 -16    1.40    4.80
  -9   3 -16   -4.90    1.90
   9   3  16   -1.20    4.10
  -9   3 -16    2.60    4.70
 -11  -3 -16    4.30    2.10
  11  -3  16    4.90    4.40
 -11  -3 -16    1.40    5.80
  11   3  16    1.50    3.80
 -11   3 -16    5.00    5.40
 -13  -3 -16    3.30    8.40
  13  -3  16    1.20    4.90
  13   3  16    5.00    4.90
 -13   3 -16    2.10    7.60
  16  -4 -16    9.40    3.30
 -16  -4  16   13.50    8.90
  16  -4 -16    3.90    4.00
 -16  -4  16    3.90    3.60
  16   4 -16    5.70    4.40
 -16   4  16   29.70    9.40
 -14  -4  16   25.80    8.90
 -14  -4  16   20.40    5.10
  14  -4 -16    9.00    3.90
  14  -4 -16   11.30    3.60
 -14   4  16   30.70    9.40
  14   4 -16    8.10    4.40
  12  -4 -16    6.10    2.70
 -12  -4  16    4.90    7.10
  12  -4 -16    2.00    3.20
 -12  -4  16   10.30    3.10
  12   4 -16    1.90    3.60
 -12   4  16   23.30    7.50
  10  -4 -16   10.20    2.90
  10  -4 -16    9.10    4.50
 -10  -4  16   17.70    3.00
 -10  -4  16    8.40    7.50
  10   4 -16    5.40    3.90
 -10   4  16    8.50    7.40
  -8  -4  16   13.20    3.10
  -8  -4  16   14.00    7.90
   8  -4 -16    7.20    3.10
   8   4 -16    6.90    3.80
  -8   4  16   14.60    7.20
  -8   4  16    6.70    4.90
   6  -4 -16   43.70    4.70
  -6  -4  16   76.39    7.00
  -6  -4  16   64.99   12.20
   6   4 -16   50.79    6.50
  -6   4  16   49.20    7.60
  -6   4  16   75.19   11.80
   4  -4 -16   16.80    4.00
  -4  -4  16   14.40    8.00
  -4  -4  16   19.50    4.20
  -4   4  16   16.50    7.90
   4   4 -16   19.80    4.40
  -4   4  16   14.80    5.40
  -2  -4  16   21.30    4.50
  -2  -4  16   17.80    7.30
   2  -4 -16   11.50    4.00
   2   4 -16   16.10    4.70
  -2   4  16   14.10    7.00
  -2   4  16   13.30    4.40
   0  -4 -16   -1.60    3.00
   0  -4  16    3.60    4.00
   0  -4  16   -3.80    6.40
   0   4  16   -2.50    5.90
   0   4  16    1.60    3.40
   0   4 -16   -5.10    2.70
   2  -4  16    9.10    7.90
   2  -4  16   18.80    4.90
   2   4  16   12.40    6.90
  -2   4 -16   14.50    3.80
   2   4  16    7.80    4.20
   2   4  16   11.50    4.70
   4  -4  16   -2.90    6.70
   4  -4  16   -0.90    2.90
   4   4  16    2.80    4.40
  -4   4 -16    2.50    2.90
   4   4  16    2.90    3.50
   6  -4  16    0.10    3.90
  -6  -4 -16   -0.10    4.30
  -6   4 -16    1.50    2.70
   6   4  16    3.90    3.50
  -6   4 -16    3.10    5.70
   6   4  16    4.40    4.60
  -8  -4 -16    1.70    5.70
   8  -4  16    1.90    3.70
   8   4  16    0.30    4.60
  -8   4 -16   -0.10    2.60
  -8   4 -16   -3.10    3.60
 -10  -4 -16   -2.10    6.40
  10  -4  16   -1.10    3.40
 -10  -4 -16    0.10    2.30
 -10   4 -16   -0.10    4.60
  10   4  16    2.60    5.00
 -10   4 -16    8.40    3.00
 -13  -5  16   36.90    9.30
  11  -5 -16    6.10    2.50
 -11  -5  16    7.80    8.00
 -11  -5  16    7.00    3.40
 -11   5  16    0.40    4.40
  11   5 -16    4.90    4.10
  -9  -5  16   16.30    3.60
  -9  -5  16   22.90   15.30
   9  -5 -16    6.30    2.70
   9   5 -16    3.60    4.00
  -9   5  16   33.10    7.30
  -7  -5  16    2.50    7.30
  -7  -5  16    5.10    3.60
   7  -5 -16    3.50    3.00
   7   5 -16   -1.60    2.70
  -7   5  16    6.60    4.20
  -7   5  16   24.30    8.30
  -5  -5  16    5.60    8.00
   5  -5 -16    6.60    3.60
  -5  -5  16    7.60    4.00
  -5   5  16   -5.00    3.90
  -5   5  16   11.00    8.80
   5   5 -16   -1.50    3.30
  -3  -5  16   32.30    9.70
   3  -5 -16   10.80    4.00
  -3  -5  16   24.80    4.40
  -3   5  16   10.20    4.80
  -3   5  16   22.60    7.80
   3   5 -16    8.50    4.20
   1  -5 -16    8.20    3.80
  -1  -5  16   28.10    9.80
  -1  -5  16   20.00    4.80
  -1   5  16   17.80    8.60
   1   5 -16   19.30    4.70
  -1   5  16   15.40    4.90
   1  -5  16    9.50    9.10
  -1  -5 -16    3.80    3.60
   1  -5  16    9.80    4.40
   1   5  16    1.60    6.50
  -1   5 -16   -1.40    2.90
   1   5  16    1.50    3.50
  -3  -5 -16    9.40    4.20
   3  -5  16   12.60    5.10
   3  -5  16   11.70    9.00
  -3   5 -16    4.10    4.10
   5  -5  16    7.30    4.60
  -5  -5 -16   18.30    6.60
  -5   5 -16    8.80    3.80
   5   5  16    3.60    3.50
   5   5  16    4.50    4.90
  -7  -5 -16    5.20    7.40
   7  -5  16    0.90    4.00
  -7   5 -16    3.80    3.00
   7   5  16   -6.20    4.40
   7   5  16    8.30    3.80
  -7   5 -16   11.50    5.70
  -9  -5 -16   -5.10    8.40
   9  -5  16    7.30    4.90
  -9   5 -16    2.40    2.90
   9   5  16    1.90    5.10
   9   5  16    6.70    3.60
  -9   5 -16    3.80    6.30
  -2  -6  16   23.70    4.50
  -2   6  16    8.20    5.20
   2   6 -16    9.90    4.20
   0   6  16   35.00    8.20
  -2  -6 -16    9.10    5.00
   2  -6  16   38.10    8.50
   2  -6  16   11.70    4.60
  -2   6 -16   -1.30    3.10
   2   6  16    4.40    4.20
  -4  -6 -16    5.90    4.90
  -4  -6 -16    8.90    6.70
   4  -6  16    8.90    4.40
  -4   6 -16    6.80    3.90
   4   6  16    6.70    3.80
  -4   6 -16    6.80    3.90
   6  -6  16    6.20    4.70
  -6  -6 -16    3.30    5.50
  -6  -6 -16    1.70   10.00
  -6   6 -16    5.50    3.60
   6   6  16    8.40    4.00
  -6   6 -16   10.20    5.30
   5   7 -16    5.30    5.00
  -5   7  16    5.10    4.90
 -18   0  17    4.20    8.10
 -16   0  17    2.30    6.00
  16   0 -17    1.00    2.70
 -14   0  17   -6.90    6.20
  14   0 -17    5.40    3.10
  12   0 -17    1.90    3.00
 -12   0  17   -5.40    6.70
 -10   0  17   -8.50    5.60
  10   0 -17   -2.10    1.90
   8   0 -17   -2.10    2.10
  -8   0  17   -1.80    6.20
   6   0 -17    1.70    2.30
  -6   0  17   -3.80    5.60
   4   0 -17    1.60    1.90
  -4   0  17   -3.70    5.20
  -2   0  17   -2.30    4.80
   2   0 -17    2.60    2.40
  -2   0  17    0.30    2.40
   0   0  17   -0.80    5.30
   0   0 -17   -0.40    1.90
   0   0  17    2.60    3.10
   2   0  17    2.80    3.80
   2   0  17    3.60    6.00
  -2   0 -17   -1.10    2.30
  -4   0 -17    2.80    2.30
   4   0  17    0.40    6.70
   4   0  17    4.20    3.40
   6   0  17   -3.30    3.60
  -6   0 -17   -0.10    1.70
  -8   0 -17    1.90    2.50
   8   0  17   -2.80    3.10
  -8   0 -17   -4.10    4.50
  10   0  17    3.30    4.20
 -10   0 -17   -1.90    5.30
 -12   0 -17    0.40    6.00
  12   0  17    2.00    3.80
 -17  -1  17    2.70    6.20
  17  -1 -17    2.40    2.80
  17   1 -17    1.40    3.20
 -17   1  17    5.00    6.70
 -15  -1  17    3.70    6.80
  15  -1 -17    0.60    2.40
  15   1 -17    1.00    2.90
 -15   1  17    3.20    6.80
  13  -1 -17    6.50    3.50
 -13  -1  17    8.10    6.90
 -13   1  17   11.30    7.70
  13   1 -17    9.30    3.70
  11  -1 -17    3.30    3.20
 -11  -1  17   -5.00    6.30
  11   1 -17    1.90    2.60
 -11   1  17   -0.70    6.60
  -9  -1  17    2.30    6.90
   9  -1 -17   13.20    4.00
  -9   1  17    9.50    7.20
   9   1 -17   11.00    3.60
   7  -1 -17   84.99    7.30
  -7  -1  17   75.89   11.40
  -7   1  17   75.49   10.90
   7   1 -17   87.69    6.90
  -5  -1  17  108.29   11.90
   5   1 -17  140.49    8.60
  -5   1  17  105.39   11.40
   3  -1 -17   28.60    5.30
   3  -1 -17   23.30    2.50
  -3  -1  17   17.00    6.30
  -3   1  17   14.60    7.30
   3   1 -17   26.30    4.70
  -1  -1  17   41.30    8.10
  -1  -1  17   45.80    4.30
   1  -1 -17   53.29    5.70
  -1   1  17   50.19    4.80
  -1   1  17   42.00    8.40
   1   1 -17   56.59    5.40
   1   1 -17   50.59    3.40
  -1  -1 -17   68.79    5.90
   1  -1  17   70.99   12.20
   1  -1  17   59.89    5.50
   1   1  17   67.39   11.10
   1   1  17   63.89    5.80
  -1   1 -17   62.79    5.50
   3  -1  17   75.79   10.40
   3  -1  17  114.69    7.70
  -3  -1 -17   97.09    6.60
  -3   1 -17   97.59    6.40
   3   1  17  107.69    7.60
   3   1  17   88.39   10.70
   5  -1  17   60.19    6.30
  -5  -1 -17   50.69    4.50
   5   1  17   37.40    8.20
  -5   1 -17   49.10    4.40
   5   1  17   48.20    6.60
  -7  -1 -17    1.70    1.90
   7  -1  17    2.50    3.90
  -7  -1 -17    4.70    5.40
  -7   1 -17   -1.10    1.80
   7   1  17    0.20    4.00
  -9  -1 -17    3.80    4.10
   9  -1  17   -0.20    5.60
  -9   1 -17    3.70    4.90
  -9   1 -17   -1.10    1.90
   9   1  17    3.20    4.80
  11  -1  17    2.50    4.60
 -11  -1 -17    4.50    6.30
 -11   1 -17    5.60    5.80
  11   1  17    5.40    4.70
 -13  -1 -17    3.10    7.40
  13  -1  17    8.00    5.30
 -13   1 -17    5.90    7.20
  13   1  17    5.10    5.00
  16  -2 -17    8.20    3.90
 -16  -2  17   15.90    8.10
 -16   2  17   19.80    7.40
  16   2 -17    7.30    3.90
 -14  -2  17    3.40    6.20
  14  -2 -17    5.80    3.80
  14   2 -17    1.00    2.90
 -14   2  17   14.80    7.20
  12  -2 -17    0.90    3.10
 -12  -2  17   -1.30    6.40
 -12   2  17    4.40    6.60
  12   2 -17    3.10    3.00
  10  -2 -17   67.79    7.30
 -10  -2  17   60.69   12.20
  10   2 -17   64.79    6.70
 -10   2  17   63.99   11.70
   8  -2 -17   13.80    4.10
  -8  -2  17   10.70    7.20
   8   2 -17   13.30    3.80
  -8   2  17   11.50    6.80
   6  -2 -17   55.99    6.30
  -6  -2  17   45.70    9.40
  -6   2  17   64.39   10.50
   6   2 -17   47.70    5.50
   4  -2 -17   10.40    3.40
   4  -2 -17    8.30    2.50
  -4  -2  17    5.00    6.50
   4  -2 -17    7.90    2.20
  -4   2  17   14.60    7.00
   4   2 -17   12.80    3.60
  -2  -2  17   72.69    4.80
  -2  -2  17   62.59    9.10
   2  -2 -17   82.39    7.10
   2  -2 -17   59.99    4.50
   2   2 -17   55.49    3.80
  -2   2  17   65.09    9.50
   2   2 -17   74.09    6.40
   0  -2  17   11.70    3.60
   0  -2  17    7.60    6.10
   0  -2 -17   14.40    3.90
   0   2  17    8.80    6.40
   0   2  17   12.90    4.20
   0   2 -17   13.90    3.30
   2  -2  17   10.10    3.90
  -2  -2 -17    8.60    3.20
   2  -2  17    8.70    7.00
   2   2  17    6.50    7.20
  -2   2 -17   14.30    3.50
   2   2  17   10.90    4.30
   4  -2  17   42.20    6.00
  -4  -2 -17   48.50    5.00
   4  -2  17   31.90    8.10
   4   2  17   45.10    6.20
   4   2  17   32.60    8.60
  -4   2 -17   43.50    4.60
  -6  -2 -17   -0.20    1.90
   6  -2  17   -3.40    5.60
   6  -2  17   -4.90    3.10
   6   2  17    1.30    3.50
  -6   2 -17   -0.40    2.10
  -8  -2 -17    2.00    5.00
  -8  -2 -17    5.90    2.40
   8  -2  17    2.10    3.20
  -8   2 -17    0.90    2.30
  -8   2 -17   18.30    7.40
 -10  -2 -17    1.30    5.30
  10  -2  17   11.40    4.30
  10   2  17    3.50    4.70
 -10   2 -17    2.70    5.20
  12  -2  17    0.70    3.80
 -12  -2 -17   -0.60    6.90
  12   2  17   -3.80    4.60
 -12   2 -17   -4.00    5.40
 -15  -3  17   19.90    7.30
  15  -3 -17    8.20    2.90
  15  -3 -17   -0.10    3.50
  15   3 -17   10.20    4.20
 -15   3  17   23.20    8.00
 -13  -3  17    5.70    7.40
  13  -3 -17   12.10    2.50
  13  -3 -17    4.70    3.80
  13   3 -17   19.90    5.10
 -13   3  17   10.10    7.10
  11  -3 -17    8.70    2.00
 -11  -3  17    8.60    7.30
  11  -3 -17   -0.70    3.10
  11   3 -17    2.10    3.30
 -11   3  17   -1.00    5.80
   9  -3 -17   18.10    2.80
   9  -3 -17   10.90    4.50
   9   3 -17   16.70    5.10
  -9   3  17   24.90    7.70
   7  -3 -17   28.40    3.70
  -7  -3  17   31.70    8.80
   7  -3 -17   23.90    5.60
  -7   3  17   37.90    9.60
   7   3 -17   27.90    5.50
  -5  -3  17    2.50    2.00
  -5  -3  17    1.00    6.60
  -5  -3  17   -1.00    2.70
   5  -3 -17    0.40    2.80
  -5   3  17    4.60    6.90
   5   3 -17    5.60    3.50
  -3  -3  17   39.80    4.00
  -3  -3  17   34.00    8.70
   3  -3 -17   27.00    4.10
   3  -3 -17   35.90    6.40
  -3   3  17   27.00    8.00
   3   3 -17   35.60    5.50
   1  -3 -17    8.90    3.70
   1  -3 -17    8.30    2.90
  -1  -3  17   11.70    3.40
  -1  -3  17    0.10    6.50
  -1   3  17    1.10    6.10
   1   3 -17    7.90    3.40
   1  -3  17   23.80    4.70
  -1  -3 -17   14.40    4.00
   1  -3  17    7.10    7.00
  -1   3 -17   14.40    4.00
   1   3  17   13.50    7.60
   1   3  17   13.70    4.70
   3  -3  17   -2.80    3.20
   3  -3  17   -5.30    5.60
  -3  -3 -17   -3.30    2.30
   3   3  17    2.10    4.10
   3   3  17    4.20    6.60
  -3   3 -17    1.20    2.70
   5  -3  17   19.00    9.10
   5  -3  17   22.90    5.10
  -5  -3 -17   19.10    4.00
  -5   3 -17   18.50    3.90
   5   3  17   13.40    4.90
   7  -3  17   31.30    6.40
  -7  -3 -17   27.90    4.40
  -7  -3 -17   25.20    7.80
  -7   3 -17   21.10    7.30
   7   3  17   13.10    5.50
  -7   3 -17   26.00    4.20
   9  -3  17    6.10    4.90
  -9  -3 -17    1.20    2.20
  -9  -3 -17   -3.10    4.40
   9   3  17    2.60    4.40
  -9   3 -17   -1.90    2.30
  -9   3 -17    2.00    4.50
 -11  -3 -17   -3.10    6.50
  11  -3  17    2.10    4.60
 -11   3 -17   -1.90    5.00
  11   3  17    1.00    4.50
 -14  -4  17    5.50    6.40
  14  -4 -17    9.00    3.00
  14  -4 -17   -0.60    4.20
 -14   4  17   30.20    7.80
  14   4 -17    3.10    4.10
  12  -4 -17    3.70    3.60
 -12  -4  17   24.60    8.80
  12  -4 -17    9.70    2.80
  12   4 -17   12.50    4.90
 -12   4  17   22.40    8.30
  10  -4 -17   10.70    2.70
 -10  -4  17   14.30    7.90
 -10  -4  17   -0.60    3.40
  10  -4 -17    9.00    4.00
 -10   4  17   17.20    7.10
  10   4 -17    7.80    4.00
   8  -4 -17    4.30    2.20
  -8  -4  17   23.50   18.10
  -8   4  17    4.90    6.60
   8   4 -17   -3.80    2.90
   6  -4 -17    8.30    2.90
  -6  -4  17   12.80    7.80
  -6  -4  17    9.40    3.10
  -6   4  17    6.50    4.10
  -6   4  17   24.90    8.10
   6   4 -17    5.30    3.80
   4  -4 -17   21.80    4.20
  -4  -4  17   31.50    4.70
  -4  -4  17   10.30    7.50
  -4   4  17   27.80    8.80
  -4   4  17   21.40    5.60
   4   4 -17   23.20    4.80
   2  -4 -17    9.30    3.70
  -2  -4  17   16.50    4.40
  -2  -4  17   10.90    7.90
  -2   4  17   15.00    6.80
  -2   4  17   14.60    7.40
   2   4 -17    2.70    3.70
   0  -4  17    0.50    3.20
   0  -4 -17   -2.10    2.90
   0  -4  17   -2.80    6.40
   0   4  17    1.10    7.00
   0   4  17   -4.20    3.40
   0   4 -17    1.50    3.30
   2  -4  17    1.00    3.70
   2  -4  17   -0.10    6.40
   2   4  17   -0.30    5.70
   2   4  17   -0.70    4.10
  -2   4 -17    7.50    3.70
   2   4  17   -1.00    3.00
   4  -4  17    9.30   16.40
   4  -4  17    1.50    3.80
  -4   4 -17    0.00    3.00
   4   4  17    8.60    5.20
   4   4  17    3.90    3.80
   6  -4  17    2.90    5.20
  -6  -4 -17   12.50    6.20
  -6   4 -17    9.40    5.10
   6   4  17    1.90    4.30
  -6   4 -17    7.50    3.50
   8  -4  17    3.50    4.00
  -8  -4 -17    0.00    2.10
  -8  -4 -17   -1.20    4.50
  -8   4 -17    1.80    2.80
  -8   4 -17    7.90    5.80
   8   4  17    2.70    4.80
  10  -4  17    5.60    4.80
 -10  -4 -17    6.90    8.70
 -10  -4 -17   -0.30    2.10
  10   4  17    1.80    5.20
 -10   4 -17    0.00    2.30
 -10   4 -17    3.30    5.10
 -13  -5  17   23.70    8.50
  13  -5 -17   17.70    3.60
 -11  -5  17   30.30    9.00
  -9  -5  17   17.00    3.70
  -9  -5  17   17.70    9.30
  -9   5  17    1.60    3.80
   9   5 -17    3.00    3.90
   7  -5 -17    5.80    2.90
  -7   5  17    4.50    4.10
   7   5 -17   10.00    4.60
  -5  -5  17   16.50    4.00
   5  -5 -17   -0.20    2.90
  -5  -5  17   -2.60    7.50
   5   5 -17   -0.60    3.70
  -5   5  17    1.30    4.20
  -5   5  17   12.20    7.10
   3  -5 -17    2.00    3.00
  -3  -5  17    5.50    3.90
  -3  -5  17   10.20    7.60
  -3   5  17   17.10    8.10
  -3   5  17   -5.40    3.10
   3   5 -17    0.20    3.60
   1  -5 -17    8.80    4.30
  -1  -5  17   21.10    8.80
  -1  -5  17   12.90    4.50
  -1   5  17   15.90    5.60
  -1   5  17   15.40    8.10
   1   5 -17    5.80    4.00
   1  -5  17   -0.80    8.20
  -1  -5 -17    5.40    3.90
   1  -5  17    2.20    3.60
   1   5  17   -1.00    3.40
   1   5  17    3.20    6.50
  -1   5 -17    2.50    3.20
  -3  -5 -17    5.40    3.60
   3  -5  17    8.80   16.30
   3  -5  17    4.00    3.80
  -3   5 -17    8.20    3.90
   3   5  17    7.90    4.10
  -5  -5 -17   40.30   15.90
   5  -5  17   30.10    5.60
   5   5  17   20.50    6.30
  -5   5 -17   32.00    7.10
   5   5  17   19.10    5.70
  -7  -5 -17    4.80    6.80
   7  -5  17   16.50    4.60
   7   5  17    7.60    3.80
   7   5  17    7.60    5.30
  -7   5 -17    3.70    2.90
  -7   5 -17    8.50    6.00
   0  -6  17   21.70    6.90
   0   6  17    7.10    4.70
   0   6 -17    3.80    4.40
   2   6  17    7.90    4.80
  -4  -6 -17    3.90    7.10
   4  -6  17    7.90    5.10
  -4  -6 -17    5.90    4.30
  -4   6 -17   -3.10    3.40
  -4   6 -17   21.10    5.50
   4   6  17    0.80    4.10
  16   0 -18    2.00    2.20
 -16   0  18    6.70    6.70
 -14   0  18    8.20    7.00
  14   0 -18    2.60    2.90
 -12   0  18   19.00    9.00
  12   0 -18   15.50    4.30
 -10   0  18    3.70    7.80
  10   0 -18    8.60    3.70
  -8   0  18  272.57   18.20
   8   0 -18  281.77   13.70
  -6   0  18   74.49   10.80
   6   0 -18   85.59    6.90
  -4   0  18   81.09   11.00
   4   0 -18  102.99    7.30
  -2   0  18   -0.20    2.40
   2   0 -18   -0.60    2.30
  -2   0  18    1.90    5.50
   0   0  18   -0.50    5.60
   0   0 -18   10.70    3.50
   0   0  18    5.40    3.00
  -2   0 -18  162.18    8.70
   2   0  18  137.89   13.30
   2   0  18  164.28    8.60
  -4   0 -18    0.10    2.20
   4   0  18    2.70    3.50
   6   0  18   54.09   11.90
  -6   0 -18   58.79    4.60
   6   0  18   52.89    7.00
   8   0  18    6.90    4.40
  -8   0 -18    7.10    5.70
  -8   0 -18    7.20    2.40
  10   0  18    3.50    3.60
 -10   0 -18    4.20    5.40
  12   0  18   18.90    5.70
 -12   0 -18    9.80    7.40
 -17  -1  18    4.40    6.40
  17  -1 -18   -2.40    3.00
 -17   1  18   11.80    8.30
  17   1 -18   -5.10    2.60
 -15  -1  18    6.40    5.90
  15  -1 -18    2.50    3.50
  15   1 -18   -1.30    3.40
 -15   1  18    8.20    7.40
  13  -1 -18    0.10    2.80
 -13  -1  18    6.10    7.00
  13   1 -18    0.50    3.00
 -13   1  18   -2.50    6.50
  11  -1 -18    3.90    3.20
 -11  -1  18    2.60    6.90
  11   1 -18    0.00    2.50
 -11   1  18    6.30    6.90
  -9  -1  18   -4.40    6.00
   9  -1 -18    2.80    3.00
   9   1 -18   -1.70    2.50
  -9   1  18   -8.50    5.70
  -7  -1  18   25.30    8.20
   7  -1 -18   21.10    4.80
   7   1 -18   24.00    4.80
  -7   1  18   27.70    8.40
   5  -1 -18   12.30    4.00
  -5  -1  18   16.40    7.10
  -5   1  18   21.20    7.70
   5   1 -18   16.70    4.10
   3  -1 -18    9.40    2.10
  -3  -1  18  -11.10    4.50
   3  -1 -18    5.00    3.20
   3  -1 -18    0.70    1.50
  -3   1  18   -5.60    4.10
   3   1 -18    1.70    3.00
   1  -1 -18   12.80    3.80
  -1  -1  18   18.30    7.50
  -1  -1  18   13.90    3.00
  -1   1  18   16.00    7.00
  -1   1  18   11.40    3.80
   1   1 -18   12.10    3.40
   1  -1  18   -2.60    5.30
   1  -1  18   -3.10    3.10
  -1  -1 -18   -1.20    2.20
  -1   1 -18    0.80    2.40
   1   1  18    5.20    5.90
   1   1  18    1.80    2.80
   3  -1  18   55.59    6.20
   3  -1  18   41.80   10.40
  -3  -1 -18   58.79    5.10
   3   1  18   59.99    6.40
  -3   1 -18   54.79    5.00
   3   1  18   39.80    9.60
  -5  -1 -18   11.80    3.00
   5  -1  18    9.70    4.40
   5  -1  18    5.70    6.90
   5   1  18    8.70    4.30
   5   1  18   10.80    7.20
  -5   1 -18   14.60    3.30
   7  -1  18    6.30    4.00
  -7  -1 -18    1.50    4.70
  -7  -1 -18    7.10    2.40
   7   1  18    5.90    4.30
  -7   1 -18    1.70    2.30
  -9  -1 -18   -2.50    3.50
   9  -1  18   -1.70    4.00
  -9  -1 -18    0.40    2.00
  -9   1 -18    2.90    4.70
   9   1  18   -0.50    4.10
  11  -1  18    5.30    4.70
 -11  -1 -18   -3.80    5.50
 -11   1 -18    3.40    6.30
  11   1  18    1.50    3.80
 -16  -2  18   -0.50    6.10
  16  -2 -18   -0.30    3.00
 -16   2  18    6.50    6.50
  16   2 -18    3.50    3.20
 -14  -2  18    4.40    6.50
  14  -2 -18    2.10    3.60
 -14   2  18    9.80    7.00
  14   2 -18    3.90    3.10
 -12  -2  18    5.50    6.90
  12  -2 -18    7.10    3.70
  12   2 -18    7.90    3.40
 -12   2  18    5.20    6.30
 -10  -2  18    7.60    7.80
  10  -2 -18    9.00    4.20
  10   2 -18   14.30    4.60
 -10   2  18   17.40    8.30
   8  -2 -18   25.70    5.50
  -8   2  18   29.50    8.90
   8   2 -18   34.90    5.70
  -6  -2  18   63.99   11.40
   6  -2 -18   84.79    7.70
   6   2 -18   81.19    7.10
  -6   2  18   86.19   12.90
   4  -2 -18   35.40    5.90
  -4  -2  18   33.90    8.20
   4  -2 -18   21.40    2.90
   4  -2 -18   33.90    3.30
  -4   2  18   33.30    8.30
   4   2 -18   25.40    4.60
   2  -2 -18    1.60    2.60
  -2  -2  18    3.60    2.70
  -2  -2  18   -1.70    4.30
  -2   2  18    2.20    5.60
   2   2 -18    3.50    1.70
   2   2 -18    3.60    3.10
   0  -2  18  104.29    6.40
   0  -2  18   85.29   11.40
   0  -2 -18   94.89    7.40
   0   2  18   90.79    6.60
   0   2  18   89.99   11.40
   0   2 -18   96.39    7.00
   2  -2  18   22.40    4.80
  -2  -2 -18   23.50    4.60
   2  -2  18   15.80    7.40
   2   2  18   20.70    8.40
  -2   2 -18   24.80    4.30
   2   2  18   32.20    5.50
   4  -2  18   -1.10    3.30
   4  -2  18   -3.00    5.50
  -4  -2 -18    2.00    2.40
  -4   2 -18    0.20    2.30
   4   2  18    3.90   12.70
   4   2  18    9.20    4.10
   6  -2  18   13.30    4.40
   6  -2  18   11.00    7.00
  -6  -2 -18   11.20    3.30
  -6   2 -18   13.60    3.30
   6   2  18   11.00    4.30
  -8  -2 -18   -2.10    1.70
  -8  -2 -18    6.90    4.80
   8  -2  18    6.00    4.20
  -8   2 -18   -0.20    2.50
   8   2  18    0.70    4.00
  -8   2 -18   -0.40    3.80
  10  -2  18    2.70    4.30
 -10  -2 -18    3.80    5.90
 -10   2 -18    3.00    4.20
  10   2  18    2.70    4.70
  12  -2  18    7.10    5.00
 -12  -2 -18   -0.20    6.60
  12   2  18   11.10    5.50
 -12   2 -18    4.90    6.70
  15  -3 -18   -0.40    2.00
 -15  -3  18    7.30    8.30
  15  -3 -18   -4.30    3.10
  15   3 -18    0.80    4.10
 -15   3  18   11.00    6.60
  13  -3 -18    6.30    2.10
  13  -3 -18    1.70    3.60
 -13  -3  18   11.90    7.10
 -13   3  18    7.60    7.90
  13   3 -18    3.20    3.90
  11  -3 -18    0.60    3.20
 -11  -3  18    8.10    6.50
  11  -3 -18   10.70    2.00
  11   3 -18    4.40    3.30
 -11   3  18    2.90    5.80
   9  -3 -18   13.40    2.10
  -9  -3  18    0.50    6.80
   9  -3 -18   11.50    4.30
   9   3 -18   12.70    4.70
  -9   3  18   10.30   15.10
   7  -3 -18   12.30    2.20
   7  -3 -18   20.70    5.10
  -7   3  18   19.00    7.20
   7   3 -18   12.20    3.80
   5  -3 -18    0.30    2.80
  -5  -3  18   -2.50    5.90
  -5  -3  18   -2.60    3.50
  -5   3  18   -6.40    5.30
   5   3 -18    4.80    3.40
   3  -3 -18    1.50    3.30
  -3  -3  18    4.30    6.10
  -3  -3  18    5.20    2.50
   3  -3 -18    2.00    2.10
  -3   3  18    4.20    5.90
   3   3 -18   -2.00    2.70
   1  -3 -18   67.39    6.70
  -1  -3  18   66.69    5.50
   1  -3 -18   45.90    4.80
  -1  -3  18   57.99   11.70
  -1   3  18   71.79   11.70
   1   3 -18   57.49    5.80
   1  -3  18   13.40    7.00
   1  -3  18   24.30    4.70
  -1  -3 -18   12.80    4.20
  -1   3 -18   21.00    4.20
   1   3  18   22.70    8.80
   1   3  18   27.40    5.10
   3  -3  18   15.70    7.40
   3  -3  18   14.90    4.30
  -3  -3 -18   13.50    4.00
   3   3  18   -2.80    5.90
  -3   3 -18    2.10    2.80
   3   3  18    6.20    4.40
   5  -3  18   -6.60    5.20
   5  -3  18   -1.40    3.50
  -5  -3 -18    2.90    2.80
  -5   3 -18    0.40    2.90
   5   3  18    2.70    4.20
  -7  -3 -18    2.50    4.60
   7  -3  18    4.40    4.70
  -7  -3 -18   -0.20    2.50
  -7   3 -18    2.90    5.10
  -7   3 -18   -3.30    2.20
   7   3  18    2.70    4.00
  -9  -3 -18    3.60    6.30
  -9  -3 -18    4.20    2.60
   9  -3  18    4.20    4.50
  -9   3 -18    4.40    2.60
   9   3  18   -3.30    3.90
  -9   3 -18    1.00    3.80
 -11  -3 -18    5.70    7.80
  11  -3  18    1.30    4.50
  11   3  18   -0.40    4.10
 -11   3 -18    5.90    7.10
 -14  -4  18   16.00    8.30
  14  -4 -18    8.70    2.70
  14  -4 -18   -3.90    3.10
 -14   4  18   27.80    8.20
  14   4 -18   -4.30    4.10
  12  -4 -18   14.30    5.40
 -12  -4  18   25.00    9.40
  12  -4 -18   28.50    3.40
  10  -4 -18    2.40    3.90
  10  -4 -18    9.60    2.40
 -10  -4  18   16.20    8.10
 -10   4  18   17.60    8.20
  10   4 -18    1.10    3.30
  -8  -4  18   11.90    2.50
   8  -4 -18    3.80    2.30
  -8  -4  18    6.70    6.90
   8  -4 -18    4.00    3.70
  -8   4  18   15.60    6.90
   8   4 -18   -0.40    2.70
  -6  -4  18    6.10    8.40
   6  -4 -18    0.40    2.40
  -6   4  18   15.70    8.60
   6   4 -18    0.80    3.30
  -4  -4  18   14.50    3.60
   4  -4 -18    6.70    3.20
  -4  -4  18    9.00    6.50
  -4   4  18    6.80    4.80
   4   4 -18   11.20    4.50
  -4   4  18   22.20    7.30
   2  -4 -18   12.10    3.70
  -2  -4  18   17.80    3.80
  -2  -4  18   12.00    8.50
   2   4 -18   17.60    4.90
  -2   4  18   15.20    4.90
  -2   4  18   18.70    7.60
   0  -4 -18    1.40    3.00
   0  -4  18    0.80    6.70
   0  -4  18    7.20    3.40
   0   4  18    8.10    5.10
   0   4  18   -6.00    6.10
   2  -4  18    1.50    7.80
   2  -4  18    7.20    3.60
   2   4  18   10.90    4.10
  -2   4 -18   -1.90    3.00
   2   4  18    7.80    5.00
   2   4  18    7.00    6.70
   4  -4  18    5.40    7.80
   4  -4  18   14.40    4.30
   4   4  18    9.90    5.50
  -4   4 -18   14.10    3.90
  -6  -4 -18    1.10    4.30
  -6  -4 -18   -2.80    2.40
   6  -4  18    3.30    3.80
  -6   4 -18   -1.50    2.60
  -6   4 -18    7.40    4.60
   6   4  18    5.50    4.20
   8  -4  18    4.60    4.70
  -8  -4 -18    5.70    6.30
  -8  -4 -18    2.00    3.00
  -8   4 -18    2.10    2.90
   8   4  18    6.70    5.00
  -8   4 -18    4.90    4.30
 -11  -5  18   37.70    9.30
  -9  -5  18   33.80   10.20
  -7  -5  18   24.70    9.90
  -7  -5  18   17.30    3.70
   7   5 -18    2.00    3.80
  -5  -5  18   20.40    4.10
  -5  -5  18   15.80    8.90
   5  -5 -18    9.20    3.20
  -5   5  18    1.60    4.00
   5   5 -18    6.00    4.70
  -5   5  18   28.80    7.80
   3  -5 -18    9.10    3.40
  -3  -5  18   13.90   15.90
  -3  -5  18    7.20    3.60
   3   5 -18   -2.00    2.60
  -3   5  18   26.10    8.40
  -3   5  18   -1.20    3.30
  -1  -5  18   46.20    6.40
   1  -5 -18   21.10    4.70
  -1  -5  18   37.50   17.80
   1   5 -18   41.40    6.20
  -1   5  18   57.19   11.30
  -1   5  18   31.50    6.50
   1  -5  18    1.10    9.10
   1  -5  18   10.30    3.60
   1   5  18    4.00    3.40
  -1   5 -18    2.90    3.10
   1   5  18    2.30    7.30
  -3  -5 -18    0.40    3.80
   3  -5  18   -3.90    5.00
   3  -5  18   -8.00    8.50
  -3   5 -18    5.70    3.80
   3   5  18    4.70    3.40
   5  -5  18    4.20    4.80
  -5  -5 -18   23.50    7.00
  -5   5 -18    0.70    3.10
  -5   5 -18    9.00    5.20
   5   5  18    4.90    3.60
   5   5  18    0.30    4.60
   7  -5  18    7.40    4.60
  -7  -5 -18   -8.00    6.00
  -7   5 -18    1.50    4.30
   7   5  18   -1.40    3.80
   7   5  18    4.50    5.40
  -7   5 -18   -0.70    3.20
   0  -6  18   16.50    6.40
   0   6  18    7.30    4.50
   0   6  18   30.90   10.00
 -16   0  19   -2.90    6.60
  16   0 -19    3.80    3.50
 -14   0  19    5.70    7.30
  14   0 -19    2.90    2.90
  12   0 -19    3.20    3.10
 -12   0  19    7.50    6.90
  10   0 -19   -1.40    2.70
 -10   0  19    4.30    7.30
  -8   0  19    7.50    6.90
   8   0 -19   -1.30    2.10
   6   0 -19    2.50    2.50
  -6   0  19    4.60    7.00
   4   0 -19   -0.40    2.50
  -4   0  19   -4.50    5.40
  -2   0  19    0.70    5.20
   2   0 -19   -0.90    2.40
  -2   0  19    0.40    2.50
   0   0  19    2.80    6.60
   0   0 -19    1.20    2.80
   2   0  19   -1.30    3.60
   2   0  19    2.00    7.00
  -2   0 -19    3.00    2.40
  -4   0 -19    0.20    2.20
   4   0  19   -5.20    5.00
   4   0  19   -0.20    3.40
   6   0  19    1.60    4.00
   6   0  19   -0.60    6.30
  -6   0 -19   -0.60    2.00
  -8   0 -19   -2.90    1.90
  -8   0 -19    0.00    4.20
   8   0  19   -3.80    3.50
 -10   0 -19    3.20    4.60
  10   0  19   -1.10    3.70
 -15  -1  19    2.40    6.30
  15  -1 -19   -2.80    1.90
  15   1 -19    1.90    3.00
 -15   1  19    8.30    7.60
  13  -1 -19   -2.00    2.90
 -13  -1  19    7.70    7.20
  13   1 -19    1.30    3.40
 -13   1  19    7.70    6.90
 -11  -1  19   -2.90    6.40
  11  -1 -19   -1.10    3.10
  11   1 -19   -4.70    2.30
 -11   1  19   -2.70    6.20
  -9  -1  19    6.00    6.50
   9  -1 -19    6.40    4.00
  -9   1  19   -0.50    6.20
   9   1 -19    9.10    3.70
   7  -1 -19    5.70    3.70
  -7  -1  19    6.20    6.80
   7   1 -19    7.20    4.10
   5  -1 -19    4.00    3.50
  -5  -1  19   -0.10    5.60
  -5   1  19    4.30    6.40
   5   1 -19    1.30    2.80
   3  -1 -19   64.89    6.30
   3  -1 -19   52.39    3.30
  -3  -1  19   56.69   10.90
   3  -1 -19   64.29    3.40
  -3   1  19   40.80    8.50
   3   1 -19   56.99    5.90
  -1  -1  19   -3.30    5.00
   1  -1 -19    4.50    3.20
  -1  -1  19    0.60    2.60
   1   1 -19    1.50    2.70
  -1   1  19    3.20    5.70
  -1   1  19    2.20    3.10
  -1  -1 -19   15.20    3.40
   1  -1  19   27.50    4.50
  -1   1 -19   20.50    3.70
   1   1  19   17.20    3.80
   1   1  19   19.90    8.40
   3  -1  19   41.80   11.50
   3  -1  19   47.40    6.70
  -3  -1 -19   39.60    4.60
   3   1  19   32.50    9.10
  -3   1 -19   36.80    5.00
   3   1  19   28.60    5.00
   5  -1  19   23.40    8.40
  -5  -1 -19   40.70    4.50
   5  -1  19   57.49    6.70
   5   1  19   30.10    9.00
   5   1  19   50.59    6.90
  -5   1 -19   38.40    4.40
   7  -1  19   -1.40    4.00
  -7  -1 -19    2.60    2.00
  -7  -1 -19   -0.90    4.20
   7   1  19   -0.60    4.30
  -7   1 -19   -3.80    1.80
  -9  -1 -19   -0.90    4.60
   9  -1  19    3.70    4.30
  -9  -1 -19    0.40    1.70
  -9   1 -19    5.40    5.00
   9   1  19   -2.50    4.00
  -9   1 -19    1.40    2.10
 -11  -1 -19    2.70    5.60
  11  -1  19   -1.70    4.40
  11   1  19   -1.60    3.90
 -11   1 -19   -0.30    4.20
 -16  -2  19    4.80    7.30
  16  -2 -19    1.30    3.50
  16   2 -19   -3.70    3.40
 -16   2  19    8.40    7.10
  14  -2 -19    2.60    3.30
 -14  -2  19    8.20    6.40
  14   2 -19    1.40    3.20
 -14   2  19   15.90    7.60
  12  -2 -19    0.10    3.10
 -12  -2  19   -6.60    5.50
  12   2 -19    2.30    3.00
 -12   2  19   -5.10    5.20
  10  -2 -19   40.50    7.10
 -10  -2  19   33.60    9.30
 -10   2  19   24.20    9.10
  10   2 -19   35.50    5.50
  -8  -2  19   39.70   10.60
   8  -2 -19   48.60    7.40
   8   2 -19   42.40    6.50
  -8   2  19   41.40    9.90
   6  -2 -19    5.10    3.70
  -6  -2  19    0.10    6.50
  -6   2  19    6.20    7.00
   6   2 -19    6.20    3.50
   4  -2 -19    1.00    1.80
   4  -2 -19   -1.50    1.60
  -4  -2  19   -2.60    6.10
   4  -2 -19    4.10    3.30
   4   2 -19    5.90    3.20
  -4   2  19   -0.30    5.80
  -2  -2  19    5.50    6.20
  -2  -2  19    5.30    2.70
   2  -2 -19    3.00    3.00
   2  -2 -19    3.30    2.10
   2   2 -19    2.40    1.70
   2   2 -19    1.80    2.60
  -2   2  19    2.80    5.60
   0  -2 -19   15.20    4.10
   0  -2  19   20.70    4.10
   0   2  19   15.40    7.00
   0   2  19   20.30    4.60
   0   2 -19   18.10    4.10
   2  -2  19   15.00    7.40
   2  -2  19   18.20    4.10
  -2  -2 -19   17.90    4.20
  -2   2 -19   29.90    4.50
   2   2  19   24.70   12.00
   2   2  19   18.20    4.60
   4  -2  19    1.50    5.60
  -4  -2 -19    9.50    3.40
   4  -2  19    6.10    3.80
  -4   2 -19    2.90    2.70
   4   2  19   -0.10    5.90
   4   2  19    3.90    3.90
   6  -2  19    7.00    6.60
  -6  -2 -19    2.50    2.30
   6  -2  19    4.90    4.80
   6   2  19    1.50    4.00
  -6   2 -19    4.80    2.80
  -8  -2 -19    2.00    4.30
  -8  -2 -19    2.50    2.10
   8  -2  19    8.80    4.40
  -8   2 -19    0.20    2.50
  -8   2 -19    6.80    4.80
   8   2  19   -1.00    4.00
  10  -2  19   -1.20    3.70
 -10  -2 -19    1.00    4.80
  10   2  19    0.20    3.80
 -10   2 -19   -2.10    4.30
 -15  -3  19   11.70    8.60
  15  -3 -19    0.20    3.50
 -15   3  19   21.90    8.20
  15   3 -19   -0.40    3.30
  13  -3 -19    8.90    4.40
 -13  -3  19    7.90    5.20
 -13   3  19   11.00    6.30
  13   3 -19    0.40    3.70
 -11  -3  19    2.40    6.60
  11  -3 -19    0.70    3.40
  11   3 -19   12.80    4.60
 -11   3  19   10.70    6.90
   9  -3 -19   13.10    2.20
  -9  -3  19   25.70    8.40
   9  -3 -19   11.00    4.90
   9   3 -19    9.80    4.10
  -9   3  19   10.50    7.70
   7  -3 -19   26.30    2.80
   7  -3 -19   20.90    4.80
  -7  -3  19   14.50    7.60
  -7   3  19   51.59   18.60
   7   3 -19   27.10    4.80
   5  -3 -19   11.20    4.40
  -5  -3  19    9.00    6.60
  -5   3  19    7.10    7.50
   5   3 -19    9.20    3.80
  -3  -3  19   32.00    9.00
   3  -3 -19   33.40    3.90
   3  -3 -19   37.80    6.50
  -3   3  19   41.20    8.90
   3   3 -19   32.90    5.40
  -1  -3  19   24.70    4.30
   1  -3 -19   15.70    4.60
   1  -3 -19   10.80    3.20
  -1  -3  19   24.20    8.50
  -1   3  19   19.40    8.10
   1   3 -19   20.00    4.30
  -1  -3 -19   38.60    6.20
   1  -3  19   35.00    9.50
   1  -3  19   52.29    5.80
  -1   3 -19   53.99    6.00
   1   3  19   33.20    5.60
   1   3  19   44.30   12.30
   3  -3  19   19.40    5.00
  -3  -3 -19    7.00    3.60
   3  -3  19    4.70    7.80
   3   3  19   11.70    7.40
   3   3  19    9.50    4.20
  -3   3 -19   12.10    3.50
   5  -3  19    8.50    4.40
  -5  -3 -19    1.50    3.00
   5  -3  19    1.90    6.90
  -5   3 -19    7.40    3.50
   5   3  19    8.30    5.20
  -7  -3 -19   -0.90    4.30
  -7  -3 -19    1.60    2.20
   7  -3  19    1.50    4.20
  -7   3 -19   -0.40    2.30
   7   3  19    2.80    4.40
  -7   3 -19    5.10    4.60
  -9  -3 -19    0.80    5.20
  -9  -3 -19   10.20    2.80
   9  -3  19   12.00    4.80
  -9   3 -19    1.50    2.50
   9   3  19    3.50    4.80
  -9   3 -19    8.40    5.20
 -12  -4  19   16.10    7.90
  12  -4 -19    6.00    4.30
  12   4 -19    4.90    3.70
 -12   4  19   39.30    8.60
 -10  -4  19   25.00    9.40
  10  -4 -19   15.40    4.60
 -10   4  19   40.20    8.60
  10   4 -19   25.50    6.00
   8  -4 -19    1.30    3.20
  -8  -4  19    5.20    7.30
   8  -4 -19    6.30    2.30
  -8   4  19   11.30    8.10
   8   4 -19    3.00    3.70
   6  -4 -19    2.90    3.60
   6  -4 -19    3.90    2.40
  -6  -4  19    5.80    2.40
  -6  -4  19    9.60    6.90
   6   4 -19    3.40    3.50
  -6   4  19    6.70    7.40
   4  -4 -19    0.20    3.10
  -4  -4  19    0.30    5.70
  -4  -4  19   11.50    2.80
   4  -4 -19    0.80    2.60
  -4   4  19   10.20    6.80
   4   4 -19   -0.80    3.30
  -2  -4  19   24.00    8.90
  -2  -4  19   35.90    5.20
   2  -4 -19   21.00    5.40
   2  -4 -19   15.10    3.70
   2   4 -19   28.30    5.40
  -2   4  19   31.60    9.00
   0  -4 -19    1.50    2.80
   0  -4 -19    2.90    2.90
   0  -4  19   -6.80    5.40
   0  -4  19   10.30    4.00
   0   4 -19   -0.10    2.70
   0   4  19   -1.30    6.10
   2  -4  19   -0.80    8.30
  -2  -4 -19    0.50    2.70
   2  -4  19    6.10    3.30
   2   4  19    0.80    5.80
  -2   4 -19    1.40    2.80
   4  -4  19   10.10    9.30
   4  -4  19    3.00    3.30
  -4  -4 -19    4.40    3.40
   4   4  19    1.70    4.80
  -4   4 -19   -1.70    3.00
  -6  -4 -19   -0.20    3.00
   6  -4  19    3.70    4.60
  -6  -4 -19   12.10    5.70
   6   4  19   -1.50    4.60
  -6   4 -19    4.70    4.00
  -6   4 -19   -4.20    2.60
   8  -4  19    7.60    4.80
  -8  -4 -19   -2.30    4.60
  -8  -4 -19   -1.10    2.30
  -8   4 -19    2.40    4.40
   8   4  19    0.30    4.30
  -8   4 -19   -0.80    2.50
  -9  -5  19   52.19    4.40
  -9  -5  19   39.40   10.40
  -7  -5  19   26.20    9.20
   7   5 -19    8.40    4.70
  -7   5  19   24.40   10.00
  -5  -5  19   12.00    8.20
  -5  -5  19   21.20    3.80
  -5   5  19    2.20    4.60
  -3  -5  19    8.60    8.50
  -3  -5  19   12.70    3.70
  -3   5  19   -1.10    4.20
  -3   5  19   35.10    7.90
   3   5 -19    2.20    3.90
  -1  -5  19   15.70    4.00
   1  -5 -19    5.80    3.30
  -1  -5  19   12.00    9.60
  -1   5  19   19.50    5.20
   1   5 -19    8.70    3.90
   1  -5  19   -0.60    8.90
  -1  -5 -19    1.50    3.30
   1  -5  19    5.50    3.90
   1   5  19    1.80   13.40
  -1   5 -19   -2.20    3.40
   1   5  19    7.90    4.10
  -3  -5 -19   -1.00    3.30
   3  -5  19    7.80    4.20
   3  -5  19   18.30   10.60
   3   5  19   -0.10    3.70
  -3   5 -19   -0.50    3.30
   5  -5  19    5.20    4.50
  -5  -5 -19   24.00    8.40
   5   5  19    2.30    4.90
  -5   5 -19    0.30    3.10
   5   5  19    7.60    4.60
  -5   5 -19   10.00    4.70
   0   6 -19    0.90    4.10
   0   6  19    4.90    4.40
 -16   0  20    6.70    7.70
  16   0 -20   -3.10    2.70
  14   0 -20    2.90    3.20
 -14   0  20    9.60    7.00
 -12   0  20    1.60    6.70
  12   0 -20    6.20    3.50
 -10   0  20   17.70    8.60
  -8   0  20    2.50    6.50
   8   0 -20    2.50    2.60
   6   0 -20   66.49    6.70
  -6   0  20   45.30    9.80
   4   0 -20    8.40    3.10
  -4   0  20   11.20    6.60
  -2   0  20    3.30    2.60
   2   0 -20    4.40    2.80
  -2   0  20   -5.70    5.70
   0   0  20   -1.50    5.90
   0   0 -20    1.80    2.40
   0   0  20   -3.00    3.00
  -2   0 -20   23.40    4.50
   2   0  20   36.30    5.70
   2   0  20   23.20    8.30
   4   0  20    2.70    6.30
   4   0  20    0.90    3.70
  -4   0 -20    6.20    2.50
   6   0  20   -2.10    5.80
   6   0  20    5.30    4.30
  -6   0 -20    7.60    2.40
   8   0  20    8.20    4.90
  -8   0 -20    8.80    6.10
  -8   0 -20    2.70    2.00
 -10   0 -20    2.30    5.10
  10   0  20   -2.00    3.70
  15  -1 -20   -0.50    2.70
 -15  -1  20    6.70    7.10
  15   1 -20   -1.40    3.10
 -15   1  20   26.60    9.30
  13  -1 -20   -2.70    2.30
 -13  -1  20    3.30    5.90
  13   1 -20   -1.30    2.70
 -13   1  20   -3.30    5.60
  11  -1 -20    4.30    3.40
 -11  -1  20    2.20    6.20
  11   1 -20   -0.10    2.90
 -11   1  20   -3.40    5.80
  -9  -1  20    7.30    6.80
   9  -1 -20    0.80    2.40
   9   1 -20    2.90    2.90
  -9   1  20    2.20    6.70
   7  -1 -20   13.60    3.50
  -7  -1  20   11.10    7.70
  -7   1  20   12.20    7.50
   7   1 -20    9.40    3.30
   5  -1 -20    4.40    3.70
  -5  -1  20    5.40    6.70
   5   1 -20    2.00    3.30
  -5   1  20   12.00    6.50
   3  -1 -20    0.50    2.50
   3  -1 -20    1.60    1.50
  -3  -1  20   -1.90    4.80
   3   1 -20   -0.90    2.60
  -3   1  20    0.40    5.00
   1  -1 -20   25.40    4.50
  -1  -1  20   27.60    3.80
  -1  -1  20   23.00    8.60
  -1   1  20   19.70    7.60
   1   1 -20   29.40    4.90
   1  -1  20    0.00    3.00
   1  -1  20    0.00    5.80
  -1  -1 -20   -0.10    2.30
   1   1  20   -9.20    5.30
  -1   1 -20    2.60    2.80
   1   1  20   -4.60    3.20
   3  -1  20    1.30    3.10
  -3  -1 -20    1.00    2.10
   3  -1  20   -2.10    5.50
   3   1  20    1.40    3.80
  -3   1 -20    0.30    2.20
   3   1  20   -0.90    6.40
  -5  -1 -20    0.80    1.90
   5  -1  20   -2.40    6.10
   5  -1  20    5.10    4.60
   5   1  20   -1.20    3.60
  -5   1 -20    1.90    2.20
   5   1  20    2.30    6.10
  -7  -1 -20    3.20    2.50
   7  -1  20    1.00    5.80
  -7  -1 -20   -2.00    4.50
  -7   1 -20   -0.50    2.50
   7   1  20   -7.70    6.40
  -9  -1 -20    3.80    5.30
   9  -1  20   12.20    5.00
  -9  -1 -20   -0.70    1.90
   9   1  20    1.90    4.50
  -9   1 -20    2.60    5.10
 -14  -2  20   11.00    6.80
  14  -2 -20    1.20    3.30
  14   2 -20    0.70    3.10
 -14   2  20    5.80    6.30
 -12  -2  20    2.10    6.20
  12  -2 -20    2.90    3.70
  12   2 -20    4.20    3.60
 -12   2  20   18.40    7.50
 -10  -2  20   10.70    7.20
  10  -2 -20   12.90    4.80
  10   2 -20    8.40    3.90
 -10   2  20   12.20    7.80
   8  -2 -20   34.40    6.40
  -8  -2  20   33.40    9.10
  -8   2  20   36.90    9.20
   8   2 -20   38.60    5.80
   6  -2 -20    5.20    3.70
  -6  -2  20   -2.00    6.60
   6   2 -20    7.80    3.60
  -6   2  20    7.10    7.30
   4  -2 -20   12.90    2.10
   4  -2 -20    7.30    1.90
  -4  -2  20    5.10    6.00
   4  -2 -20   13.00    4.40
   4   2 -20   14.30    4.10
  -4   2  20    2.10    6.20
  -2  -2  20    7.00    2.90
   2  -2 -20    1.50    2.10
   2  -2 -20    4.60    3.40
  -2  -2  20   -2.60    6.00
   2   2 -20   10.20    3.80
  -2   2  20   -1.80    6.30
   0  -2 -20    5.10    3.60
   0  -2  20   11.50    3.90
   0  -2  20   12.70    8.40
   0   2  20    1.70    6.80
   0   2  20   10.90    4.40
   0   2 -20   10.10    4.10
   2  -2  20    0.50    5.80
   2  -2  20    6.90    3.60
  -2  -2 -20    5.40    3.10
   2   2  20   -0.60    6.00
  -2   2 -20    1.60    2.90
   2   2  20   -3.50    3.70
   4  -2  20    2.90    3.90
  -4  -2 -20    1.70    2.40
   4  -2  20    1.30    5.90
   4   2  20   -2.00    3.80
   4   2  20   -2.30    5.60
  -4   2 -20    4.50    2.90
   6  -2  20    6.20    4.50
  -6  -2 -20    2.70    2.10
   6  -2  20    0.50    6.30
  -6   2 -20   -3.80    2.20
   6   2  20   -1.90    5.70
  -8  -2 -20   -0.10    4.50
   8  -2  20    1.00    4.60
  -8  -2 -20    5.00    2.40
  -8   2 -20    2.20    5.50
  -8   2 -20   -1.10    2.50
   8   2  20   -3.50    3.60
 -10   2 -20   -1.70    2.00
 -13  -3  20   10.20    7.60
  13  -3 -20    2.80    4.00
  13   3 -20    4.20    4.50
 -13   3  20   27.60    8.10
 -11  -3  20   11.40    6.50
  11  -3 -20   -0.30    3.20
 -11   3  20   10.20    6.60
  11   3 -20    2.20    3.90
   9  -3 -20    4.00    3.10
  -9  -3  20    6.00    6.90
   9   3 -20   -0.10    3.30
  -9   3  20    6.40    5.30
   7  -3 -20    4.60    3.90
   7  -3 -20   10.10    1.90
  -7  -3  20    3.10    6.00
   7  -3 -20   -2.90    2.70
  -7   3  20    8.90    7.60
   7   3 -20    6.50    3.80
  -5  -3  20   -3.70    4.80
   5  -3 -20    8.10    3.80
   5   3 -20    6.20    3.70
  -5   3  20    7.00    6.90
   3  -3 -20    7.20    4.20
  -3  -3  20    2.00    2.40
  -3  -3  20    6.00    6.00
   3  -3 -20    1.20    2.30
   3   3 -20    6.90    3.60
  -3   3  20    1.80    6.20
  -1  -3  20    2.80    3.10
   1  -3 -20    1.30    2.50
   1  -3 -20    1.70    3.60
  -1  -3  20    1.50    5.90
   1   3 -20   -0.20    3.10
  -1   3  20    3.10    6.70
  -1  -3 -20    1.70    3.20
   1  -3  20    5.80    7.30
   1  -3  20   -3.70    3.40
  -1   3 -20   -2.30    3.00
   1   3  20    6.70    4.40
   1   3  20    6.80    7.00
  -3  -3 -20   21.00    4.60
   3  -3  20   15.90    8.40
   3  -3  20   29.00    5.70
  -3   3 -20   23.00    4.60
   3   3  20   22.40    8.40
   3   3  20   24.10    5.30
   5  -3  20    2.40    4.00
   5  -3  20    8.30    7.10
  -5  -3 -20    4.10    2.70
   5   3  20   -2.80    4.70
  -5   3 -20    2.80    3.20
  -7  -3 -20    4.40    2.90
   7  -3  20    5.80    4.60
  -7  -3 -20    3.40    5.50
   7   3  20    1.10    4.90
  -7   3 -20    3.20    2.80
  -7   3 -20    3.20    4.40
 -12  -4  20   23.70   10.30
  12  -4 -20   30.70    3.40
 -12   4  20   37.70    9.70
  12   4 -20   10.30    4.70
  10  -4 -20   23.70    6.00
  10  -4 -20   47.00    3.20
 -10  -4  20   45.60   11.00
 -10   4  20   84.59   12.00
  10   4 -20   25.10    6.00
   8  -4 -20   15.20    5.40
   8  -4 -20   14.10    2.60
  -8  -4  20   10.30    8.10
  -8   4  20   29.30    8.00
   8   4 -20   13.30    4.80
   6  -4 -20    6.90    4.30
  -6  -4  20    7.40    7.10
  -6  -4  20   12.40    2.40
   6  -4 -20    6.00    2.60
   6   4 -20   10.10    4.70
  -6   4  20   16.80    8.40
   4  -4 -20    2.60    2.70
  -4  -4  20    7.80    2.80
   4  -4 -20    0.30    3.00
  -4  -4  20    2.90    6.30
   4   4 -20   -5.40    2.70
  -4   4  20   10.00    7.20
   2  -4 -20    2.70    3.20
  -2  -4  20   -0.80    7.20
   2  -4 -20    2.10    2.40
  -2  -4  20   14.70    3.50
   2   4 -20    2.40    2.80
  -2   4  20    7.10    7.50
   0  -4 -20    8.80    3.20
   0  -4 -20   15.50    4.60
   0  -4  20   24.80    8.90
   0  -4  20   33.20    4.60
   0   4 -20   18.80    4.50
   0   4  20   23.70    8.50
   2  -4  20   10.30    4.40
   2  -4  20    9.10    8.60
  -2  -4 -20    6.60    3.90
   2   4  20    8.40    7.40
  -2   4 -20    3.80    3.60
   4  -4  20   11.80    5.10
  -4  -4 -20   11.40    3.80
   4  -4  20   18.90    8.60
   4   4  20   11.60    5.30
  -6  -4 -20   -0.20    3.00
   6  -4  20    6.80    4.00
  -6  -4 -20    5.60    5.50
  -6   4 -20   -3.60    2.50
   6   4  20   -6.40    4.80
  -6   4 -20    9.40    5.70
   9  -5 -20   16.70    3.50
  -9  -5  20   29.60    9.70
   9   5 -20    7.10    4.70
  -7  -5  20   36.30    9.50
  -7  -5  20   55.79    4.80
  -5  -5  20   17.10    7.70
  -5   5  20   32.80    9.00
  -3  -5  20   44.20   11.20
  -3  -5  20   12.00    3.20
   3  -5 -20    2.00    3.10
  -3   5  20   34.40   10.30
   3   5 -20   -0.60    3.50
  -3   5  20   15.30    4.70
  -1  -5  20   18.30    4.00
  -1  -5  20   21.70    8.50
  -1   5  20   40.90   10.00
  -1   5  20   16.90    5.60
   1   5 -20    9.70    4.70
   1  -5  20   18.40   10.20
   1  -5  20    6.50    4.40
  -1  -5 -20   -4.30    3.10
  -1   5 -20    0.70    2.70
   1   5  20    5.00    3.70
   1   5  20   30.30    8.10
  -3  -5 -20    2.70    3.60
   3  -5  20    5.90    9.60
   3  -5  20    2.10    4.20
  -3   5 -20   -1.90    3.20
  14   0 -21   -2.50    2.40
 -14   0  21    2.10    7.40
 -12   0  21    3.00    6.10
  12   0 -21    1.70    2.30
  10   0 -21    1.30    3.30
 -10   0  21    0.00    5.80
   8   0 -21    0.00    2.60
  -8   0  21   -1.80    5.40
  -6   0  21    0.80    6.10
   6   0 -21   -2.50    2.30
  -4   0  21   -2.70    5.50
   4   0 -21    2.20    3.10
  -2   0  21   -8.10    5.20
  -2   0  21    0.40    2.50
   2   0 -21    7.70    3.60
   0   0  21   -4.70    4.90
   0   0 -21    0.80    2.60
   0   0  21   -0.90    3.20
   2   0  21   -3.80    5.90
  -2   0 -21    0.90    2.40
   2   0  21   -1.80    3.90
   4   0  21   -1.20    3.80
   4   0  21   -1.20    5.00
  -4   0 -21    1.70    2.50
   6   0  21   13.20    4.30
  -6   0 -21    1.60    2.10
   6   0  21    2.70    7.50
   8   0  21    0.70    4.10
  -8   0 -21   -0.80    2.20
  -8   0 -21   -0.40    5.20
  15  -1 -21    2.50    4.30
  15   1 -21    0.50    3.70
 -13  -1  21    7.30    6.50
  13  -1 -21    0.20    2.90
  13   1 -21    0.80    2.80
 -13   1  21   -0.20    5.90
 -11  -1  21    6.50    6.10
  11  -1 -21    4.60    2.80
 -11   1  21   13.30    8.00
  11   1 -21    1.30    3.10
  -9  -1  21    1.70    6.40
   9  -1 -21    3.20    2.60
   9   1 -21    1.00    2.90
  -9   1  21    4.80    6.30
  -7  -1  21   14.30    8.00
   7  -1 -21    3.40    2.60
  -7   1  21   11.00    7.40
   7   1 -21   11.60    4.30
  -5  -1  21    1.10    5.40
   5  -1 -21    1.90    3.00
  -5   1  21   -4.40    6.10
   5   1 -21    6.50    3.40
  -3  -1  21   35.20    8.60
   3  -1 -21   66.79    6.50
  -3   1  21   46.30    9.70
   3   1 -21   69.29    6.50
  -1  -1  21   -2.10    2.70
   1  -1 -21    2.20    2.80
  -1  -1  21    0.90    5.30
[truncated: 25,709 more chars]
