# Supplementary material for: Crystal structure and Hirshfeld surface analysis of (3Z)-7-meth­oxy-3-(2-phenyl­hydrazinyl­idene)-1-benzo­furan-2(3H)-one
Source: Acta Crystallogr E Crystallogr Commun. 2021 Aug 6;77(Pt 9):907–11. doi: 10.1107/S2056989021007891 (PMC8423015; doi:10.1107/S2056989021007891)
Supplement: Supplementary file 2 [file e-77-00907-Isup2.hkl]

data_I                                                                          
_shelx_title ' AUF66_a.res in C2/c'                                             
_shelx_refln_list_code          4                                               
_shelx_F_calc_maximum      385.43                                               
_exptl_crystal_F_000      1120.00                                               
_reflns_d_resolution_high  0.8111                                               
                                                                                
loop_                                                                           
 _space_group_symop_operation_xyz                                               
 'x, y, z'                                                                      
 '-x, y, -z+1/2'                                                                
 'x+1/2, y+1/2, z'                                                              
 '-x+1/2, y+1/2, -z+1/2'                                                        
 '-x, -y, -z'                                                                   
 'x, -y, z-1/2'                                                                 
 '-x+1/2, -y+1/2, -z'                                                           
 'x+1/2, -y+1/2, z-1/2'                                                         
                                                                                
_cell_length_a    17.4362                                                       
_cell_length_b     7.2485                                                       
_cell_length_c    20.5951                                                       
_cell_angle_alpha  90.000                                                       
_cell_angle_beta   99.181                                                       
_cell_angle_gamma  90.000                                                       
                                                                                
_shelx_F_squared_multiplier     1.000                                           
                                                                                
loop_                                                                           
 _refln_index_h                                                                 
 _refln_index_k                                                                 
 _refln_index_l                                                                 
 _refln_F_squared_calc                                                          
 _refln_F_squared_meas                                                          
 _refln_F_squared_sigma                                                         
 _refln_observed_status                                                         
   2   0   0       9171.68       8898.65       116.01 o                         
   4   0   0      18778.89      17060.50       223.37 o                         
   6   0   0       3661.31       3350.06        51.79 o                         
   8   0   0          1.61         27.45        13.77 o                         
  10   0   0         38.81         84.25        28.26 o                         
  12   0   0       1404.11       1384.44        51.14 o                         
  14   0   0        208.35        295.40        66.48 o                         
  16   0   0        444.30        468.71       133.78 o                         
  18   0   0        185.69        153.80       128.25 o                         
  20   0   0         19.18        131.59        66.37 o                         
   1   1   0       1528.55       1369.12        14.89 o                         
   3   1   0      22616.21      21688.27       196.01 o                         
   5   1   0         68.87         69.31         9.78 o                         
   7   1   0        123.29        157.03        10.76 o                         
   9   1   0         13.25         14.09         8.51 o                         
  11   1   0        211.28        268.81        18.12 o                         
  13   1   0         42.22         72.72        22.71 o                         
  15   1   0          4.90         26.66        33.13 o                         
  17   1   0         70.03        155.64        43.30 o                         
  19   1   0          0.07          0.00        32.31 o                         
  21   1   0          0.41          0.00        36.04 o                         
   0   2   0      16315.79      15382.76       501.97 o                         
   2   2   0      36233.91      36896.87       366.91 o                         
   4   2   0        844.92        795.08        19.73 o                         
   6   2   0        670.37        608.87        17.58 o                         
   8   2   0       1745.27       1681.18        32.26 o                         
  10   2   0        582.28        666.77        31.66 o                         
  12   2   0        226.12        274.32        18.65 o                         
  14   2   0       1571.32       1468.83        34.89 o                         
  16   2   0        174.06        143.39        22.28 o                         
  18   2   0         19.81         79.65        39.20 o                         
  20   2   0         12.51          0.00        49.16 o                         
   1   3   0       2022.09       2024.43        47.74 o                         
   3   3   0        258.97        234.78        17.86 o                         
   5   3   0         51.23         68.79        14.34 o                         
   7   3   0       1001.47       1035.95        33.70 o                         
   9   3   0        562.12        612.51        33.58 o                         
  11   3   0        683.42        751.83        37.05 o                         
  13   3   0         61.07        107.67        22.30 o                         
  15   3   0         95.75        112.23        27.90 o                         
  17   3   0          8.63         14.75        17.07 o                         
  19   3   0          6.52         18.40        38.56 o                         
   0   4   0       1929.54       2057.65        76.60 o                         
   2   4   0         15.54         44.40        18.59 o                         
   4   4   0        807.35        822.41        37.17 o                         
   6   4   0        967.99        893.51        29.14 o                         
   8   4   0        516.38        648.16        36.38 o                         
  10   4   0       1038.05        990.87        61.49 o                         
  12   4   0        469.09        445.17        35.90 o                         
  14   4   0          0.40          5.77        29.29 o                         
  16   4   0        193.95        204.71        28.32 o                         
  18   4   0          8.61          1.49        20.66 o                         
   1   5   0         17.22         17.47        24.14 o                         
   3   5   0          7.44          6.46        23.15 o                         
   5   5   0         48.63         33.01        26.26 o                         
   7   5   0        719.64        752.16        42.42 o                         
   9   5   0         36.59         66.91        26.19 o                         
  11   5   0          0.16          0.00        21.37 o                         
  13   5   0        263.72        265.41        32.60 o                         
  15   5   0          4.52         18.74        27.77 o                         
  17   5   0        105.93        107.63        28.41 o                         
   0   6   0          0.04         17.29        40.41 o                         
   2   6   0        161.64        102.68        32.26 o                         
   4   6   0          0.79          0.00        26.96 o                         
   6   6   0         65.37         34.88        28.35 o                         
   8   6   0         31.78         46.67        41.07 o                         
  10   6   0        435.39        442.93        37.09 o                         
  12   6   0        249.62        283.05        34.59 o                         
  14   6   0          8.18         84.66        39.32 o                         
   1   7   0          6.27         24.82        28.89 o                         
   3   7   0         44.50         76.96        33.44 o                         
   5   7   0          1.12          2.98        29.79 o                         
   7   7   0          1.69         12.47        29.18 o                         
   9   7   0         61.30         39.47        29.25 o                         
   0   8   0          7.22        111.60        51.02 o                         
   2   8   0         35.87         52.07        30.64 o                         
   4   8   0         17.91         40.37        31.36 o                         
   6   8   0          1.28          0.00        29.31 o                         
   8   8   0         90.36        114.73        36.65 o                         
 -21   1   1          1.71          0.00        33.68 o                         
 -19   1   1        130.70        138.88        44.06 o                         
 -17   1   1         45.77         99.19        38.71 o                         
 -15   1   1        217.22        233.28        20.15 o                         
 -13   1   1        229.77        277.96        22.56 o                         
 -11   1   1        714.47        734.29        28.70 o                         
  -9   1   1       6416.37       6370.33       129.50 o                         
  -7   1   1        190.23        256.57        12.22 o                         
  -5   1   1        754.28        801.90        16.98 o                         
  -3   1   1       1316.99       1293.00        19.48 o                         
  -1   1   1        167.32        185.83         6.37 o                         
   1   1   1      13339.47      12533.26       113.46 o                         
   3   1   1       2841.71       2631.27        28.70 o                         
   5   1   1        612.71        729.43        13.95 o                         
   7   1   1        141.90        191.70        10.90 o                         
   9   1   1       4655.07       4600.71        64.61 o                         
  11   1   1        536.33        653.04        59.77 o                         
  13   1   1        411.78        462.89        68.88 o                         
  15   1   1         37.16         53.01        46.77 o                         
  17   1   1        118.48        108.72        64.08 o                         
  19   1   1         11.05         28.25        34.94 o                         
 -20   2   1         11.74          0.00        34.32 o                         
 -18   2   1         38.31         48.00        22.88 o                         
 -16   2   1         25.30         25.27        15.88 o                         
 -14   2   1         28.55         52.21        38.13 o                         
 -12   2   1        143.49        150.62        22.29 o                         
 -10   2   1        601.49        635.96        21.94 o                         
  -8   2   1       1088.15       1093.62        27.21 o                         
  -6   2   1         17.85         21.66         9.37 o                         
  -4   2   1       2970.01       2870.87        33.54 o                         
  -2   2   1      91430.41      92490.40      1492.30 o                         
   0   2   1      25472.11      24704.98       268.38 o                         
   2   2   1      11864.10      11088.70        96.24 o                         
   4   2   1       3756.76       3543.10        51.43 o                         
   6   2   1        430.44        457.20        16.87 o                         
   8   2   1        923.08        929.23        23.23 o                         
  10   2   1        191.60        217.35        16.94 o                         
  12   2   1        427.06        453.34        32.10 o                         
  14   2   1        126.53        155.48        31.79 o                         
  16   2   1        408.42        448.25        61.23 o                         
  18   2   1          2.88         22.04        34.03 o                         
  20   2   1          9.18          0.00        52.74 o                         
 -19   3   1          2.11          0.00        25.59 o                         
 -17   3   1          0.01          0.00        22.41 o                         
 -15   3   1        196.64        225.79        36.30 o                         
 -13   3   1        532.06        518.60        36.03 o                         
 -11   3   1         11.25         36.32        24.08 o                         
  -9   3   1        508.38        657.81        54.77 o                         
  -7   3   1        626.61        686.40        27.13 o                         
  -5   3   1       1939.94       1891.91        39.56 o                         
  -3   3   1       2888.42       2810.69        48.30 o                         
  -1   3   1        296.64        328.02        24.29 o                         
   1   3   1        174.64        171.69        19.97 o                         
   3   3   1         21.84         35.12        13.29 o                         
   5   3   1        238.40        281.12        17.97 o                         
   7   3   1        152.59        188.01        20.27 o                         
   9   3   1        466.17        551.15        48.10 o                         
  11   3   1         24.57         48.50        20.01 o                         
  13   3   1         22.09         30.59        27.28 o                         
  15   3   1        536.73        522.01        49.08 o                         
  17   3   1         93.05         98.76        20.12 o                         
  19   3   1         79.14        111.00        44.09 o                         
 -18   4   1          0.74          0.00        17.79 o                         
 -16   4   1        343.15        364.60        49.93 o                         
 -14   4   1        151.52        212.15        42.01 o                         
 -12   4   1        183.55        208.30        27.66 o                         
 -10   4   1        146.64        232.73        29.43 o                         
  -8   4   1          4.94          0.00        19.51 o                         
  -6   4   1          5.23          0.00        23.92 o                         
  -4   4   1       2229.08       2241.99        57.75 o                         
  -2   4   1       4284.28       4135.29        83.96 o                         
   0   4   1         66.56         70.40        21.15 o                         
   2   4   1       3151.42       2896.54        66.21 o                         
   4   4   1        414.68        438.22        30.99 o                         
   6   4   1        117.73        147.67        20.41 o                         
   8   4   1        308.82        332.05        30.23 o                         
  10   4   1         57.63         94.46        25.39 o                         
  12   4   1         42.28         49.47        23.02 o                         
  14   4   1        773.42        752.72        42.23 o                         
  16   4   1         27.34         27.52        20.61 o                         
  18   4   1        154.31        139.56        30.32 o                         
 -17   5   1          0.00         14.57        23.84 o                         
 -15   5   1        524.00        453.35        39.11 o                         
 -13   5   1        211.15        223.10        32.57 o                         
 -11   5   1         93.91         91.01        25.98 o                         
  -9   5   1         92.96        109.93        27.21 o                         
  -7   5   1         76.97         70.49        25.11 o                         
  -5   5   1          2.12          0.00        23.74 o                         
  -3   5   1         97.62        122.31        26.71 o                         
  -1   5   1        188.09        237.47        30.33 o                         
   1   5   1         12.01          4.86        25.16 o                         
   3   5   1          5.23          0.00        23.28 o                         
   5   5   1          0.91         21.86        24.10 o                         
   7   5   1         73.66         91.46        23.32 o                         
   9   5   1         32.64         41.68        24.58 o                         
  11   5   1        149.35        162.95        29.05 o                         
  13   5   1          6.71          0.00        23.61 o                         
  15   5   1          5.05         56.99        22.70 o                         
  17   5   1        109.83         46.29        26.19 o                         
 -14   6   1         16.28         50.89        49.85 o                         
 -12   6   1         20.05         63.58        32.81 o                         
 -10   6   1         11.49         63.43        32.27 o                         
  -8   6   1         15.71          0.00        26.12 o                         
  -6   6   1          0.14          0.00        24.36 o                         
  -4   6   1         11.54          0.00        27.01 o                         
  -2   6   1        391.58        352.73        40.06 o                         
   0   6   1         87.96         99.41        31.64 o                         
   2   6   1          1.87          0.00        28.55 o                         
   4   6   1          0.00          0.00        26.96 o                         
   6   6   1         60.54         78.95        29.39 o                         
   8   6   1         21.22         67.73        27.40 o                         
  10   6   1         30.52         11.72        49.99 o                         
  12   6   1          6.23         36.89        26.35 o                         
  14   6   1         84.53         73.44        48.00 o                         
  -9   7   1          5.88          0.00        42.41 o                         
  -7   7   1          1.77         35.99        27.89 o                         
  -5   7   1          6.48          0.00        26.74 o                         
  -3   7   1          0.83          0.00        28.74 o                         
  -1   7   1          2.39         50.52        29.62 o                         
   1   7   1          0.06          0.00        27.10 o                         
   3   7   1         29.50         58.66        30.85 o                         
   5   7   1        170.94        123.06        36.25 o                         
   7   7   1         28.78          0.00        26.48 o                         
   9   7   1        122.51         96.47        31.48 o                         
  11   7   1          5.59         88.25        74.46 o                         
  13   7   1          3.24         85.49        84.11 o                         
  -8   8   1          4.53          0.00        31.30 o                         
  -6   8   1          0.08         23.83        29.44 o                         
  -4   8   1          0.11          0.00        28.90 o                         
  -2   8   1          7.49          4.98        31.22 o                         
   0   8   1          0.54         55.12        30.82 o                         
   2   8   1          2.29          6.30        29.93 o                         
   4   8   1         22.50         14.52        30.70 o                         
   6   8   1         42.88         29.43        31.38 o                         
   8   8   1          0.13         25.74        30.95 o                         
 -20   0   2         50.30         71.17        52.19 o                         
 -18   0   2          4.37          0.00        13.20 o                         
 -16   0   2       1120.38        993.04        48.04 o                         
 -14   0   2       1842.81       1673.19        49.58 o                         
 -12   0   2       3252.11       3086.57        69.27 o                         
 -10   0   2        186.62        200.35        20.49 o                         
  -8   0   2      12430.31      12737.33       274.30 o                         
  -6   0   2       4097.35       4114.64        80.86 o                         
  -4   0   2      12711.33      13022.91       175.34 o                         
  -2   0   2        678.91        678.26        12.94 o                         
   0   0   2      19374.73      20096.64       384.23 o                         
   2   0   2      76790.11      80621.84      2240.54 o                         
   4   0   2         36.28         79.96        21.91 o                         
   6   0   2       5867.47       5953.44       107.64 o                         
   8   0   2       1662.15       1975.58       135.30 o                         
  10   0   2       1008.82       1160.94        73.94 o                         
  12   0   2        535.63        623.94        79.37 o                         
  14   0   2       3248.20       2815.80       135.25 o                         
  16   0   2         33.38         45.50        53.78 o                         
  18   0   2        107.53        196.46        72.85 o                         
  20   0   2          0.09          0.00        86.87 o                         
 -21   1   2         31.46         48.81        38.86 o                         
 -19   1   2         17.03         13.53        37.21 o                         
 -17   1   2          8.48         30.89        14.27 o                         
 -15   1   2        154.48        158.59        34.13 o                         
 -13   1   2          9.32         32.71        12.70 o                         
 -11   1   2       3026.96       2819.02        45.83 o                         
  -9   1   2       1288.96       1406.70        28.28 o                         
  -7   1   2         56.35         71.96        10.39 o                         
  -5   1   2        359.64        384.50        20.88 o                         
  -3   1   2      17144.36      16842.25       156.22 o                         
  -1   1   2       8209.50       7969.06        71.48 o                         
   1   1   2        241.27        244.25         7.87 o                         
   3   1   2        127.02        177.53         8.91 o                         
   5   1   2         57.40         40.40         7.57 o                         
   7   1   2       2657.68       2610.58        44.29 o                         
   9   1   2        207.93        273.79        34.12 o                         
  11   1   2       1222.66       1116.37        58.92 o                         
  13   1   2        219.61        355.94        59.71 o                         
  15   1   2        206.88        233.26        45.61 o                         
  17   1   2         76.51         85.82        56.53 o                         
  19   1   2          8.09          0.00        38.21 o                         
 -20   2   2          2.96          0.00        42.00 o                         
 -18   2   2          3.73         21.85        13.88 o                         
 -16   2   2        519.19        517.05        32.26 o                         
 -14   2   2        965.57        909.44        74.96 o                         
 -12   2   2       1195.18       1160.73        44.02 o                         
 -10   2   2        256.96        338.81        25.58 o                         
  -8   2   2        125.98        122.67        18.81 o                         
  -6   2   2       2379.74       2296.45        31.19 o                         
  -4   2   2       1464.53       1307.28        21.36 o                         
  -2   2   2       6777.46       6897.04        69.21 o                         
   0   2   2     148556.63     161915.00      4483.39 o                         
   2   2   2        905.86        887.47        15.67 o                         
   4   2   2       1214.90       1070.83        21.40 o                         
   6   2   2        219.86        251.97        13.85 o                         
   8   2   2       2341.70       2587.78        43.25 o                         
  10   2   2       1615.19       1615.10        32.35 o                         
  12   2   2        116.03        124.36        20.39 o                         
  14   2   2        367.14        375.28        55.74 o                         
  16   2   2        414.61        435.98        95.62 o                         
  18   2   2         24.09          0.00        49.96 o                         
  20   2   2         55.44         75.35        56.33 o                         
 -19   3   2         14.06          3.86        23.23 o                         
 -17   3   2         10.75          0.00        16.94 o                         
 -15   3   2        473.86        476.51        41.12 o                         
 -13   3   2        154.54        147.39        25.69 o                         
 -11   3   2        861.22        862.78        37.65 o                         
  -9   3   2        894.92        908.63        35.64 o                         
  -7   3   2        399.20        511.79        29.90 o                         
  -5   3   2       1167.41       1036.85        32.28 o                         
  -3   3   2       4066.75       3898.92        61.10 o                         
  -1   3   2       3366.23       3304.75        65.51 o                         
   1   3   2        277.42        288.44        22.55 o                         
   3   3   2          0.47          1.33         9.71 o                         
   5   3   2        522.17        559.70        22.15 o                         
   7   3   2       1794.69       1722.73        42.05 o                         
   9   3   2        794.97        803.85        40.34 o                         
  11   3   2         42.80         62.11        33.09 o                         
  13   3   2        374.93        394.01        31.66 o                         
  15   3   2        366.26        386.99        43.08 o                         
  17   3   2        129.78        112.49        46.15 o                         
  19   3   2         28.13          9.08        67.67 o                         
 -18   4   2          3.41         16.60        26.92 o                         
 -16   4   2         94.48         97.05        25.72 o                         
 -14   4   2        124.19        161.71        26.75 o                         
 -12   4   2        123.67        129.80        26.55 o                         
 -10   4   2        207.85        193.69        28.54 o                         
  -8   4   2         10.66          8.14        19.94 o                         
  -6   4   2          7.07          0.00        15.69 o                         
  -4   4   2       2424.01       2256.31        55.10 o                         
  -2   4   2      20486.89      19537.14       296.63 o                         
   0   4   2        713.94        707.84        34.56 o                         
   2   4   2        515.33        544.11        40.02 o                         
   4   4   2        511.34        550.35        29.52 o                         
   6   4   2        139.06        183.29        21.82 o                         
   8   4   2        144.57        150.12        24.50 o                         
  10   4   2        946.51       1023.14        66.12 o                         
  12   4   2        183.12        147.63        26.72 o                         
  14   4   2          1.28         20.90        20.63 o                         
  16   4   2        221.72        207.00        28.49 o                         
  18   4   2         33.07         18.37        25.18 o                         
 -17   5   2         12.13         54.68        29.39 o                         
 -15   5   2          1.24         47.79        28.33 o                         
 -13   5   2        157.77        184.18        43.70 o                         
 -11   5   2         51.65         37.41        24.86 o                         
  -9   5   2         34.26          5.20        24.67 o                         
  -7   5   2         18.80          0.00        21.63 o                         
  -5   5   2        784.82        767.73        43.26 o                         
  -3   5   2          4.48         10.15        24.59 o                         
  -1   5   2          1.03          0.00        23.67 o                         
   1   5   2         97.15         83.40        26.41 o                         
   3   5   2         45.31         59.69        27.24 o                         
   5   5   2        901.88        881.24        46.22 o                         
   7   5   2        627.20        674.61        39.49 o                         
   9   5   2        233.74        257.19        31.66 o                         
  11   5   2          0.01          7.07        25.82 o                         
  13   5   2         31.02          8.50        22.75 o                         
  15   5   2         24.30         24.02        24.67 o                         
  17   5   2         92.77        121.03        25.31 o                         
 -14   6   2          0.80         72.61        35.39 o                         
 -12   6   2          9.83         91.62        61.24 o                         
 -10   6   2         31.58         81.22        39.70 o                         
  -8   6   2         34.77          1.97        34.63 o                         
  -6   6   2        121.28        153.54        31.75 o                         
  -4   6   2       1705.71       1608.22        61.66 o                         
  -2   6   2        664.13        664.21        46.98 o                         
   0   6   2          4.69          0.00        29.07 o                         
   2   6   2          3.85          0.00        27.51 o                         
   4   6   2         62.83         81.23        29.27 o                         
   6   6   2         78.67         50.68        27.75 o                         
   8   6   2        420.58        324.87        43.52 o                         
  10   6   2        101.75         76.26        38.16 o                         
  12   6   2        162.31        107.69        45.02 o                         
  14   6   2          0.20         30.18        25.59 o                         
  -9   7   2          1.45         12.19        28.29 o                         
  -7   7   2        115.31        113.74        50.55 o                         
  -5   7   2         72.66         56.28        30.01 o                         
  -3   7   2         72.74         99.74        33.47 o                         
  -1   7   2          1.92          6.40        29.61 o                         
   1   7   2          0.67          6.40        28.51 o                         
   3   7   2          9.85         15.09        26.94 o                         
   5   7   2         51.13         74.66        31.78 o                         
   7   7   2          4.98          9.81        27.76 o                         
   9   7   2          3.24          0.00        25.88 o                         
  -8   8   2          1.18          0.00        30.43 o                         
  -6   8   2         13.30         38.70        31.74 o                         
  -4   8   2        118.54        173.91        36.58 o                         
  -2   8   2         55.74         33.05        31.56 o                         
   0   8   2         20.81          5.30        28.32 o                         
   2   8   2          7.97         28.82        29.12 o                         
   4   8   2         25.02          0.00        29.49 o                         
   6   8   2          0.32          0.00        29.39 o                         
   8   8   2         34.05        111.25        34.58 o                         
 -21   1   3         13.01         48.38        35.92 o                         
 -19   1   3         31.46         53.58        42.90 o                         
 -17   1   3        319.30        334.20        27.79 o                         
 -15   1   3       1622.92       1407.71        58.15 o                         
 -13   1   3        360.63        414.53        25.88 o                         
 -11   1   3         90.01        114.72        15.61 o                         
  -9   1   3       1961.56       2088.24        36.26 o                         
  -7   1   3        331.60        359.86        19.88 o                         
  -5   1   3       1493.27       1280.11        22.00 o                         
  -3   1   3          3.62          0.00         6.87 o                         
  -1   1   3       2980.66       2882.00        29.60 o                         
   1   1   3       1918.99       1814.55        22.49 o                         
   3   1   3       1212.49        990.76        16.17 o                         
   5   1   3       6567.41       6593.70        62.16 o                         
   7   1   3        814.67        861.80        45.04 o                         
   9   1   3          0.24         34.03        23.09 o                         
  11   1   3        526.21        634.62        53.06 o                         
  13   1   3        681.55        887.36        68.96 o                         
  15   1   3        464.94        584.90        59.88 o                         
  17   1   3        231.94        299.75        50.66 o                         
  19   1   3         11.60          0.00        40.20 o                         
 -20   2   3          0.82          0.00        15.55 o                         
 -18   2   3         34.26         21.58        17.80 o                         
 -16   2   3        296.42        320.59        29.13 o                         
 -14   2   3         17.65         52.05        19.60 o                         
 -12   2   3          0.03          7.40        21.39 o                         
 -10   2   3       2281.90       2218.56        50.00 o                         
  -8   2   3        516.84        600.27        26.22 o                         
  -6   2   3        916.35        834.68        18.55 o                         
  -4   2   3       1261.13       1158.15        20.91 o                         
  -2   2   3          7.99          0.00         8.53 o                         
   0   2   3      16607.06      16926.12       142.97 o                         
   2   2   3       2234.76       2179.32        29.09 o                         
   4   2   3       1079.21       1037.22        23.92 o                         
   6   2   3        633.20        690.25        27.87 o                         
   8   2   3          5.07          0.00        14.53 o                         
  10   2   3       1035.83       1141.23        30.36 o                         
  12   2   3        290.72        432.03        88.58 o                         
  14   2   3       1796.44       1610.80        77.83 o                         
  16   2   3          6.05         66.64        40.78 o                         
  18   2   3        146.91        166.11        50.01 o                         
  20   2   3          2.22         24.35        42.23 o                         
 -19   3   3         84.94         77.23        29.29 o                         
 -17   3   3         28.16         46.56        19.98 o                         
 -15   3   3        678.78        657.09        45.57 o                         
 -13   3   3        507.83        555.31        38.13 o                         
 -11   3   3        624.73        722.25        46.18 o                         
  -9   3   3         56.47         53.19        19.85 o                         
  -7   3   3         28.35         12.30        16.06 o                         
  -5   3   3       2662.42       2737.50        56.14 o                         
  -3   3   3         15.00          5.28        13.57 o                         
  -1   3   3         70.30         94.03        13.60 o                         
   1   3   3       4646.90       4402.53        67.19 o                         
   3   3   3       1088.86       1045.21        40.27 o                         
   5   3   3        342.84        361.15        21.41 o                         
   7   3   3         24.59         54.83        16.49 o                         
   9   3   3        262.30        309.09        25.40 o                         
  11   3   3         23.90         48.00        19.30 o                         
  13   3   3          3.66         27.22        16.80 o                         
  15   3   3         34.57         48.39        33.91 o                         
  17   3   3         59.86         35.07        33.58 o                         
  19   3   3         11.83         35.71        63.29 o                         
 -18   4   3        111.53         93.09        23.08 o                         
 -16   4   3          0.02          0.00        20.33 o                         
 -14   4   3        316.07        310.93        32.94 o                         
 -12   4   3         29.63         30.87        25.87 o                         
 -10   4   3        103.80        133.59        26.56 o                         
  -8   4   3         96.70         42.97        21.69 o                         
  -6   4   3       1239.30       1198.92        35.79 o                         
  -4   4   3       1731.68       1618.67        45.87 o                         
  -2   4   3      21938.93      21487.85       324.13 o                         
   0   4   3       1063.36        918.97        38.14 o                         
   2   4   3          0.42          0.00        16.84 o                         
   4   4   3          9.54         27.20        15.58 o                         
   6   4   3        473.77        496.68        29.16 o                         
   8   4   3          0.03          0.51        20.92 o                         
  10   4   3          8.93         14.12        29.39 o                         
  12   4   3         39.16         55.15        21.72 o                         
  14   4   3        268.52        245.33        28.03 o                         
  16   4   3         12.52         22.07        18.43 o                         
  18   4   3         21.68         15.44        39.62 o                         
 -17   5   3         22.51         65.57        22.63 o                         
 -15   5   3         17.23        100.45        27.03 o                         
 -13   5   3        738.28        683.72        43.93 o                         
 -11   5   3        195.25        200.79        28.58 o                         
  -9   5   3         15.56         26.98        24.32 o                         
  -7   5   3        395.00        396.72        28.25 o                         
  -5   5   3         37.01         21.89        24.05 o                         
  -3   5   3          2.11         25.63        26.35 o                         
  -1   5   3        475.72        415.89        35.68 o                         
   1   5   3          1.12          0.00        23.77 o                         
   3   5   3          0.99          0.00        24.77 o                         
   5   5   3        803.24        889.64        34.48 o                         
   7   5   3        270.32        292.52        32.24 o                         
   9   5   3         38.60         15.84        23.52 o                         
  11   5   3          9.11          0.00        24.89 o                         
  13   5   3          8.89         17.65        21.17 o                         
  15   5   3         29.53          7.32        39.63 o                         
  17   5   3          2.43         25.44        22.10 o                         
 -14   6   3         33.14        191.09        56.42 o                         
 -10   6   3         16.66         99.28        71.70 o                         
  -6   6   3         60.49         69.15        28.29 o                         
  -4   6   3       1477.34       1378.58        88.82 o                         
  -2   6   3        364.35        323.81        39.61 o                         
   0   6   3          0.03         19.76        28.93 o                         
   2   6   3         97.36        115.34        31.86 o                         
   4   6   3        283.99        270.43        36.01 o                         
   6   6   3         16.40         55.87        27.69 o                         
   8   6   3        114.36        148.71        29.76 o                         
  10   6   3          0.06          0.00        26.31 o                         
  12   6   3         83.12         51.63        28.09 o                         
  14   6   3         71.97         60.56        25.28 o                         
  -9   7   3          2.32         11.37        28.80 o                         
  -7   7   3          8.99         20.12        32.41 o                         
  -5   7   3          8.94          0.00        27.68 o                         
  -3   7   3         44.01         28.45        30.48 o                         
  -1   7   3         12.98         40.91        33.08 o                         
   1   7   3          0.07         40.83        30.53 o                         
   3   7   3          2.71          0.30        26.34 o                         
   5   7   3         23.93         32.78        42.48 o                         
   7   7   3        123.21        105.95        33.35 o                         
   9   7   3          0.22         19.18        28.94 o                         
  11   7   3         31.98         32.42        29.48 o                         
  -8   8   3          0.79          0.00        32.89 o                         
  -6   8   3        155.43        109.10        32.45 o                         
  -4   8   3         99.77         83.88        34.63 o                         
  -2   8   3         61.55          1.65        28.09 o                         
   0   8   3        102.23         50.87        30.42 o                         
   2   8   3          0.94         16.81        28.97 o                         
   4   8   3         14.09         33.22        34.03 o                         
   6   8   3         12.60          6.89        30.16 o                         
   8   8   3         14.63         22.01        31.82 o                         
 -20   0   4          4.84         16.30        20.07 o                         
 -18   0   4         23.15         47.33        24.22 o                         
 -16   0   4        459.44        420.90        37.89 o                         
 -14   0   4       1029.17        912.09        81.21 o                         
 -12   0   4       1669.18       1653.98        61.04 o                         
 -10   0   4       2830.60       2836.97        64.61 o                         
  -8   0   4         97.92        144.57        19.63 o                         
  -6   0   4        600.16        658.69        49.55 o                         
  -4   0   4        103.23        142.54        14.49 o                         
  -2   0   4       2321.84       2091.03        43.02 o                         
   0   0   4      13669.83      12508.39       149.18 o                         
   2   0   4      14068.44      13549.22       179.43 o                         
   4   0   4       2804.58       2541.58        56.08 o                         
   6   0   4         82.79        149.26        32.79 o                         
   8   0   4       6647.98       7008.62       188.45 o                         
  10   0   4       2676.36       2832.87       113.11 o                         
  12   0   4       3123.17       2832.65       126.25 o                         
  14   0   4       1824.32       1554.63       180.78 o                         
  16   0   4       1033.50        969.51       116.57 o                         
  18   0   4         11.46          0.00        48.17 o                         
  20   0   4        155.69        213.05        84.72 o                         
 -21   1   4          0.49          1.23        16.23 o                         
 -19   1   4         30.01          5.29        15.93 o                         
 -17   1   4         12.72         10.36        16.55 o                         
 -15   1   4        177.91        205.56        32.69 o                         
 -13   1   4       1081.48        929.34        38.67 o                         
 -11   1   4         58.91         77.97        17.58 o                         
  -9   1   4       2279.66       2326.13        46.98 o                         
  -7   1   4       2157.68       2112.62        32.56 o                         
  -5   1   4         19.60         23.65         8.19 o                         
  -3   1   4       3479.32       3505.08        39.77 o                         
  -1   1   4       4503.47       4541.40        43.00 o                         
   1   1   4        326.08        307.63        10.83 o                         
   3   1   4      10453.25      10342.32        99.29 o                         
   5   1   4         29.45         38.76         6.38 o                         
   7   1   4          0.31          0.00        42.06 o                         
   9   1   4         26.16         63.29        26.68 o                         
  11   1   4        250.59        307.68        41.87 o                         
  13   1   4       1860.27       1676.59       102.59 o                         
  15   1   4        322.28        354.02        66.09 o                         
  17   1   4         89.70         76.60        39.58 o                         
  19   1   4          3.97          0.00        36.64 o                         
 -20   2   4         38.21         23.72        18.61 o                         
 -18   2   4         76.33         43.96        21.38 o                         
 -16   2   4        343.79        387.75        31.98 o                         
 -14   2   4         70.90         74.73        21.58 o                         
 -12   2   4       1187.25       1191.43        45.80 o                         
 -10   2   4        114.00        136.66        21.05 o                         
  -8   2   4          1.04          0.00        12.45 o                         
  -6   2   4       4070.85       4027.97        54.15 o                         
  -4   2   4          0.30          0.00         8.94 o                         
  -2   2   4       3456.89       3263.53        37.08 o                         
   0   2   4        786.82        849.29        16.58 o                         
   2   2   4       1313.63       1205.18        24.76 o                         
   4   2   4        769.06        797.61        20.28 o                         
   6   2   4       2869.77       2991.18        65.04 o                         
   8   2   4        886.19        901.17        24.59 o                         
  10   2   4         84.54        101.24        15.57 o                         
  12   2   4        534.03        695.59        83.57 o                         
  14   2   4        108.90        182.96        43.55 o                         
  16   2   4        192.02        188.81        48.95 o                         
  18   2   4          4.58          0.00        29.86 o                         
 -19   3   4          8.82          0.00        18.10 o                         
 -17   3   4        314.64        231.85        44.80 o                         
 -15   3   4        653.29        623.30        51.82 o                         
 -13   3   4        731.33        687.79        37.89 o                         
 -11   3   4        903.35        946.05        39.16 o                         
  -9   3   4        565.96        585.23        31.57 o                         
  -7   3   4        431.70        464.95        31.22 o                         
  -5   3   4        618.39        642.38        25.01 o                         
  -3   3   4       2152.10       1936.42        43.26 o                         
  -1   3   4         18.17         17.14        12.68 o                         
   1   3   4         44.96         56.34        11.29 o                         
   3   3   4       2298.22       2313.06        44.89 o                         
   5   3   4       5193.72       5101.94        68.35 o                         
   7   3   4       1604.46       1596.61        40.73 o                         
   9   3   4          3.77         28.51        16.95 o                         
  11   3   4        928.80        901.80        55.32 o                         
  13   3   4          1.18          0.00        11.77 o                         
  15   3   4        136.41         81.51        39.44 o                         
  17   3   4         75.10         70.18        37.19 o                         
  19   3   4         10.71          0.00        38.09 o                         
 -18   4   4         55.58        101.42        41.61 o                         
 -16   4   4        216.62        194.76        27.47 o                         
 -14   4   4        191.78        181.00        27.65 o                         
 -12   4   4        170.83        198.03        28.12 o                         
 -10   4   4        247.05        291.53        32.89 o                         
  -8   4   4         29.36         20.81        22.89 o                         
  -6   4   4         78.33         59.08        19.92 o                         
  -4   4   4         76.42         89.30        19.94 o                         
  -2   4   4       5154.52       5173.65        99.07 o                         
   0   4   4       5456.09       5229.77        99.23 o                         
   2   4   4        251.86        268.47        23.34 o                         
   4   4   4        281.50        383.62        20.99 o                         
   6   4   4        919.40        921.62        35.97 o                         
   8   4   4        781.60        793.89        38.07 o                         
  10   4   4         22.62         44.73        21.10 o                         
  12   4   4         80.78         88.38        21.64 o                         
  14   4   4         72.66         53.66        22.12 o                         
  16   4   4         41.07         76.46        37.62 o                         
  18   4   4         27.65         20.03        52.15 o                         
 -17   5   4         58.69        100.39        44.87 o                         
 -15   5   4          0.37         61.00        23.18 o                         
 -13   5   4          2.09          0.00        23.18 o                         
 -11   5   4        108.76         71.92        26.58 o                         
  -9   5   4          2.08          0.00        23.02 o                         
  -7   5   4         23.87          0.00        21.23 o                         
  -5   5   4         20.33          0.00        22.25 o                         
  -3   5   4        861.79        758.04        43.94 o                         
  -1   5   4        690.51        692.78        43.17 o                         
   1   5   4         30.29         54.11        25.30 o                         
   3   5   4         25.47          8.81        25.06 o                         
   5   5   4         16.05         21.31        23.14 o                         
   7   5   4          0.55         30.17        27.94 o                         
   9   5   4        223.02        218.82        29.09 o                         
  11   5   4         48.56        109.70        25.67 o                         
  13   5   4         45.48         62.60        23.96 o                         
  15   5   4        130.08        105.10        24.25 o                         
 -10   6   4         18.42        257.78       231.66 o                         
  -8   6   4         45.83         79.90        32.67 o                         
  -6   6   4        273.94        313.77        37.94 o                         
  -4   6   4       1759.95       1591.52        61.81 o                         
  -2   6   4       2968.78       2586.34        77.13 o                         
   0   6   4        172.88        102.33        32.32 o                         
   2   6   4        426.22        465.28        42.49 o                         
   4   6   4        128.13         72.90        29.65 o                         
   6   6   4          8.78          0.00        23.58 o                         
   8   6   4         64.33         54.61        27.57 o                         
  10   6   4        180.41        183.04        30.68 o                         
  12   6   4         13.13          0.00        33.09 o                         
  14   6   4         18.34          0.00        51.81 o                         
  -9   7   4         24.96          5.51        38.81 o                         
  -7   7   4         11.74          0.00        27.47 o                         
  -5   7   4        266.54        233.57        37.58 o                         
  -3   7   4          0.73         28.08        30.75 o                         
  -1   7   4         77.53         39.99        31.88 o                         
   1   7   4          3.35         12.37        29.56 o                         
   3   7   4         12.67         48.11        28.76 o                         
   5   7   4         34.56         61.23        28.81 o                         
   7   7   4         55.86         62.60        30.32 o                         
   9   7   4          0.01         40.91        33.83 o                         
  11   7   4          4.08         52.13        39.26 o                         
  -8   8   4          3.46          0.00        31.00 o                         
  -6   8   4        162.89        159.53        35.73 o                         
  -4   8   4        220.10        194.59        37.48 o                         
  -2   8   4         25.59         64.99        40.40 o                         
   0   8   4          9.75         12.33        27.49 o                         
   2   8   4         67.42         31.46        37.62 o                         
   4   8   4         35.02         21.49        30.54 o                         
   6   8   4         16.20          0.85        29.11 o                         
   8   8   4         26.60         46.48        29.56 o                         
 -21   1   5          3.19          0.00        19.73 o                         
 -19   1   5        119.70        137.01        23.40 o                         
 -17   1   5       1043.16        900.83        53.03 o                         
 -15   1   5       4016.85       3530.97        72.83 o                         
 -13   1   5         53.29         70.39        19.05 o                         
 -11   1   5         44.50         37.04        19.19 o                         
  -9   1   5        983.06       1006.10        24.63 o                         
  -7   1   5        558.66        646.02        22.17 o                         
  -5   1   5        856.43        896.18        16.65 o                         
  -3   1   5        751.34        762.62        14.70 o                         
  -1   1   5       1146.16       1067.92        17.93 o                         
   1   1   5       1407.47       1344.32        19.76 o                         
   3   1   5      14164.38      13554.81       117.69 o                         
   5   1   5       1503.58       1618.48        25.24 o                         
   7   1   5       1913.56       2064.82        60.35 o                         
   9   1   5        117.36        125.32        29.47 o                         
  11   1   5       1351.82       1328.68        62.16 o                         
  13   1   5        359.93        392.98        48.96 o                         
  15   1   5        598.71        596.92        69.58 o                         
  17   1   5          7.29         39.97        33.13 o                         
  19   1   5         33.83         18.59        36.36 o                         
 -20   2   5          9.56         20.01        18.12 o                         
 -18   2   5         23.90          5.30        16.35 o                         
 -16   2   5         18.47         29.91        24.29 o                         
 -14   2   5        787.17        773.72        37.16 o                         
 -12   2   5       1066.34        966.68        36.33 o                         
 -10   2   5        260.55        304.20        28.34 o                         
  -8   2   5        118.06        135.81        25.87 o                         
  -6   2   5       1239.49       1285.33        28.36 o                         
  -4   2   5       2677.27       2763.88        42.67 o                         
  -2   2   5       4166.56       4084.82        46.57 o                         
   0   2   5       1758.95       1846.28        25.54 o                         
   2   2   5        736.54        723.82        15.95 o                         
   4   2   5        270.28        327.44        13.84 o                         
   6   2   5       1005.06        972.44        25.02 o                         
   8   2   5       1004.77       1030.02        30.18 o                         
  10   2   5         20.94         26.66        23.35 o                         
  12   2   5        363.56        419.99        50.93 o                         
  14   2   5        415.16        418.75        53.71 o                         
  16   2   5        219.61        276.76        51.91 o                         
  18   2   5         38.09          0.00        37.30 o                         
 -19   3   5          3.80         16.14        23.58 o                         
 -17   3   5         63.66         96.96        22.32 o                         
 -15   3   5        227.94        220.93        27.90 o                         
 -13   3   5         46.04         55.08        23.83 o                         
 -11   3   5        259.50        315.92        29.79 o                         
  -9   3   5        123.47        186.51        34.69 o                         
  -7   3   5        284.50        343.83        25.34 o                         
  -5   3   5         46.65         50.86        15.63 o                         
  -3   3   5       1049.70       1102.70        25.34 o                         
  -1   3   5        517.94        506.16        20.76 o                         
   1   3   5        219.07        217.95        15.08 o                         
   3   3   5        173.05        217.62        16.92 o                         
   5   3   5         23.33         27.77        14.35 o                         
   7   3   5          5.09          1.52        15.92 o                         
   9   3   5       1006.54        984.60        35.21 o                         
  11   3   5          0.01          5.70        22.05 o                         
  13   3   5        462.79        426.98        61.45 o                         
  15   3   5         37.40         72.66        42.23 o                         
  17   3   5          0.66          3.32        53.90 o                         
 -18   4   5         49.85         68.30        34.02 o                         
 -16   4   5        123.21        148.32        26.91 o                         
 -14   4   5         68.21        111.68        26.44 o                         
 -12   4   5        251.21        288.52        32.42 o                         
 -10   4   5         40.87         29.67        23.01 o                         
  -8   4   5        474.26        547.66        35.46 o                         
  -6   4   5        557.98        606.88        32.34 o                         
  -4   4   5         23.76         24.68        15.72 o                         
  -2   4   5        119.12        122.33        19.21 o                         
   0   4   5       1258.04       1275.22        35.49 o                         
   2   4   5        560.19        534.87        22.37 o                         
   4   4   5       1059.29       1038.35        29.80 o                         
   6   4   5         14.61         27.53        19.96 o                         
   8   4   5        166.22        176.06        29.64 o                         
  10   4   5        498.23        563.53        35.47 o                         
  12   4   5        442.48        494.62        36.93 o                         
  14   4   5        254.92        294.66        28.43 o                         
  16   4   5          0.09          0.00        33.86 o                         
 -17   5   5         53.31        142.27        67.66 o                         
 -15   5   5         36.03         75.60        41.83 o                         
 -13   5   5         86.10        106.87        41.83 o                         
 -11   5   5          8.75         89.62        26.39 o                         
  -9   5   5          6.24         14.61        23.55 o                         
  -7   5   5         12.56          0.00        24.01 o                         
  -5   5   5       1536.46       1355.95        58.11 o                         
  -3   5   5         12.22          6.35        22.97 o                         
  -1   5   5          8.59         18.60        22.44 o                         
   1   5   5        419.43        462.20        36.31 o                         
   3   5   5          6.99         18.91        21.50 o                         
   5   5   5         57.95         59.22        24.35 o                         
   7   5   5          0.53          9.57        23.46 o                         
   9   5   5         64.29         46.70        30.60 o                         
  11   5   5          3.24          0.00        22.92 o                         
  13   5   5          2.60         18.22        22.14 o                         
  15   5   5         14.08         16.29        44.71 o                         
 -10   6   5          0.49        442.62       113.07 o                         
  -8   6   5         28.88        118.23        41.19 o                         
  -6   6   5          0.04         11.20        31.77 o                         
  -4   6   5         64.34         99.41        28.61 o                         
  -2   6   5       3866.53       3403.61        89.03 o                         
   0   6   5         86.99         58.75        36.42 o                         
   2   6   5         11.34         23.97        29.47 o                         
   4   6   5        191.57        241.10        34.42 o                         
   6   6   5         25.68          5.22        26.97 o                         
   8   6   5          9.32          0.00        22.71 o                         
  10   6   5         21.78          4.93        27.34 o                         
  12   6   5         46.64          6.89        26.31 o                         
  14   6   5         50.67         53.33        26.97 o                         
  -7   7   5         47.47         47.29        29.45 o                         
  -5   7   5          4.97          7.26        36.82 o                         
  -3   7   5        103.91         60.57        31.45 o                         
  -1   7   5          2.35          8.70        46.17 o                         
   1   7   5         64.69        105.05        30.92 o                         
   3   7   5          5.32          0.00        27.34 o                         
   5   7   5         99.50         87.80        30.89 o                         
   7   7   5         43.57         47.07        29.03 o                         
   9   7   5          1.24          7.07        26.63 o                         
  11   7   5          6.20          0.00        52.62 o                         
  -8   8   5          0.18         31.17        33.56 o                         
  -6   8   5          3.84         25.44        34.03 o                         
  -4   8   5        710.62        459.60        45.87 o                         
  -2   8   5        204.13        119.83        36.17 o                         
   0   8   5          6.19         37.70        31.46 o                         
   2   8   5        101.72         60.59        52.15 o                         
   4   8   5         22.25          9.98        27.74 o                         
   6   8   5          0.60         34.72        31.74 o                         
 -20   0   6         46.80         29.24        26.34 o                         
 -18   0   6        176.55        157.35        33.65 o                         
 -16   0   6         61.98         72.87        29.63 o                         
 -14   0   6        889.11        828.10        48.04 o                         
 -12   0   6          9.86         24.35        29.36 o                         
 -10   0   6        280.41        371.22        30.88 o                         
  -8   0   6       4974.10       5229.75       112.53 o                         
  -6   0   6      16734.64      17244.03       229.04 o                         
  -4   0   6        157.20        181.96        20.59 o                         
  -2   0   6       4899.36       4875.84        87.49 o                         
   0   0   6       1686.91       1491.08        28.43 o                         
   2   0   6      10991.08      10906.62       150.39 o                         
   4   0   6      19536.20      20164.14       264.38 o                         
   6   0   6       1574.05       1518.48       106.30 o                         
   8   0   6        207.03        213.51        40.50 o                         
  10   0   6        111.26        150.20        46.35 o                         
  12   0   6       1166.19       1109.20        87.11 o                         
  14   0   6        359.85        251.32       144.81 o                         
  16   0   6        455.57        355.56        81.26 o                         
  18   0   6         16.24          0.00        55.96 o                         
 -21   1   6         23.47          4.42        20.92 o                         
 -19   1   6          9.41          5.30        26.03 o                         
 -17   1   6        671.81        580.27        43.33 o                         
 -15   1   6          1.28         10.25        16.85 o                         
 -13   1   6          9.01          0.03        16.27 o                         
 -11   1   6         90.40         79.37        18.14 o                         
  -9   1   6        714.18        736.72        26.80 o                         
  -7   1   6         13.79         48.67        10.68 o                         
  -5   1   6       1121.82       1053.22        17.68 o                         
  -3   1   6        303.68        293.98        21.10 o                         
  -1   1   6         55.05         74.50         7.46 o                         
   1   1   6       9088.55       8648.51        82.85 o                         
   3   1   6        130.81        150.94        12.30 o                         
   5   1   6       7756.04       7706.36        87.99 o                         
   7   1   6        630.79        733.54        40.01 o                         
   9   1   6         72.64         97.65        29.97 o                         
  11   1   6        171.72        235.00        43.23 o                         
  13   1   6        423.10        421.45        51.21 o                         
  15   1   6         48.60         85.06        37.52 o                         
  17   1   6         48.16         44.59        33.40 o                         
  19   1   6          0.01          0.00        40.33 o                         
 -20   2   6          4.14          4.80        36.08 o                         
 -18   2   6          4.03         27.66        23.34 o                         
 -16   2   6        121.92        116.75        25.76 o                         
 -14   2   6          9.24         10.27        22.30 o                         
 -12   2   6         44.80         31.12        17.99 o                         
 -10   2   6         12.80          7.71        19.41 o                         
  -8   2   6        360.17        428.49        41.27 o                         
  -6   2   6       2267.94       2240.49        77.13 o                         
  -4   2   6        630.28        670.70        22.54 o                         
  -2   2   6        958.34        966.88        20.34 o                         
   0   2   6        973.23        986.50        18.63 o                         
   2   2   6       2635.36       2551.95        31.27 o                         
   4   2   6         40.49         57.55        10.39 o                         
   6   2   6       3174.46       3160.25        45.91 o                         
   8   2   6       2106.38       2245.53        46.66 o                         
  10   2   6         23.52         62.57        29.82 o                         
  12   2   6       2090.72       1976.30        78.89 o                         
  14   2   6        366.21        418.14        65.34 o                         
  16   2   6          8.93         44.69        36.95 o                         
  18   2   6          6.35          0.00        35.41 o                         
 -19   3   6         28.13         27.00        26.50 o                         
 -17   3   6        522.89        511.06        39.47 o                         
 -15   3   6         98.46        110.59        22.65 o                         
 -13   3   6        194.50        178.64        27.87 o                         
 -11   3   6        194.15        184.14        33.71 o                         
  -9   3   6        375.30        428.34        36.92 o                         
  -7   3   6        377.49        520.51        29.66 o                         
  -5   3   6       1932.60       1876.72        40.48 o                         
  -3   3   6         49.57         51.45        14.66 o                         
  -1   3   6        166.63        198.47        16.31 o                         
   1   3   6        817.12        739.30        28.21 o                         
   3   3   6        908.73        887.28        24.48 o                         
   5   3   6        266.17        322.80        22.44 o                         
   7   3   6         87.75         96.39        19.10 o                         
   9   3   6         10.84         12.26        16.88 o                         
  11   3   6         12.64         16.40        14.45 o                         
  13   3   6        497.86        501.48        62.48 o                         
  15   3   6        224.48        213.43        44.85 o                         
  17   3   6         34.78         15.08        39.76 o                         
 -18   4   6         99.47        137.52        31.40 o                         
 -16   4   6         58.44        108.35        28.76 o                         
 -14   4   6        104.40        111.96        24.87 o                         
 -12   4   6        281.13        314.42        32.19 o                         
 -10   4   6         10.57          0.00        30.72 o                         
  -8   4   6         65.85         28.33        22.68 o                         
  -6   4   6         85.76         61.98        21.07 o                         
  -4   4   6          8.44          0.00        15.44 o                         
  -2   4   6        253.85        294.94        24.20 o                         
   0   4   6        166.91        235.90        17.80 o                         
   2   4   6       1624.24       1587.17        34.10 o                         
   4   4   6          4.54          0.01        15.67 o                         
   6   4   6        724.16        724.58        34.64 o                         
   8   4   6        626.55        766.04        37.71 o                         
  10   4   6        287.68        338.71        29.05 o                         
  12   4   6        170.72        230.71        25.22 o                         
  14   4   6         40.21         78.31        19.53 o                         
  16   4   6          6.66         10.53        38.21 o                         
 -17   5   6         87.49         80.65        27.38 o                         
 -15   5   6         80.06        195.42        94.97 o                         
 -13   5   6         15.17         66.68        40.67 o                         
 -11   5   6        386.80        450.17        39.04 o                         
  -9   5   6         43.06         72.37        28.57 o                         
  -7   5   6        155.67        184.78        29.82 o                         
  -5   5   6        169.30        200.88        29.56 o                         
  -3   5   6        157.12        126.41        25.52 o                         
  -1   5   6        586.50        608.69        42.26 o                         
   1   5   6         73.23         78.25        25.51 o                         
   3   5   6        363.36        392.39        32.52 o                         
   5   5   6        213.93        242.26        31.15 o                         
   7   5   6         47.76         70.40        24.54 o                         
   9   5   6         40.70         45.19        22.42 o                         
  11   5   6        333.12        317.05        32.47 o                         
  13   5   6          0.00          0.00        32.05 o                         
  15   5   6         73.95         83.66        30.59 o                         
 -10   6   6          0.37        176.70       178.57 o                         
  -8   6   6          3.32         43.65        35.53 o                         
  -6   6   6         52.41         78.24        27.85 o                         
  -4   6   6         45.75         61.01        30.91 o                         
  -2   6   6         95.01         79.54        30.41 o                         
   0   6   6        304.73        279.13        50.16 o                         
   2   6   6        202.92        195.67        33.95 o                         
   4   6   6         36.25         13.88        26.78 o                         
   6   6   6         67.18         12.54        32.25 o                         
   8   6   6         20.13          0.00        25.88 o                         
  10   6   6          7.16          0.00        63.82 o                         
  12   6   6          0.71          0.00        55.98 o                         
  14   6   6          2.64         13.99        54.78 o                         
  -7   7   6         76.55         18.00        29.35 o                         
  -5   7   6          2.56         10.12        28.80 o                         
  -3   7   6         66.74         43.28        31.77 o                         
  -1   7   6        139.76         91.17        31.95 o                         
   1   7   6        282.09        279.41        38.89 o                         
   3   7   6         43.09         63.56        29.27 o                         
   5   7   6          2.55          5.63        28.84 o                         
   7   7   6          0.26         27.20        26.52 o                         
   9   7   6          5.61          0.00        52.11 o                         
  11   7   6          0.46          0.00        59.51 o                         
  -8   8   6          0.00          0.36        31.37 o                         
  -6   8   6         14.08          6.08        31.75 o                         
  -4   8   6        586.48        460.70        47.62 o                         
  -2   8   6         96.74         43.42        34.23 o                         
   0   8   6          3.54          0.00        37.62 o                         
   2   8   6          0.18          0.00        35.03 o                         
   4   8   6         26.42         45.15        30.77 o                         
   6   8   6          0.28         12.10        32.31 o                         
 -21   1   7          0.02          0.00        19.12 o                         
 -19   1   7        114.76        128.64        24.44 o                         
 -17   1   7        190.13        190.40        24.35 o                         
 -15   1   7        876.11        785.55        35.18 o                         
 -13   1   7        198.21        209.41        27.21 o                         
 -11   1   7         38.85         57.91        17.09 o                         
  -9   1   7        572.59        614.69        24.02 o                         
  -7   1   7       6902.86       6976.72        84.57 o                         
  -5   1   7       2548.63       2676.68        38.92 o                         
  -3   1   7        224.50        250.49        14.39 o                         
  -1   1   7       1871.56       1694.90        22.63 o                         
   1   1   7        147.62        170.08        10.90 o                         
   3   1   7       8569.51       8431.29        88.06 o                         
   5   1   7         65.90         77.95         9.02 o                         
   7   1   7        354.17        513.05        55.34 o                         
   9   1   7        804.63        860.41        48.61 o                         
  11   1   7          0.89         23.04        29.31 o                         
  13   1   7        893.30        914.33        68.26 o                         
  15   1   7        236.83        244.75        44.80 o                         
  17   1   7         29.44         33.09        36.82 o                         
  19   1   7          0.19          0.00        41.22 o                         
 -20   2   7          3.07         26.71        33.12 o                         
 -18   2   7          0.18         17.36        18.47 o                         
 -16   2   7         53.64         66.24        20.88 o                         
 -14   2   7          0.82          0.00        27.13 o                         
 -12   2   7          0.17          0.00        27.65 o                         
 -10   2   7        342.98        431.72        43.18 o                         
  -8   2   7       4202.31       4082.53        58.71 o                         
  -6   2   7         41.32         58.49        12.87 o                         
  -4   2   7        830.28        767.72        20.02 o                         
  -2   2   7        811.85        807.98        18.85 o                         
   0   2   7        204.98        248.48        13.55 o                         
   2   2   7       3890.86       3766.43        44.34 o                         
   4   2   7       1297.48       1264.98        27.28 o                         
   6   2   7        309.35        325.10        20.24 o                         
   8   2   7        170.79        238.42        19.52 o                         
  10   2   7        116.23        122.47        33.22 o                         
  12   2   7         23.18         60.66        33.27 o                         
  14   2   7        209.28        229.04        48.28 o                         
  16   2   7          0.80         20.01        38.58 o                         
  18   2   7         57.64         69.55        42.22 o                         
 -19   3   7         49.30        117.57        29.20 o                         
 -17   3   7        682.04        741.57        45.41 o                         
 -15   3   7        113.17        156.78        25.69 o                         
 -13   3   7         29.14         15.37        20.17 o                         
 -11   3   7        473.30        547.68        40.29 o                         
  -9   3   7        314.71        373.17        34.44 o                         
  -7   3   7        188.12        236.88        24.15 o                         
  -5   3   7       1634.12       1577.96        34.80 o                         
  -3   3   7        664.01        742.30        23.25 o                         
  -1   3   7        328.37        359.60        19.43 o                         
   1   3   7       2424.84       2344.50        40.39 o                         
   3   3   7        177.97        227.26        23.19 o                         
   5   3   7        743.40        725.68        31.04 o                         
   7   3   7        409.97        438.38        26.87 o                         
   9   3   7          0.41          0.00        17.00 o                         
  11   3   7        288.73        265.51        25.87 o                         
  13   3   7        349.21        397.21        51.52 o                         
  15   3   7        143.01        119.12        44.39 o                         
  17   3   7         17.65          0.00        38.28 o                         
 -18   4   7          0.00         70.72        61.42 o                         
 -16   4   7         16.19         72.16        27.49 o                         
 -14   4   7         96.33        109.61        26.11 o                         
 -12   4   7         15.50          0.00        20.03 o                         
 -10   4   7         19.82          3.96        24.26 o                         
  -8   4   7          0.00          0.00        21.69 o                         
  -6   4   7         17.76          5.59        20.74 o                         
  -4   4   7        385.52        461.62        27.73 o                         
  -2   4   7       1372.28       1280.35        39.45 o                         
   0   4   7       2564.10       2512.88        44.57 o                         
   2   4   7        365.34        421.20        25.11 o                         
   4   4   7        246.10        275.08        25.80 o                         
   6   4   7         71.91        102.40        22.48 o                         
   8   4   7        322.76        381.98        31.16 o                         
  10   4   7         24.69         48.00        20.48 o                         
  12   4   7        146.74        139.03        23.15 o                         
  14   4   7         66.36         64.65        31.07 o                         
  16   4   7          0.47         19.08        40.16 o                         
 -17   5   7        144.48        548.83       150.31 o                         
 -15   5   7          1.21        492.72       122.03 o                         
 -13   5   7        231.18        272.60        32.78 o                         
 -11   5   7        275.65        326.72        59.19 o                         
  -9   5   7         12.44         32.35        24.08 o                         
  -7   5   7         17.86         14.26        23.22 o                         
  -5   5   7         13.28         64.88        24.61 o                         
  -3   5   7        533.63        629.94        39.47 o                         
  -1   5   7        937.92        970.94        43.24 o                         
   1   5   7        257.93        271.49        30.01 o                         
   3   5   7          8.23          0.00        19.99 o                         
   5   5   7         16.73         40.44        23.17 o                         
   7   5   7          0.58          9.50        21.80 o                         
   9   5   7        140.55        136.16        30.92 o                         
  11   5   7        208.87        235.68        32.98 o                         
  13   5   7         67.12         78.74        24.10 o                         
  15   5   7          0.30          6.11        58.77 o                         
 -12   6   7          5.41        300.32       190.98 o                         
 -10   6   7         85.87        271.16       125.48 o                         
  -8   6   7         11.16         51.90        44.66 o                         
  -6   6   7        164.00        158.25        33.73 o                         
  -4   6   7        169.72        147.90        33.27 o                         
  -2   6   7        111.36        106.97        28.91 o                         
   0   6   7        111.90         75.19        30.01 o                         
   2   6   7         51.85         38.42        32.04 o                         
   4   6   7         99.93         82.03        27.16 o                         
   6   6   7         51.47         21.33        27.54 o                         
   8   6   7          7.35          0.00        26.93 o                         
  10   6   7         44.00         39.20        34.64 o                         
  12   6   7        337.96        274.51        41.02 o                         
  -7   7   7          5.24          0.00        28.66 o                         
  -5   7   7        112.46         80.89        32.42 o                         
  -3   7   7          0.00         25.58        30.71 o                         
  -1   7   7          3.17         22.69        30.05 o                         
   1   7   7         18.83          0.00        35.63 o                         
   3   7   7          0.91          0.00        27.34 o                         
   5   7   7         56.41         69.62        30.06 o                         
   7   7   7          1.08          1.59        27.31 o                         
   9   7   7        104.90         21.51        59.41 o                         
  -8   8   7         45.51        107.87        35.58 o                         
  -6   8   7         18.00         20.06        29.69 o                         
  -4   8   7         30.95         22.23        30.60 o                         
  -2   8   7        323.74        241.24        40.79 o                         
   0   8   7          9.76          0.00        30.01 o                         
   2   8   7          4.30         61.37        33.55 o                         
   4   8   7          0.07         28.91        31.71 o                         
   6   8   7          0.29         22.27        28.55 o                         
 -20   0   8         53.97         36.51        25.52 o                         
 -18   0   8          5.13         18.99        23.02 o                         
 -16   0   8         51.51         33.17        24.85 o                         
 -14   0   8         79.98         61.44        33.66 o                         
 -12   0   8        148.00        173.37        29.16 o                         
 -10   0   8       3255.65       3133.67        67.56 o                         
  -8   0   8        161.56        207.59        24.50 o                         
  -6   0   8          0.02         15.47        22.92 o                         
  -4   0   8       1260.52       1387.34        79.37 o                         
  -2   0   8        294.58        311.24        20.70 o                         
   0   0   8      10471.99      10312.51       145.59 o                         
   2   0   8       4518.81       4413.45        80.69 o                         
   4   0   8       1025.45        919.18        30.20 o                         
   6   0   8       5943.34       6152.93       172.26 o                         
   8   0   8        825.39        871.66        64.64 o                         
  10   0   8        292.70        361.52        61.96 o                         
  12   0   8        813.82        873.89        90.14 o                         
  14   0   8          5.14         45.64        74.08 o                         
  16   0   8        171.29        174.68        64.22 o                         
  18   0   8         36.53         14.84        63.66 o                         
 -21   1   8          4.09          0.00        19.25 o                         
 -19   1   8         67.09         68.55        21.03 o                         
 -17   1   8         22.28          1.80        13.84 o                         
 -15   1   8         83.78         91.62        29.19 o                         
 -13   1   8         34.67          0.93        21.11 o                         
 -11   1   8        124.26        184.84        19.23 o                         
  -9   1   8        858.43        850.95        23.18 o                         
  -7   1   8         56.69         75.57        10.07 o                         
  -5   1   8        157.65        201.45        17.68 o                         
  -3   1   8        957.64        902.58        19.51 o                         
  -1   1   8        164.22        162.22        10.35 o                         
   1   1   8        537.51        505.58        18.55 o                         
   3   1   8        509.66        536.19        16.46 o                         
   5   1   8       1462.63       1413.22        29.54 o                         
   7   1   8        530.86        647.56        56.70 o                         
   9   1   8          0.00         10.60        26.90 o                         
  11   1   8         17.27         17.21        29.92 o                         
  13   1   8        115.04         98.01        36.86 o                         
  15   1   8          1.27         54.11        36.70 o                         
  17   1   8          5.01          0.00        33.04 o                         
 -20   2   8          0.02         61.00        46.44 o                         
 -18   2   8        155.48        153.16        24.20 o                         
 -16   2   8        204.61        228.01        28.25 o                         
 -14   2   8         50.57         63.02        22.06 o                         
 -12   2   8         21.35         38.28        20.76 o                         
 -10   2   8         27.20         13.72        30.47 o                         
  -8   2   8        446.90        478.73        19.81 o                         
  -6   2   8        383.67        397.56        19.09 o                         
  -4   2   8       3755.82       3917.85        57.03 o                         
  -2   2   8       2431.41       2518.99        39.72 o                         
   0   2   8        864.54        794.52        20.15 o                         
   2   2   8       4202.47       4272.78        67.83 o                         
   4   2   8       3945.61       3819.26        55.94 o                         
   6   2   8        164.31        201.89        13.88 o                         
   8   2   8         16.70         35.16        12.55 o                         
  10   2   8        769.77        882.63        60.65 o                         
  12   2   8        241.93        297.30        44.99 o                         
  14   2   8          2.42          0.00        34.90 o                         
  16   2   8         11.59          0.00        32.65 o                         
  18   2   8         21.50         84.42        61.70 o                         
 -19   3   8          0.05         38.49        41.63 o                         
 -17   3   8        277.67        293.98        30.53 o                         
 -15   3   8         27.33         19.86        18.03 o                         
 -13   3   8        112.80        111.74        27.97 o                         
 -11   3   8        199.24        155.04        25.38 o                         
  -9   3   8        251.68        240.58        27.28 o                         
  -7   3   8        264.87        363.96        31.40 o                         
  -5   3   8        619.40        605.68        26.07 o                         
  -3   3   8        666.52        664.87        22.59 o                         
  -1   3   8       4430.66       4652.84        69.90 o                         
   1   3   8       1695.37       1686.10        40.42 o                         
   3   3   8          2.23          0.67        17.03 o                         
   5   3   8        448.94        474.30        33.12 o                         
   7   3   8          0.23         15.29        17.91 o                         
   9   3   8        112.45        126.09        21.15 o                         
  11   3   8        212.40        214.66        20.37 o                         
  13   3   8          2.94          7.15        32.35 o                         
  15   3   8          2.93         35.22        40.57 o                         
  17   3   8          4.39          4.68        42.12 o                         
 -18   4   8          2.78         83.76        50.78 o                         
 -16   4   8          2.26         11.58        24.28 o                         
 -14   4   8          7.65          0.00        21.61 o                         
 -12   4   8        149.94        188.79        28.25 o                         
 -10   4   8        266.41        263.91        30.83 o                         
  -8   4   8        891.85        896.53        44.83 o                         
  -6   4   8        197.44        252.95        27.07 o                         
  -4   4   8         83.45         70.70        20.23 o                         
  -2   4   8        896.57        973.01        33.24 o                         
   0   4   8          3.40          0.49        19.65 o                         
   2   4   8        644.37        630.01        41.59 o                         
   4   4   8          0.15          0.00        20.57 o                         
   6   4   8         74.58         75.44        23.37 o                         
   8   4   8         33.80         25.24        22.90 o                         
  10   4   8        203.84        210.96        25.25 o                         
  12   4   8        809.63        753.56        38.34 o                         
  14   4   8         10.17         22.89        28.88 o                         
  16   4   8         19.18          0.00        44.19 o                         
 -17   5   8         78.78        569.50       148.92 o                         
 -15   5   8         16.88         49.90        25.32 o                         
 -13   5   8         77.02        168.67        44.77 o                         
 -11   5   8         78.28        109.09        35.87 o                         
  -9   5   8         23.50         37.44        30.25 o                         
  -7   5   8         54.74        109.42        27.63 o                         
  -5   5   8        129.81        121.93        30.37 o                         
  -3   5   8         16.31         16.46        26.00 o                         
  -1   5   8          9.29         31.78        25.57 o                         
   1   5   8        103.74        147.94        26.77 o                         
   3   5   8        609.08        581.29        37.92 o                         
   5   5   8        210.82        201.78        27.80 o                         
   7   5   8         10.54         36.20        21.89 o                         
   9   5   8        187.85        207.98        31.80 o                         
  11   5   8          1.16         40.42        22.63 o                         
  13   5   8         21.75         34.43        23.99 o                         
  15   5   8         15.70         41.51        68.12 o                         
 -10   6   8        303.33        277.92        42.18 o                         
  -8   6   8          8.39         59.24        49.33 o                         
  -6   6   8          9.60         72.42        44.79 o                         
  -4   6   8        145.09        177.46        44.91 o                         
  -2   6   8         56.83         79.81        27.95 o                         
   0   6   8          0.09         15.61        31.84 o                         
   2   6   8         22.28         26.18        24.13 o                         
   4   6   8         91.49        131.59        28.63 o                         
   6   6   8        235.34        173.93        29.53 o                         
   8   6   8         66.41          0.00        28.64 o                         
  10   6   8        316.60        254.83        35.21 o                         
  12   6   8        143.44        115.64        37.62 o                         
  -7   7   8        316.90        259.87        39.39 o                         
  -5   7   8         24.06         26.05        28.95 o                         
  -3   7   8         28.52          0.00        39.81 o                         
  -1   7   8          5.74          9.06        29.51 o                         
   1   7   8         51.69         80.73        31.58 o                         
   3   7   8        192.35        159.31        33.75 o                         
   5   7   8          5.90          0.00        29.37 o                         
   7   7   8         73.04         21.02        42.30 o                         
   9   7   8         12.48          0.00        58.79 o                         
  -6   8   8         21.10         67.69        34.47 o                         
  -4   8   8          5.38         72.88        33.36 o                         
  -2   8   8         31.78          0.00        31.00 o                         
   0   8   8          6.81         14.99        29.23 o                         
   2   8   8          8.00          0.00        31.18 o                         
   4   8   8         36.99         71.34        35.07 o                         
 -19   1   9          1.89          8.81        20.97 o                         
 -17   1   9         59.73         79.49        19.95 o                         
 -15   1   9         98.55        139.39        26.43 o                         
 -13   1   9        669.63        651.75        34.63 o                         
 -11   1   9        202.12        241.75        18.02 o                         
  -9   1   9        183.70        202.69        16.81 o                         
  -7   1   9       3009.87       3073.08        52.67 o                         
  -5   1   9        449.38        466.88        18.04 o                         
  -3   1   9       7472.59       7560.00        85.59 o                         
  -1   1   9        733.36        769.45        18.58 o                         
   1   1   9       1332.92       1288.03        22.75 o                         
   3   1   9          3.15          2.65         8.59 o                         
   5   1   9        751.91        668.13        23.84 o                         
   7   1   9         26.04         40.93        10.83 o                         
   9   1   9        126.79        144.97        33.84 o                         
  11   1   9          0.01          0.00        30.46 o                         
  13   1   9        599.67        611.89        59.56 o                         
  15   1   9          1.38          0.00        30.28 o                         
  17   1   9          8.18         41.96        42.66 o                         
 -20   2   9          0.20         27.48        41.79 o                         
 -18   2   9          0.78          0.00        17.02 o                         
 -16   2   9          5.32          5.31        17.85 o                         
 -14   2   9         50.62         21.10        25.22 o                         
 -12   2   9        529.17        562.89        32.90 o                         
 -10   2   9        466.65        513.98        27.40 o                         
  -8   2   9         59.15         89.03        14.80 o                         
  -6   2   9         36.71         36.05        11.62 o                         
  -4   2   9       3357.37       3503.35        53.87 o                         
  -2   2   9         17.04          6.66         9.67 o                         
   0   2   9       5631.44       5540.75        70.76 o                         
   2   2   9         27.48         48.89        14.48 o                         
   4   2   9       1294.10       1256.94        31.26 o                         
   6   2   9        842.99        874.78        23.49 o                         
   8   2   9        249.49        277.11        15.65 o                         
  10   2   9          8.55          0.00        29.91 o                         
  12   2   9          5.94          6.16        32.98 o                         
  14   2   9         48.07         22.73        35.97 o                         
  16   2   9         47.35         16.86        33.56 o                         
  18   2   9         89.24         29.35        47.76 o                         
 -19   3   9          9.86        119.94        32.27 o                         
 -17   3   9        188.88        145.23        24.58 o                         
 -15   3   9         10.05         20.83        19.10 o                         
 -13   3   9        562.40        576.33        41.29 o                         
 -11   3   9        920.06        885.10        45.88 o                         
  -9   3   9        228.51        260.92        26.76 o                         
  -7   3   9        997.46       1012.68        41.89 o                         
  -5   3   9          6.29          0.00        14.79 o                         
  -3   3   9         23.21         22.70        14.63 o                         
  -1   3   9       1082.12       1186.99        39.17 o                         
   1   3   9       1716.80       1768.46        45.22 o                         
   3   3   9       2170.75       2189.73        49.19 o                         
   5   3   9        371.84        416.87        27.88 o                         
   7   3   9          4.21          0.00        17.04 o                         
   9   3   9         20.58         22.49        19.28 o                         
  11   3   9        426.77        383.73        22.74 o                         
  13   3   9        175.75        106.59        43.81 o                         
  15   3   9         21.57         21.10        40.40 o                         
  17   3   9          9.13          0.00        38.93 o                         
 -18   4   9          0.03         65.43        67.22 o                         
 -16   4   9         23.21         84.05        38.23 o                         
 -14   4   9         96.33        123.52        28.85 o                         
 -12   4   9        337.50        337.35        39.88 o                         
 -10   4   9          0.44         18.08        23.17 o                         
  -8   4   9        668.48        737.82        38.83 o                         
  -6   4   9        266.26        259.85        28.01 o                         
  -4   4   9        236.51        291.75        27.27 o                         
  -2   4   9          2.34          0.00        20.27 o                         
   0   4   9        812.87        854.89        38.70 o                         
   2   4   9        178.00        183.38        27.23 o                         
   4   4   9         82.04        107.01        24.21 o                         
   6   4   9         14.66          0.00        19.94 o                         
   8   4   9         17.01          0.00        19.65 o                         
  10   4   9         16.20         25.15        20.96 o                         
  12   4   9        305.77        278.64        35.36 o                         
  14   4   9        131.29         93.88        44.37 o                         
  16   4   9          5.36          0.29        58.71 o                         
 -17   5   9        226.05        693.50       159.96 o                         
 -15   5   9          1.38         54.51        46.12 o                         
 -13   5   9        116.63        110.46        66.11 o                         
 -11   5   9        304.87        312.20        46.53 o                         
  -9   5   9       1479.92       1474.45        72.50 o                         
  -7   5   9         56.38         37.58        24.54 o                         
  -5   5   9         18.10         14.12        25.69 o                         
  -3   5   9         14.50         22.10        22.19 o                         
  -1   5   9         94.85        130.99        27.33 o                         
   1   5   9       1343.25       1347.03        72.87 o                         
   3   5   9          1.72          0.00        21.71 o                         
   5   5   9          1.74          0.00        20.89 o                         
   7   5   9         34.66         11.36        21.07 o                         
   9   5   9        365.03        391.69        33.44 o                         
  11   5   9          9.41         41.90        31.96 o                         
  13   5   9        218.64        190.77        39.71 o                         
  -8   6   9         29.66        112.45        56.73 o                         
  -6   6   9         38.41         95.80        47.09 o                         
  -4   6   9         43.50         91.29        40.10 o                         
  -2   6   9          0.04         58.11        32.94 o                         
   0   6   9         14.73          0.00        24.90 o                         
   2   6   9         18.60         40.40        22.84 o                         
   4   6   9          0.05          6.99        25.38 o                         
   6   6   9          0.86          0.00        26.03 o                         
   8   6   9         32.73         12.84        25.08 o                         
  10   6   9         64.63         65.14        26.41 o                         
  12   6   9          0.02          0.00        44.19 o                         
  -5   7   9          2.43          0.00        30.39 o                         
  -3   7   9          6.87         17.83        30.14 o                         
  -1   7   9        119.31        126.57        32.88 o                         
   1   7   9          9.53         53.33        30.37 o                         
   3   7   9         11.76         22.59        29.55 o                         
   5   7   9         27.89         71.99        30.13 o                         
   7   7   9          9.90         47.37        29.16 o                         
   9   7   9          7.18         44.24        28.19 o                         
  -6   8   9         15.46         45.41        33.67 o                         
  -4   8   9         25.09         17.35        33.05 o                         
  -2   8   9         11.02          8.22        38.01 o                         
   0   8   9         12.46         37.17        33.04 o                         
   2   8   9         38.78          0.00        28.86 o                         
   4   8   9          9.93         10.00        32.48 o                         
 -20   0  10          8.07         11.72        24.89 o                         
 -18   0  10         41.40         48.28        25.34 o                         
 -16   0  10        231.20        313.52        38.90 o                         
 -14   0  10        364.83        302.21        51.29 o                         
 -12   0  10        765.11        815.42        39.82 o                         
 -10   0  10        734.54        677.97        27.33 o                         
  -8   0  10         88.48        113.04        33.75 o                         
  -6   0  10       1715.95       1886.11        80.10 o                         
  -4   0  10      14445.65      14613.70       334.75 o                         
  -2   0  10      12485.89      12528.10       239.96 o                         
   0   0  10        149.32        156.29        17.70 o                         
   2   0  10       3304.76       3301.51        75.29 o                         
   4   0  10        186.65        241.00        22.41 o                         
   6   0  10        835.37        874.74        30.63 o                         
   8   0  10        502.90        699.36        76.27 o                         
  10   0  10       1321.70       1326.24        89.17 o                         
  12   0  10          4.15          0.00        45.39 o                         
  14   0  10        377.24        331.91        69.63 o                         
  16   0  10         47.46         62.81        55.96 o                         
  18   0  10         80.33         30.27        70.42 o                         
 -19   1  10         11.63         54.80        39.01 o                         
 -17   1  10         22.51         26.23        17.12 o                         
 -15   1  10         59.39         66.95        19.31 o                         
 -13   1  10        167.41        187.54        30.12 o                         
 -11   1  10         11.12         44.17        22.09 o                         
  -9   1  10         37.72         47.69        16.71 o                         
  -7   1  10        855.05        873.72        25.05 o                         
  -5   1  10       1238.39       1302.50        28.53 o                         
  -3   1  10         17.95         26.72         9.70 o                         
  -1   1  10       1822.50       1891.86        35.35 o                         
   1   1  10         21.29         45.10        12.21 o                         
   3   1  10        662.18        747.44        21.01 o                         
   5   1  10        225.44        246.75        16.09 o                         
   7   1  10          1.10         11.56        12.08 o                         
   9   1  10        161.91        174.01        34.68 o                         
  11   1  10         12.92          0.00        29.21 o                         
  13   1  10          0.74         21.37        34.03 o                         
  15   1  10          7.73         42.59        37.47 o                         
  17   1  10         82.73        141.40        43.36 o                         
 -20   2  10          1.33          0.00        39.77 o                         
 -18   2  10          8.57         11.13        19.20 o                         
 -16   2  10         19.51         34.04        18.79 o                         
 -14   2  10          2.57          0.00        16.72 o                         
 -12   2  10        519.89        528.59        31.76 o                         
 -10   2  10        403.84        499.87        31.75 o                         
  -8   2  10        699.02        619.78        28.99 o                         
  -6   2  10        290.25        326.14        18.77 o                         
  -4   2  10         20.70         36.33        10.84 o                         
  -2   2  10        356.52        395.28        19.42 o                         
   0   2  10        177.79        193.38        17.19 o                         
   2   2  10         47.17         30.92        15.89 o                         
   4   2  10        229.36        229.44        21.44 o                         
   6   2  10        104.53        114.62        15.08 o                         
   8   2  10        163.86        178.54        18.12 o                         
  10   2  10       1292.42       1266.69        63.52 o                         
  12   2  10        132.93         87.73        38.58 o                         
  14   2  10         79.11         99.67        39.41 o                         
  16   2  10         42.41          0.00        33.40 o                         
 -19   3  10         43.19         63.73        37.57 o                         
 -17   3  10          1.47          9.49        39.88 o                         
 -15   3  10          0.00          7.56        17.83 o                         
 -13   3  10        762.35        671.48        35.99 o                         
 -11   3  10        107.31        122.51        36.93 o                         
  -9   3  10         15.07          0.00        18.91 o                         
  -7   3  10         71.54         67.69        19.46 o                         
  -5   3  10         42.63         29.27        16.58 o                         
  -3   3  10         28.81         32.13        15.56 o                         
  -1   3  10        134.63        126.62        19.61 o                         
   1   3  10        752.90        808.08        32.64 o                         
   3   3  10        345.79        406.34        27.85 o                         
   5   3  10         10.44          0.00        19.52 o                         
   7   3  10        508.77        507.17        31.40 o                         
   9   3  10        489.60        521.30        36.39 o                         
  11   3  10         19.91         14.65        19.39 o                         
  13   3  10         11.81         17.22        34.20 o                         
  15   3  10         26.87         37.79        38.03 o                         
 -18   4  10          2.69         49.49        49.64 o                         
 -16   4  10         78.70         79.53        26.02 o                         
 -14   4  10         75.77         90.14        35.33 o                         
 -12   4  10          3.49         20.82        21.89 o                         
 -10   4  10        637.84        664.32        47.32 o                         
  -8   4  10          9.82         12.69        22.51 o                         
  -6   4  10         18.41          3.19        21.09 o                         
  -4   4  10         73.19         96.45        25.33 o                         
  -2   4  10          3.33         12.55        21.01 o                         
   0   4  10        241.23        282.81        28.26 o                         
   2   4  10         91.48         64.12        23.09 o                         
   4   4  10       1053.69       1045.27        42.81 o                         
   6   4  10        366.47        366.59        30.72 o                         
   8   4  10          0.90          0.00        18.73 o                         
  10   4  10        313.41        314.06        28.69 o                         
  12   4  10        299.92        246.71        44.94 o                         
  14   4  10         20.11          0.00        37.62 o                         
 -15   5  10         23.19         91.77        59.21 o                         
 -13   5  10        170.60        271.40        44.40 o                         
 -11   5  10        929.63        818.06        47.40 o                         
  -9   5  10         33.46         49.62        23.81 o                         
  -7   5  10        136.12        177.06        27.88 o                         
  -5   5  10         24.48         38.45        26.32 o                         
  -3   5  10        159.77        257.11        32.04 o                         
  -1   5  10         43.97         59.47        26.08 o                         
   1   5  10        204.50        178.82        31.50 o                         
   3   5  10         83.10         77.53        26.09 o                         
   5   5  10         29.30          0.00        20.64 o                         
   7   5  10        278.58        301.50        34.25 o                         
   9   5  10         80.53         77.33        24.23 o                         
  11   5  10          5.71         15.72        21.34 o                         
  13   5  10          0.08          0.00        43.14 o                         
 -10   6  10         98.52        204.08        86.87 o                         
  -8   6  10        355.45        397.95        69.03 o                         
  -6   6  10          1.45         60.30        37.47 o                         
  -4   6  10         33.76         80.37        40.17 o                         
  -2   6  10        173.02        249.87        50.91 o                         
   0   6  10          3.30          0.46        25.46 o                         
   2   6  10         78.45        119.00        23.51 o                         
   4   6  10        166.83        173.84        29.77 o                         
   6   6  10          1.34         11.32        25.20 o                         
   8   6  10          0.15         17.61        24.93 o                         
  10   6  10         35.20          1.50        42.14 o                         
  -5   7  10          5.53         48.26        74.46 o                         
  -3   7  10         87.52         90.75        32.39 o                         
  -1   7  10         48.54         39.97        30.41 o                         
   1   7  10         19.72         25.79        37.02 o                         
   3   7  10        220.28        175.99        31.14 o                         
   5   7  10        133.58        119.79        30.35 o                         
   7   7  10         34.01         40.02        40.39 o                         
  -4   8  10         17.56         82.13        46.37 o                         
  -2   8  10          7.29         35.73        33.41 o                         
   0   8  10          7.84         65.45        34.19 o                         
   2   8  10          1.04         45.45        34.63 o                         
 -19   1  11         49.04         44.42        22.30 o                         
 -17   1  11          2.34          0.00        16.48 o                         
 -15   1  11       1153.72        950.64        37.33 o                         
 -13   1  11        401.26        428.93        29.49 o                         
 -11   1  11       1406.69       1282.10        29.57 o                         
  -9   1  11        205.12        260.06        23.76 o                         
  -7   1  11        689.34        792.10        41.92 o                         
  -5   1  11        377.17        388.76        32.93 o                         
  -3   1  11       5728.84       5578.84        81.88 o                         
  -1   1  11       3886.32       4438.11        62.96 o                         
   1   1  11       3763.26       3888.63        54.91 o                         
   3   1  11        150.23        221.02        19.52 o                         
   5   1  11         87.74         95.76        14.27 o                         
   7   1  11       1397.29       1417.03        31.74 o                         
   9   1  11         39.28         20.17        27.64 o                         
  11   1  11        258.87        284.90        41.33 o                         
  13   1  11        102.58        201.24        41.93 o                         
  15   1  11         87.05        121.95        40.10 o                         
  17   1  11         15.67         54.84        44.15 o                         
 -20   2  11         54.21        103.45        21.27 o                         
 -18   2  11          3.94         72.81        46.17 o                         
 -16   2  11         27.94         27.50        18.21 o                         
 -14   2  11        379.43        381.97        30.05 o                         
 -12   2  11        400.41        451.28        28.37 o                         
 -10   2  11          0.86          0.00        21.24 o                         
  -8   2  11         46.76         58.62        13.98 o                         
  -6   2  11       1605.46       1602.48        33.55 o                         
  -4   2  11        153.87        161.84        16.33 o                         
  -2   2  11        165.21        205.57        15.13 o                         
   0   2  11       1522.78       1586.27        34.97 o                         
   2   2  11         93.78        115.59        18.26 o                         
   4   2  11        802.87        735.14        30.69 o                         
   6   2  11        186.89        222.54        22.64 o                         
   8   2  11         96.99         55.96        12.71 o                         
  10   2  11        138.05        145.56        37.89 o                         
  12   2  11        518.14        481.21        60.42 o                         
  14   2  11         44.83         38.80        35.00 o                         
  16   2  11         26.41         13.83        37.02 o                         
 -19   3  11          3.37         80.08        37.62 o                         
 -17   3  11         25.85         52.80        24.56 o                         
 -15   3  11        162.57        205.08        26.73 o                         
 -13   3  11       1045.57        924.57        39.63 o                         
 -11   3  11        240.16        272.11        29.98 o                         
  -9   3  11       2709.26       2552.46        58.37 o                         
  -7   3  11        505.24        505.71        26.41 o                         
  -5   3  11        581.11        540.58        26.14 o                         
  -3   3  11        977.27        926.51        35.16 o                         
  -1   3  11        124.39        175.53        21.80 o                         
   1   3  11        627.03        680.96        37.50 o                         
   3   3  11        215.83        208.61        24.46 o                         
   5   3  11         26.52         15.52        21.55 o                         
   7   3  11        113.84        100.25        22.09 o                         
   9   3  11        442.32        446.92        30.61 o                         
  11   3  11         63.18         63.20        15.55 o                         
  13   3  11        212.73        131.85        38.86 o                         
  15   3  11          0.04         20.64        36.63 o                         
 -18   4  11          0.00        105.95        51.36 o                         
 -16   4  11          0.17         35.45        30.57 o                         
 -14   4  11          8.73         40.72        36.20 o                         
 -12   4  11          1.24         44.54        24.32 o                         
 -10   4  11        392.65        439.59        34.13 o                         
  -8   4  11         94.88         88.19        24.81 o                         
  -6   4  11        194.78        188.80        27.04 o                         
  -4   4  11        590.62        635.11        36.80 o                         
  -2   4  11        205.76        163.71        25.34 o                         
   0   4  11        219.62        262.98        27.29 o                         
   2   4  11        122.54        154.34        26.07 o                         
   4   4  11         20.03         33.31        23.76 o                         
   6   4  11          0.26         18.84        20.44 o                         
   8   4  11        276.02        287.46        27.94 o                         
  10   4  11        109.11        123.40        23.30 o                         
  12   4  11        127.59        115.05        20.19 o                         
  14   4  11          0.11          0.00        48.56 o                         
 -15   5  11          0.42        173.38        88.21 o                         
 -13   5  11         35.60        103.62        56.35 o                         
 -11   5  11          3.00         57.22        53.34 o                         
  -9   5  11         22.21         17.47        27.54 o                         
  -7   5  11        132.23        184.54        38.65 o                         
  -5   5  11        137.92        160.32        28.22 o                         
  -3   5  11        101.75        104.24        26.64 o                         
  -1   5  11          2.21          0.00        23.05 o                         
   1   5  11          4.95         27.54        23.77 o                         
   3   5  11        539.29        548.59        38.03 o                         
   5   5  11        298.05        282.51        33.17 o                         
   7   5  11          1.77          0.00        22.61 o                         
   9   5  11        100.31         92.87        25.59 o                         
  11   5  11        278.28        265.05        37.59 o                         
  13   5  11          1.72          2.38        19.28 o                         
  -6   6  11         73.20        150.02        43.90 o                         
  -4   6  11         27.53         66.19        27.85 o                         
  -2   6  11          7.53         56.45        25.15 o                         
   0   6  11         76.94         95.64        40.10 o                         
   2   6  11        562.13        650.82        60.88 o                         
   4   6  11          0.00          0.00        22.41 o                         
   6   6  11         40.41         50.31        25.68 o                         
   8   6  11         67.46         57.74        33.38 o                         
  10   6  11         45.16         47.92        39.47 o                         
  -5   7  11         24.79         12.41        73.08 o                         
  -3   7  11         71.59        124.97        38.46 o                         
  -1   7  11         31.37          0.00        34.97 o                         
   1   7  11          0.05         72.45        25.02 o                         
   3   7  11          9.02         43.59        25.80 o                         
   5   7  11         88.31         90.96        32.32 o                         
   7   7  11         34.58          5.14        38.51 o                         
  -2   8  11         43.45         74.43        43.19 o                         
   0   8  11          0.45          7.10        31.25 o                         
 -20   0  12         16.75          2.93        27.56 o                         
 -18   0  12          3.24          0.00        31.28 o                         
 -16   0  12        576.70        537.00        67.08 o                         
 -14   0  12        489.17        672.83        96.21 o                         
 -12   0  12       1551.96       1387.27        80.46 o                         
 -10   0  12        425.91        503.58        63.48 o                         
  -8   0  12        697.14        640.15        56.89 o                         
  -6   0  12        263.43        195.65        39.56 o                         
  -4   0  12         12.38          5.84        23.31 o                         
  -2   0  12        195.81        209.47        16.43 o                         
   0   0  12        560.39        624.11        27.11 o                         
   2   0  12       1989.71       1876.07        59.99 o                         
   4   0  12        817.54        786.39        52.92 o                         
   6   0  12          7.79         16.94        22.19 o                         
   8   0  12        541.92        618.88        74.41 o                         
  10   0  12       3613.55       3307.69       140.27 o                         
  12   0  12          8.38         55.18        57.52 o                         
  14   0  12        126.92        121.72        62.17 o                         
  16   0  12         82.79        131.84        84.80 o                         
 -19   1  12         13.38         36.50        26.73 o                         
 -17   1  12         14.16         24.45        18.34 o                         
 -15   1  12        119.31        134.86        19.91 o                         
 -13   1  12       2603.42       2376.93        42.41 o                         
 -11   1  12        393.06        355.06        27.59 o                         
  -9   1  12        104.70        114.84        27.58 o                         
  -7   1  12        286.93        311.24        33.89 o                         
  -5   1  12        469.52        509.58        34.72 o                         
  -3   1  12        854.85        891.05        21.44 o                         
  -1   1  12        449.82        466.33        19.86 o                         
   1   1  12         81.78         84.97        13.08 o                         
   3   1  12        111.02         75.31        15.33 o                         
   5   1  12        226.14        254.48        21.69 o                         
   7   1  12        326.64        316.56        16.89 o                         
   9   1  12         46.40         94.47        33.65 o                         
  11   1  12          2.87         13.16        28.10 o                         
  13   1  12         76.55         56.41        37.13 o                         
  15   1  12          3.92         17.14        35.99 o                         
 -18   2  12          8.20         62.33        20.21 o                         
 -16   2  12         18.56          8.63        17.20 o                         
 -14   2  12         15.48         44.51        18.66 o                         
 -12   2  12        369.64        480.85        45.28 o                         
 -10   2  12        877.19        811.46        27.60 o                         
  -8   2  12        135.71        160.44        18.90 o                         
  -6   2  12       1439.34       1405.90        51.63 o                         
  -4   2  12        779.90        748.39        23.50 o                         
  -2   2  12       2696.04       2600.65        42.08 o                         
   0   2  12          0.74          1.65        15.76 o                         
   2   2  12        102.17        136.97        20.23 o                         
   4   2  12        124.96        158.94        21.22 o                         
   6   2  12          6.78          6.86        20.58 o                         
   8   2  12         57.92         34.34        13.63 o                         
  10   2  12        351.11        376.03        45.49 o                         
  12   2  12        115.80         66.28        40.40 o                         
  14   2  12        104.79        122.73        41.51 o                         
  16   2  12         38.58         21.93        39.10 o                         
 -17   3  12        139.26        214.92        32.58 o                         
 -15   3  12         13.14         16.57        22.29 o                         
 -13   3  12         52.78         78.89        22.45 o                         
 -11   3  12       1194.19       1083.90        42.01 o                         
  -9   3  12         23.21         11.37        18.33 o                         
  -7   3  12         50.66         52.54        17.73 o                         
  -5   3  12        687.09        656.91        31.16 o                         
  -3   3  12         40.75         34.91        18.46 o                         
  -1   3  12        599.11        682.94        40.78 o                         
   1   3  12         11.53         10.55        19.12 o                         
   3   3  12         42.85         33.29        21.55 o                         
   5   3  12        123.02        155.63        24.74 o                         
   7   3  12        163.81        168.84        23.65 o                         
   9   3  12        385.21        349.55        29.52 o                         
  11   3  12         16.69         47.93        20.76 o                         
  13   3  12          8.30          0.00        31.13 o                         
  15   3  12         88.20         79.48        41.38 o                         
 -16   4  12         20.47         60.32        45.79 o                         
 -14   4  12         49.18         52.82        24.15 o                         
 -12   4  12          4.52         28.42        22.78 o                         
 -10   4  12          0.33         40.20        23.49 o                         
  -8   4  12        129.21        127.14        25.44 o                         
  -6   4  12        187.80        224.23        29.38 o                         
  -4   4  12         19.51         28.79        22.71 o                         
  -2   4  12         92.46        121.23        24.41 o                         
   0   4  12        285.76        331.46        30.73 o                         
   2   4  12         27.74         41.51        23.61 o                         
   4   4  12        217.17        194.70        27.64 o                         
   6   4  12         11.56         28.49        20.39 o                         
   8   4  12          4.50         17.53        20.42 o                         
  10   4  12         12.97         30.16        23.84 o                         
  12   4  12         13.65         54.09        19.57 o                         
  14   4  12         27.58          0.00        34.92 o                         
 -13   5  12         28.60        185.09       134.96 o                         
 -11   5  12         21.21         34.81        25.69 o                         
  -9   5  12        474.76        513.66        45.93 o                         
  -7   5  12         14.61         22.65        31.78 o                         
  -5   5  12         15.79         12.26        23.92 o                         
  -3   5  12         36.88         38.44        24.27 o                         
  -1   5  12        229.64        240.92        36.18 o                         
   1   5  12         39.13          6.09        21.96 o                         
   3   5  12        507.34        640.32        55.28 o                         
   5   5  12          0.24         10.79        22.34 o                         
   7   5  12          4.80          0.00        20.33 o                         
   9   5  12         90.18         36.65        22.71 o                         
  11   5  12          0.81          0.15        31.02 o                         
  -6   6  12        303.74        344.19        45.62 o                         
  -4   6  12          3.58         75.18        42.99 o                         
  -2   6  12          1.41         46.89        24.57 o                         
   0   6  12         40.50         60.61        27.83 o                         
   2   6  12        112.89        104.77        28.86 o                         
   4   6  12          7.24          8.70        28.18 o                         
   6   6  12        166.43        162.96        29.84 o                         
   8   6  12          4.05         18.74        23.85 o                         
  10   6  12          0.10         20.70        34.89 o                         
  -3   7  12        127.00        205.46        79.98 o                         
  -1   7  12         20.20          9.03        29.35 o                         
   1   7  12        156.70        131.74        32.11 o                         
   3   7  12          1.22          2.36        25.04 o                         
   5   7  12        225.94        183.02        32.22 o                         
 -19   1  13         13.35         43.10        33.66 o                         
 -17   1  13          8.44         15.12        16.96 o                         
 -15   1  13       1593.13       1381.07        41.73 o                         
 -13   1  13       1116.22        987.30        37.67 o                         
 -11   1  13        466.91        461.61        27.47 o                         
  -9   1  13       1313.17       1180.63        56.18 o                         
  -7   1  13          1.36          0.00        18.96 o                         
  -5   1  13       1084.77        954.81        45.72 o                         
  -3   1  13        165.99        161.55        15.17 o                         
  -1   1  13        275.39        355.79        18.52 o                         
   1   1  13       1290.11       1335.87        36.61 o                         
   3   1  13        355.61        364.80        24.48 o                         
   5   1  13        462.11        427.43        26.87 o                         
   7   1  13       3102.09       3079.36        49.78 o                         
   9   1  13        520.76        564.05        51.66 o                         
  11   1  13        163.83        212.49        61.55 o                         
  13   1  13         76.44         56.70        36.40 o                         
  15   1  13          3.33          0.00        37.18 o                         
 -18   2  13         40.49         42.09        18.13 o                         
 -16   2  13         21.42         28.26        18.20 o                         
 -14   2  13        203.40        265.24        33.28 o                         
 -12   2  13         28.21         28.18        20.97 o                         
 -10   2  13        198.89        204.58        37.55 o                         
  -8   2  13         40.19         31.12        14.77 o                         
  -6   2  13        181.04        179.20        19.85 o                         
  -4   2  13        201.81        226.22        20.10 o                         
  -2   2  13         21.59         25.45        13.39 o                         
   0   2  13        559.07        556.72        32.56 o                         
   2   2  13         14.41         48.00        21.13 o                         
   4   2  13          1.43          0.00        14.74 o                         
   6   2  13        161.28        154.29        29.08 o                         
   8   2  13       1350.69       1261.21        39.39 o                         
  10   2  13        320.57        398.19        48.64 o                         
  12   2  13        149.91        129.12        38.33 o                         
  14   2  13          0.21         20.14        34.32 o                         
 -17   3  13        137.77        188.42        24.35 o                         
 -15   3  13         93.08        126.64        23.78 o                         
 -13   3  13          0.01          7.35        19.77 o                         
 -11   3  13          5.94          8.48        14.66 o                         
  -9   3  13        237.62        221.67        25.24 o                         
  -7   3  13          1.12          0.00        16.40 o                         
  -5   3  13       1262.71       1178.72        38.81 o                         
  -3   3  13       1096.09       1068.91        38.46 o                         
  -1   3  13         23.77         14.89        20.68 o                         
   1   3  13        413.03        483.48        32.73 o                         
   3   3  13        548.95        545.85        34.62 o                         
   5   3  13         93.90         72.81        22.93 o                         
   7   3  13        393.49        425.23        30.27 o                         
   9   3  13        211.69        181.44        26.86 o                         
  11   3  13         91.94         61.30        22.61 o                         
  13   3  13          6.13          0.00        30.03 o                         
  15   3  13          2.50          8.67        41.23 o                         
 -16   4  13          1.97         81.51        69.89 o                         
 -14   4  13         24.29         88.27        69.88 o                         
 -12   4  13         16.93         57.63        22.15 o                         
 -10   4  13          7.23         12.30        24.63 o                         
  -8   4  13        474.69        564.27        36.30 o                         
  -6   4  13        822.99        821.81        42.76 o                         
  -4   4  13        287.58        286.01        30.68 o                         
  -2   4  13         14.83         21.46        21.13 o                         
   0   4  13          0.35         16.09        22.81 o                         
   2   4  13       1127.41       1137.07        44.98 o                         
   4   4  13        431.35        485.04        34.46 o                         
   6   4  13        227.56        239.66        26.69 o                         
   8   4  13        261.43        262.69        29.92 o                         
  10   4  13         21.71         32.05        20.95 o                         
  12   4  13          7.27          0.00        21.27 o                         
 -15   5  13         32.52        186.17        79.62 o                         
 -13   5  13          0.61        406.77       119.96 o                         
 -11   5  13          5.93         40.36        33.81 o                         
  -9   5  13        169.34        242.19        50.08 o                         
  -7   5  13        137.87        165.31        32.81 o                         
  -5   5  13        862.91        958.49        85.52 o                         
  -3   5  13        749.52        970.40        80.83 o                         
  -1   5  13         31.27         12.71        23.21 o                         
   1   5  13        180.81        202.37        28.64 o                         
   3   5  13         55.49         74.17        25.08 o                         
   5   5  13        687.05        771.97        45.65 o                         
   7   5  13         16.07         33.10        22.45 o                         
   9   5  13         37.55          3.57        21.45 o                         
  11   5  13         14.66         15.82        26.93 o                         
  -6   6  13         80.29         88.57        36.28 o                         
  -4   6  13          7.54         76.44        48.19 o                         
  -2   6  13        230.34        323.43        54.38 o                         
   0   6  13         12.49         44.13        31.84 o                         
   2   6  13         10.34         13.39        22.56 o                         
   4   6  13        311.52        316.29        32.55 o                         
   6   6  13         49.65         45.07        26.41 o                         
   8   6  13        138.39         99.12        44.50 o                         
  -3   7  13        106.46        157.20        77.22 o                         
  -1   7  13         38.92        339.21        81.36 o                         
   1   7  13          9.11         63.90        30.39 o                         
   3   7  13          2.22         17.20        22.56 o                         
   5   7  13          7.04          9.46        31.04 o                         
 -18   0  14          0.09          0.00        48.44 o                         
 -16   0  14         25.01         51.64        50.34 o                         
 -14   0  14        120.26         88.63        46.20 o                         
 -12   0  14        704.03        618.00        83.45 o                         
 -10   0  14        792.63        751.76        68.84 o                         
  -8   0  14        222.73        213.94        45.37 o                         
  -6   0  14       2684.03       2422.34       171.23 o                         
  -4   0  14          2.68         21.89        30.57 o                         
  -2   0  14        111.33        148.76        22.09 o                         
   0   0  14          3.78          0.00        13.66 o                         
   2   0  14        465.57        504.43        48.68 o                         
   4   0  14        244.45        261.85        32.77 o                         
   6   0  14       1225.53       1120.08        51.59 o                         
   8   0  14        579.09        560.45        42.37 o                         
  10   0  14        119.92        106.59        50.00 o                         
  12   0  14        139.17        129.74        54.78 o                         
  14   0  14         42.56          0.00        45.58 o                         
 -19   1  14         76.38        101.69        21.89 o                         
 -17   1  14         26.48          0.00        19.42 o                         
 -15   1  14        115.50        117.93        21.16 o                         
 -13   1  14        469.92        500.13        42.43 o                         
 -11   1  14       2369.47       2159.39       117.51 o                         
  -9   1  14         58.64         80.56        29.44 o                         
  -7   1  14        161.17        164.36        30.21 o                         
  -5   1  14         64.37         40.74        36.02 o                         
  -3   1  14         26.18         60.78        12.80 o                         
  -1   1  14        941.57        901.86        29.08 o                         
   1   1  14        965.31        969.06        33.23 o                         
   3   1  14        170.13        165.41        20.39 o                         
   5   1  14        237.88        289.16        23.48 o                         
   7   1  14        161.96        196.22        24.30 o                         
   9   1  14        134.77         78.17        33.90 o                         
  11   1  14        125.04         96.74        36.49 o                         
  13   1  14          5.99          0.00        29.82 o                         
  15   1  14         17.66         10.81        37.47 o                         
 -18   2  14          1.95          8.72        20.93 o                         
 -16   2  14         68.77         89.23        25.23 o                         
 -14   2  14        733.48        613.81        33.33 o                         
 -12   2  14         48.30         59.27        17.72 o                         
 -10   2  14          9.48          3.34        16.14 o                         
  -8   2  14        344.40        296.60        25.52 o                         
  -6   2  14         78.16         82.56        19.16 o                         
  -4   2  14          4.11          2.83         9.90 o                         
  -2   2  14        102.10         80.56        14.77 o                         
   0   2  14        850.35        826.40        33.90 o                         
   2   2  14        234.51        274.11        25.17 o                         
   4   2  14        840.77        864.09        35.63 o                         
   6   2  14         54.62         55.27        20.90 o                         
   8   2  14          0.13          6.49        15.42 o                         
  10   2  14        208.06        136.17        46.54 o                         
  12   2  14        146.30        143.96        40.55 o                         
  14   2  14          3.77          0.00        32.06 o                         
 -17   3  14         73.49        127.82        29.91 o                         
 -15   3  14        391.37        528.44        49.64 o                         
 -13   3  14        399.35        426.63        30.94 o                         
 -11   3  14          1.52         13.79        15.35 o                         
  -9   3  14        335.67        406.29        27.64 o                         
  -7   3  14          4.63          0.00        21.71 o                         
  -5   3  14       1029.43       1076.58        38.40 o                         
  -3   3  14          4.37          1.95        17.21 o                         
  -1   3  14       1606.50       1530.05        45.87 o                         
   1   3  14        232.23        220.93        26.29 o                         
   3   3  14       1527.97       1504.20        47.83 o                         
   5   3  14        562.05        616.61        38.46 o                         
   7   3  14         69.72         80.62        20.37 o                         
   9   3  14         15.34         12.64        18.58 o                         
  11   3  14          1.05          0.00        27.93 o                         
  13   3  14          6.58         42.47        47.77 o                         
 -16   4  14         33.19         79.67        53.33 o                         
 -14   4  14         92.92        155.44        42.78 o                         
 -12   4  14         47.40         86.39        30.25 o                         
 -10   4  14          0.72         36.66        31.26 o                         
  -8   4  14        166.87        258.27        32.69 o                         
  -6   4  14         98.11        114.28        23.96 o                         
  -4   4  14        141.46        155.85        26.60 o                         
  -2   4  14        390.91        407.26        32.94 o                         
   0   4  14          0.92          3.75        20.68 o                         
   2   4  14        469.06        461.76        34.62 o                         
   4   4  14         74.11        100.52        24.80 o                         
   6   4  14         58.71         68.00        20.79 o                         
   8   4  14         52.92         45.59        21.92 o                         
  10   4  14          0.03         15.00        19.15 o                         
  12   4  14          5.40          0.00        19.57 o                         
 -15   5  14          8.12        136.90        70.26 o                         
 -13   5  14          4.95        129.15        57.25 o                         
 -11   5  14         18.35         58.31        24.15 o                         
  -9   5  14          0.02         26.01        31.55 o                         
  -7   5  14         14.85         20.61        23.87 o                         
  -5   5  14         85.60         76.87        25.27 o                         
  -3   5  14        147.15        232.10        39.23 o                         
  -1   5  14        105.50        139.31        27.96 o                         
   1   5  14        134.19        107.18        25.44 o                         
   3   5  14         12.02         30.96        22.51 o                         
   5   5  14        196.18        228.59        29.04 o                         
   7   5  14         47.68         68.33        26.31 o                         
   9   5  14          5.00          0.00        22.82 o                         
  11   5  14         22.91          0.00        25.40 o                         
  -4   6  14        358.44        361.44        40.37 o                         
  -2   6  14         10.98         25.33        24.78 o                         
   0   6  14         31.00        106.86        37.02 o                         
   2   6  14          2.81         27.00        26.95 o                         
   4   6  14         76.98        126.70        25.80 o                         
   6   6  14        135.67         92.27        26.42 o                         
   8   6  14         14.71         30.64        31.92 o                         
  -1   7  14         12.69        194.42        82.73 o                         
   1   7  14          2.29          0.00        27.84 o                         
   3   7  14          0.05         14.58        36.79 o                         
 -17   1  15          0.00          0.00        17.32 o                         
 -15   1  15        153.82        123.60        34.29 o                         
 -13   1  15        272.47        285.56        42.51 o                         
 -11   1  15         64.66         54.24        25.94 o                         
  -9   1  15        213.61        207.87        35.68 o                         
  -7   1  15       1219.15       1013.94        52.97 o                         
  -5   1  15       2360.76       2347.94        74.71 o                         
  -3   1  15        634.40        617.94        24.31 o                         
  -1   1  15        483.85        482.50        24.31 o                         
   1   1  15       1736.98       1625.03        44.99 o                         
   3   1  15          5.10          4.54        23.12 o                         
   5   1  15          0.69          8.73        16.35 o                         
   7   1  15        941.56        937.64        37.22 o                         
   9   1  15        118.47        129.19        34.18 o                         
  11   1  15          0.26          0.00        29.57 o                         
  13   1  15          0.93          2.34        34.57 o                         
 -18   2  15          1.24         23.45        17.66 o                         
 -16   2  15         30.86         38.19        21.85 o                         
 -14   2  15          4.61          8.86        33.45 o                         
 -12   2  15        137.61        197.23        25.12 o                         
 -10   2  15          0.66         21.75        16.61 o                         
  -8   2  15       1548.81       1396.48        59.04 o                         
  -6   2  15        709.39        677.14        32.57 o                         
  -4   2  15         11.12         26.40        10.54 o                         
  -2   2  15         59.19         58.57        14.45 o                         
   0   2  15        768.92        842.26        42.15 o                         
   2   2  15       1824.25       1741.09        49.93 o                         
   4   2  15         18.16         25.81        18.13 o                         
   6   2  15         12.86          0.00        22.36 o                         
   8   2  15         43.53         31.32        16.49 o                         
  10   2  15         72.77          0.00        29.46 o                         
  12   2  15          9.22         11.39        34.51 o                         
  14   2  15          5.30          0.00        37.97 o                         
 -17   3  15          0.10          4.29        59.61 o                         
 -15   3  15        587.65        603.60        34.20 o                         
 -13   3  15         16.48         67.59        17.79 o                         
 -11   3  15        253.77        228.02        37.23 o                         
  -9   3  15         16.34         81.98        17.14 o                         
  -7   3  15        448.01        534.59        35.66 o                         
  -5   3  15       1069.51       1129.26        45.55 o                         
  -3   3  15        463.96        362.03        28.23 o                         
  -1   3  15          7.22          0.00        18.51 o                         
   1   3  15        111.55        105.93        24.98 o                         
   3   3  15        382.05        346.04        30.67 o                         
   5   3  15       2187.13       1986.75        65.62 o                         
   7   3  15        223.71        232.24        25.60 o                         
   9   3  15          6.70          0.58        16.40 o                         
  11   3  15         14.80         62.90        34.78 o                         
  13   3  15         25.17         38.03        38.06 o                         
 -16   4  15         17.38         99.61        54.99 o                         
 -14   4  15         65.68         80.05        31.14 o                         
 -12   4  15          1.10         38.27        25.02 o                         
 -10   4  15         48.76         88.83        22.22 o                         
  -8   4  15        343.75        417.58        32.23 o                         
  -6   4  15        537.81        561.16        37.69 o                         
  -4   4  15         76.49         84.83        23.42 o                         
  -2   4  15        170.41        178.66        25.64 o                         
   0   4  15         56.20         62.70        23.32 o                         
   2   4  15        214.79        242.45        28.74 o                         
   4   4  15        722.66        729.62        42.60 o                         
   6   4  15         71.96         70.30        22.81 o                         
   8   4  15        646.63        547.81        37.30 o                         
  10   4  15         17.46         15.91        29.86 o                         
  12   4  15          9.01         29.60        22.87 o                         
 -13   5  15         13.51        138.76        69.43 o                         
 -11   5  15         76.12        213.81        52.84 o                         
  -9   5  15         24.83         83.70        46.25 o                         
  -7   5  15         30.90         73.69        28.25 o                         
  -5   5  15         46.72         87.46        25.51 o                         
  -3   5  15        234.68        286.66        32.61 o                         
  -1   5  15         32.71         62.50        24.94 o                         
   1   5  15          1.18          0.00        21.51 o                         
   3   5  15        108.77        105.00        25.72 o                         
   5   5  15        260.74        285.15        44.61 o                         
   7   5  15        373.66        375.06        32.98 o                         
   9   5  15         19.81          3.46        21.39 o                         
  -4   6  15         53.06        525.37       117.21 o                         
  -2   6  15         24.61        130.52        42.93 o                         
   0   6  15         19.81         64.03        33.60 o                         
   2   6  15         37.06        105.43        43.27 o                         
   4   6  15         15.72         73.55        24.56 o                         
   6   6  15          0.92         37.25        32.96 o                         
   1   7  15          3.93         43.77        30.66 o                         
 -18   0  16         22.09          0.00        30.13 o                         
 -16   0  16          2.06         55.44        38.48 o                         
 -14   0  16        615.05        544.60        78.27 o                         
 -12   0  16        153.12        118.32        48.22 o                         
 -10   0  16       1429.19       1204.96        83.36 o                         
  -8   0  16       2307.83       1829.31       189.11 o                         
  -6   0  16         83.02         25.84        32.24 o                         
  -4   0  16         92.38         71.94        34.41 o                         
  -2   0  16          8.47          0.00        17.98 o                         
   0   0  16       8194.23       8326.74       285.19 o                         
   2   0  16         67.66         94.71        26.46 o                         
   4   0  16        586.22        521.96        43.03 o                         
   6   0  16        403.32        409.16        39.00 o                         
   8   0  16         33.44         96.48        46.92 o                         
  10   0  16          5.30          2.20        45.70 o                         
  12   0  16        182.21        147.89        56.84 o                         
  14   0  16         12.36          0.00        42.39 o                         
 -17   1  16          6.46          1.23        38.21 o                         
 -15   1  16          8.84         54.67        45.94 o                         
 -13   1  16          1.93          0.00        19.84 o                         
 -11   1  16        611.60        585.53        51.61 o                         
  -9   1  16          3.60          0.00        22.85 o                         
  -7   1  16         40.99         17.56        24.55 o                         
  -5   1  16        709.29        702.20        49.67 o                         
  -3   1  16        542.45        493.19        28.20 o                         
  -1   1  16        649.57        725.07        26.45 o                         
   1   1  16        819.05        806.19        38.68 o                         
   3   1  16       2943.93       2746.37       101.17 o                         
   5   1  16          1.26          0.00        15.38 o                         
   7   1  16         26.38         22.32        15.87 o                         
   9   1  16        148.03        143.98        37.07 o                         
  11   1  16         29.71          5.96        30.88 o                         
  13   1  16         48.34         43.21        36.37 o                         
 -16   2  16         66.14         73.89        21.77 o                         
 -14   2  16          3.80          0.00        31.53 o                         
 -12   2  16        118.28        145.41        32.73 o                         
 -10   2  16        142.91        172.52        33.96 o                         
  -8   2  16        923.15        875.25        54.32 o                         
  -6   2  16         55.04         63.40        22.20 o                         
  -4   2  16        675.48        593.24        55.61 o                         
  -2   2  16         55.50         58.89        14.34 o                         
   0   2  16          0.69          0.00        22.10 o                         
   2   2  16        663.21        705.13        35.96 o                         
   4   2  16          2.29          0.00        18.01 o                         
   6   2  16        835.15        804.25        38.17 o                         
   8   2  16        257.04        268.67        25.15 o                         
  10   2  16         14.01         68.52        33.31 o                         
  12   2  16          4.25         24.69        34.05 o                         
 -17   3  16         92.91         83.65        32.77 o                         
 -15   3  16        188.38        215.69        27.66 o                         
 -13   3  16        195.86        252.08        34.02 o                         
 -11   3  16         40.07         71.72        22.02 o                         
  -9   3  16          1.25          2.95        18.43 o                         
  -7   3  16        100.86         83.50        22.09 o                         
  -5   3  16          9.75          0.00        17.44 o                         
  -3   3  16        356.57        371.56        30.82 o                         
  -1   3  16        480.20        567.46        46.65 o                         
   1   3  16         28.88         43.75        24.58 o                         
   3   3  16          0.87          0.00        22.38 o                         
   5   3  16        181.79        185.19        25.87 o                         
   7   3  16         17.67         28.29        25.44 o                         
   9   3  16          0.00          0.00        16.12 o                         
  11   3  16         68.40         49.18        21.49 o                         
 -14   4  16        184.56        209.70        49.85 o                         
 -12   4  16         26.10         94.98        33.38 o                         
 -10   4  16         73.96        163.33        24.13 o                         
  -8   4  16         68.08        139.88        23.17 o                         
  -6   4  16        720.78        792.75        74.93 o                         
  -4   4  16        244.08        243.75        28.34 o                         
  -2   4  16        183.53        221.81        27.69 o                         
   0   4  16          1.27          0.00        20.55 o                         
   2   4  16        184.15        177.99        27.59 o                         
   4   4  16          3.36         16.15        21.99 o                         
   6   4  16          2.14         28.45        21.36 o                         
   8   4  16          0.10          0.00        22.48 o                         
  10   4  16          5.16         22.67        19.53 o                         
 -13   5  16         33.58        508.82       128.24 o                         
 -11   5  16          2.54         72.24        22.57 o                         
  -9   5  16         10.22        193.56        66.69 o                         
  -7   5  16          5.03         63.78        32.48 o                         
  -5   5  16         20.66         41.05        32.22 o                         
  -3   5  16        207.84        242.60        51.60 o                         
  -1   5  16        209.25        235.57        29.17 o                         
   1   5  16          5.55         44.53        22.82 o                         
   3   5  16         17.07        122.46        33.75 o                         
   5   5  16         85.76        105.98        26.90 o                         
   7   5  16         26.79         49.67        27.64 o                         
   9   5  16         22.27         48.21        24.55 o                         
  -2   6  16         93.91        221.50        70.41 o                         
   2   6  16         21.85        139.69        65.82 o                         
   4   6  16         14.55         99.67        24.52 o                         
   6   6  16         52.28         87.01        26.86 o                         
 -17   1  17         39.79         34.84        26.37 o                         
 -15   1  17         22.25         21.02        23.80 o                         
 -13   1  17        124.34        116.39        31.43 o                         
 -11   1  17          9.49         11.80        25.44 o                         
  -9   1  17        200.94        137.53        32.51 o                         
  -7   1  17       1161.54       1153.63        58.36 o                         
  -5   1  17       1993.33       1728.14       169.24 o                         
  -3   1  17        285.19        326.16        32.62 o                         
  -1   1  17        593.53        690.17        26.14 o                         
   1   1  17        935.46        888.71        36.95 o                         
   3   1  17       1425.21       1386.17        66.28 o                         
   5   1  17        711.43        699.55        37.18 o                         
   7   1  17          6.67         14.35        15.94 o                         
   9   1  17         27.18         17.56        20.48 o                         
  11   1  17         59.50         61.08        35.91 o                         
  13   1  17        104.20         78.40        40.99 o                         
 -16   2  17        104.05        153.96        40.20 o                         
 -14   2  17         13.24         67.95        32.24 o                         
 -12   2  17         76.78         25.57        26.91 o                         
 -10   2  17       1017.24        900.55        58.79 o                         
  -8   2  17        189.31        175.63        33.48 o                         
  -6   2  17        761.37        726.80        53.72 o                         
  -4   2  17        125.29        130.94        18.20 o                         
  -2   2  17       1030.96        911.51        41.90 o                         
   0   2  17        207.33        169.55        23.56 o                         
   2   2  17        160.55        145.38        23.69 o                         
   4   2  17        595.89        599.23        33.47 o                         
   6   2  17          0.22          0.00        16.24 o                         
   8   2  17         70.38         58.68        32.34 o                         
  10   2  17         33.90         69.43        33.25 o                         
  12   2  17          6.32          0.00        33.27 o                         
 -15   3  17         11.27        132.37        49.09 o                         
 -13   3  17         98.85        156.27        31.48 o                         
 -11   3  17          1.67         64.16        29.72 o                         
  -9   3  17        210.73        239.89        30.65 o                         
  -7   3  17        416.01        395.79        34.29 o                         
  -5   3  17         18.02         26.22        17.23 o                         
  -3   3  17        495.65        476.35        30.22 o                         
  -1   3  17         85.51        103.43        21.39 o                         
   1   3  17        234.49        218.28        27.40 o                         
   3   3  17          8.45          0.00        19.42 o                         
   5   3  17        293.15        260.44        29.37 o                         
   7   3  17        418.49        351.49        30.76 o                         
   9   3  17          1.53         10.09        17.95 o                         
  11   3  17          2.36          0.00        34.44 o                         
 -14   4  17         22.42        114.84        54.51 o                         
 -12   4  17        108.02        159.76        47.59 o                         
 -10   4  17         95.62        119.96        27.34 o                         
  -8   4  17          0.84         36.80        62.02 o                         
  -6   4  17         90.61        131.85        28.08 o                         
  -4   4  17        290.53        334.43        31.97 o                         
  -2   4  17        115.64        150.81        27.38 o                         
   0   4  17          2.84          0.00        20.79 o                         
   2   4  17         20.59         16.41        22.61 o                         
   4   4  17         24.44         45.12        25.59 o                         
   6   4  17         99.35         90.41        28.32 o                         
   8   4  17         16.42         25.97        18.78 o                         
  10   4  17          1.14         23.88        18.63 o                         
 -11   5  17          0.12        417.80       124.10 o                         
  -9   5  17         24.20        134.18        59.91 o                         
  -7   5  17        106.45         90.17        29.03 o                         
  -5   5  17         23.19         66.75        41.61 o                         
  -3   5  17          0.12         36.68        37.00 o                         
  -1   5  17         60.62        166.16        29.01 o                         
   1   5  17          6.62         28.01        22.80 o                         
   3   5  17         74.13         89.07        26.28 o                         
   5   5  17        299.00        375.48        49.06 o                         
   7   5  17         76.34        111.91        24.36 o                         
   0   6  17         33.43        132.10        66.24 o                         
   2   6  17         13.21        108.93        66.19 o                         
   4   6  17          6.59         78.82        34.22 o                         
 -16   0  18         30.48         43.60        32.40 o                         
 -14   0  18          0.51         58.47        38.61 o                         
 -12   0  18        293.33        227.48        53.51 o                         
 -10   0  18        114.46         96.85        46.10 o                         
  -8   0  18       4405.65       3847.54       151.21 o                         
  -6   0  18       1261.45       1140.70        80.22 o                         
  -4   0  18       1583.63       1343.31       151.10 o                         
  -2   0  18          2.53          0.02        21.92 o                         
   0   0  18         94.43         82.87        38.38 o                         
   2   0  18       2209.03       2200.12        94.88 o                         
   4   0  18          0.04         15.22        25.68 o                         
   6   0  18        792.55        784.35        50.46 o                         
   8   0  18        103.92         97.84        27.25 o                         
  10   0  18         23.10         52.12        41.30 o                         
  12   0  18         93.64        209.08        62.74 o                         
 -17   1  18         16.99          0.00        47.17 o                         
 -15   1  18          2.73         39.36        29.73 o                         
 -13   1  18          0.44          9.63        25.93 o                         
 -11   1  18          0.51         34.51        25.19 o                         
  -9   1  18          2.72          0.00        27.86 o                         
  -7   1  18        387.74        327.38        40.52 o                         
  -5   1  18        268.98        220.90        34.62 o                         
  -3   1  18         12.81         30.15        33.99 o                         
  -1   1  18        164.44        185.80        22.54 o                         
   1   1  18          0.85          0.00        16.77 o                         
   3   1  18        725.64        766.38        39.05 o                         
   5   1  18        208.30        154.51        23.34 o                         
   7   1  18         40.75         62.08        19.04 o                         
   9   1  18         15.61          0.00        19.52 o                         
  11   1  18          4.91         23.16        33.17 o                         
 -16   2  18          3.13         27.36        27.08 o                         
 -14   2  18         57.76         60.23        29.05 o                         
 -12   2  18         51.48         93.17        30.40 o                         
 -10   2  18        179.33        163.35        37.55 o                         
  -8   2  18        444.30        422.30        49.88 o                         
  -6   2  18       1211.87       1117.60        61.45 o                         
  -4   2  18        370.20        404.07        31.97 o                         
  -2   2  18         13.55         34.30        15.22 o                         
   0   2  18       1308.09       1321.48        43.32 o                         
   2   2  18        348.74        339.35        30.08 o                         
   4   2  18         16.28         21.55        19.53 o                         
   6   2  18        175.87        168.65        24.78 o                         
   8   2  18          1.23         11.47        17.02 o                         
  10   2  18          8.19         41.40        32.08 o                         
 -15   3  18          0.01         11.89        31.80 o                         
 -13   3  18          0.38         74.79        21.65 o                         
 -11   3  18         52.10         96.33        24.66 o                         
  -9   3  18        127.89        162.56        23.24 o                         
  -7   3  18        112.46        197.77        30.25 o                         
  -5   3  18          1.47          0.00        22.98 o                         
  -3   3  18          2.81         30.48        16.83 o                         
  -1   3  18        730.93        825.59        45.74 o                         
   1   3  18        241.51        294.57        28.73 o                         
   3   3  18        138.43        111.22        39.67 o                         
   5   3  18          6.14          1.43        21.23 o                         
   7   3  18         12.17          9.11        18.42 o                         
   9   3  18         29.08         34.93        19.40 o                         
 -14   4  18          0.76         77.97        75.90 o                         
 -12   4  18        149.00        355.82        48.77 o                         
 -10   4  18         69.71        105.70        44.45 o                         
  -8   4  18          9.48         92.18        27.54 o                         
  -6   4  18         10.56         42.75        41.00 o                         
  -4   4  18        112.00        155.39        26.25 o                         
  -2   4  18        187.76        217.68        27.21 o                         
   0   4  18         17.83         40.13        30.35 o                         
   2   4  18         47.18         70.60        24.13 o                         
   4   4  18        135.00        166.17        33.51 o                         
   6   4  18          0.53         18.09        19.94 o                         
   8   4  18         46.62         53.53        21.95 o                         
 -11   5  18          5.75        519.84       128.24 o                         
  -9   5  18          8.68        466.07       140.65 o                         
  -7   5  18         46.43        180.99        87.35 o                         
  -5   5  18        115.06        181.87        49.54 o                         
  -3   5  18          0.46         72.83        50.30 o                         
  -1   5  18        449.34        525.38        56.22 o                         
   1   5  18          4.40         65.35        25.24 o                         
   3   5  18          1.60         15.34        31.73 o                         
   5   5  18         33.62         80.19        34.98 o                         
   0   6  18          0.44        211.44        80.49 o                         
 -15   1  19          5.13          7.59        28.46 o                         
 -13   1  19          8.79         28.06        32.04 o                         
 -11   1  19          0.01          0.00        23.53 o                         
  -9   1  19         66.23         80.91        32.04 o                         
  -7   1  19        104.32         87.76        35.12 o                         
  -5   1  19         53.87         31.89        26.76 o                         
  -3   1  19        842.39        806.87        40.40 o                         
  -1   1  19          0.30         21.90        18.47 o                         
   1   1  19        285.44        278.83        25.50 o                         
   3   1  19        579.91        522.87        33.53 o                         
   5   1  19        568.97        595.17        63.52 o                         
   7   1  19          0.36          0.00        16.12 o                         
   9   1  19         14.08         14.19        15.65 o                         
  11   1  19          2.39          0.00        30.38 o                         
 -14   2  19          4.11         70.20        40.00 o                         
 -12   2  19         10.51          0.00        28.06 o                         
 -10   2  19        450.96        487.31        49.85 o                         
  -8   2  19        617.09        606.13        55.83 o                         
  -6   2  19         62.47         65.51        30.93 o                         
  -4   2  19         37.16         14.40        15.92 o                         
  -2   2  19         20.34         44.40        13.61 o                         
   0   2  19        232.80        254.20        27.80 o                         
   2   2  19        304.84        297.86        29.29 o                         
   4   2  19         99.91         60.52        21.30 o                         
   6   2  19         67.40         51.72        20.66 o                         
   8   2  19          7.69         37.67        17.85 o                         
  10   2  19         25.18          0.00        28.16 o                         
 -13   3  19         41.54         87.68        31.90 o                         
 -11   3  19         69.65         83.68        40.60 o                         
  -9   3  19        100.38        180.29        28.37 o                         
  -7   3  19        368.23        352.26        60.74 o                         
  -5   3  19        172.68        129.43        34.30 o                         
  -3   3  19        534.15        479.12        35.77 o                         
  -1   3  19        281.65        260.85        25.96 o                         
   1   3  19        588.89        624.95        47.09 o                         
   3   3  19        150.71        155.25        25.60 o                         
   5   3  19         68.34         74.77        25.08 o                         
   7   3  19          0.40         18.69        17.72 o                         
   9   3  19         46.10         84.52        25.49 o                         
 -12   4  19         14.25        200.35        88.57 o                         
 -10   4  19        308.90        354.53        51.19 o                         
  -8   4  19         24.31         65.42        21.97 o                         
  -6   4  19         17.00         66.73        18.67 o                         
  -4   4  19         23.49         55.30        30.03 o                         
  -2   4  19        335.40        362.15        36.70 o                         
   0   4  19          0.02         21.46        23.65 o                         
   2   4  19          0.48         26.83        21.78 o                         
   4   4  19         36.38         34.04        23.50 o                         
   6   4  19         56.96         18.30        27.13 o                         
  -7   5  19         72.89        231.48        82.60 o                         
  -5   5  19         22.26        204.93        71.05 o                         
  -3   5  19          4.26        147.00        67.24 o                         
  -1   5  19        137.36        168.70        28.87 o                         
   1   5  19          7.85         34.48        24.31 o                         
   3   5  19         11.68         35.39        41.73 o                         
   5   5  19          1.56         88.79        34.74 o                         
 -14   0  20         26.06         68.97        46.19 o                         
 -12   0  20         59.32         63.73        42.78 o                         
 -10   0  20        100.42        244.07       118.59 o                         
  -8   0  20         39.31         34.47        33.29 o                         
  -6   0  20       1066.23        846.61       146.16 o                         
  -4   0  20        131.81        128.17        38.69 o                         
  -2   0  20          5.78         27.67        37.03 o                         
   0   0  20          0.23          0.00        24.63 o                         
   2   0  20        476.27        397.80        60.28 o                         
   4   0  20         65.30         52.43        27.13 o                         
   6   0  20        114.40         68.77        32.54 o                         
   8   0  20         46.58         70.95        29.75 o                         
  10   0  20          2.08          0.00        41.30 o                         
 -15   1  20          0.29         46.39        70.06 o                         
 -13   1  20          7.74          0.00        22.17 o                         
 -11   1  20         11.03         14.16        26.98 o                         
  -9   1  20         72.15         35.66        23.77 o                         
  -7   1  20        175.31        161.27        30.23 o                         
  -5   1  20         54.43         69.97        30.03 o                         
  -3   1  20         15.96          4.48        15.08 o                         
  -1   1  20        454.31        366.46        31.55 o                         
   1   1  20          0.74          0.00        19.37 o                         
   3   1  20          0.21          6.53        16.92 o                         
   5   1  20          3.36         15.62        16.95 o                         
   7   1  20          6.15          0.00        21.19 o                         
   9   1  20         19.22         38.48        20.78 o                         
 -14   2  20          8.50         46.30        29.65 o                         
 -12   2  20         63.65         77.60        40.71 o                         
 -10   2  20        104.76        148.69        36.23 o                         
  -8   2  20        532.23        501.30        49.37 o                         
  -6   2  20         59.57         69.92        31.48 o                         
  -4   2  20        177.72        142.43        26.42 o                         
  -2   2  20         65.97         52.17        25.39 o                         
   0   2  20        127.31        120.04        25.61 o                         
   2   2  20         39.47         28.83        21.01 o                         
   4   2  20          9.89         19.36        19.74 o                         
   6   2  20          8.92          6.33        20.19 o                         
   8   2  20          6.31         10.18        18.76 o                         
 -13   3  20         29.34        126.87        61.30 o                         
 -11   3  20          2.35         59.45        39.21 o                         
  -9   3  20          4.02         47.97        27.44 o                         
  -7   3  20         80.55         84.02        21.28 o                         
  -5   3  20        107.42         63.00        31.57 o                         
  -3   3  20          8.91         51.05        18.59 o                         
  -1   3  20         18.64         21.40        19.57 o                         
   1   3  20         63.98         18.72        24.96 o                         
   3   3  20        320.44        321.93        31.70 o                         
   5   3  20         40.39         38.23        22.90 o                         
   7   3  20         53.42         49.41        21.28 o                         
 -10   4  20        326.29        630.08       114.29 o                         
  -8   4  20        123.53        213.50        31.51 o                         
  -6   4  20         70.33        137.34        20.44 o                         
  -4   4  20          3.23         29.49        24.79 o                         
  -2   4  20         19.44         72.86        26.69 o                         
   0   4  20        304.21        300.58        39.68 o                         
   2   4  20         94.46         99.14        28.98 o                         
   4   4  20        138.93        175.03        34.82 o                         
   6   4  20          0.17         13.60        32.89 o                         
  -5   5  20         14.42        346.12       108.24 o                         
  -3   5  20         44.64        166.79        82.74 o                         
  -1   5  20        120.99        271.13        51.52 o                         
   1   5  20         35.26         78.09        55.29 o                         
 -13   1  21          3.78         19.42        25.22 o                         
 -11   1  21         26.44         68.19        27.66 o                         
  -9   1  21         24.07         34.37        24.51 o                         
  -7   1  21        133.59        114.42        33.65 o                         
  -5   1  21         37.91         28.63        27.11 o                         
  -3   1  21        905.08        852.08       108.67 o                         
  -1   1  21          5.60          0.00        17.78 o                         
   1   1  21        108.98         73.27        19.80 o                         
   3   1  21          0.53         20.00        18.21 o                         
   5   1  21         72.82         55.60        18.56 o                         
   7   1  21         10.41          7.73        18.94 o                         
 -12   2  21         76.12        102.22        66.48 o                         
 -10   2  21          3.14         62.34        29.58 o                         
  -8   2  21        101.96        101.69        29.11 o                         
  -6   2  21        153.41        115.55        32.09 o                         
  -4   2  21         43.92         44.33        17.44 o                         
  -2   2  21          0.45          9.67        18.40 o                         
   0   2  21        132.27        169.45        31.22 o                         
   2   2  21        115.71        131.64        24.66 o                         
   4   2  21          1.03         13.40        18.81 o                         
   6   2  21        129.85        115.10        34.83 o                         
   8   2  21          4.67          9.64        20.86 o                         
 -11   3  21         16.20        314.21        84.11 o                         
  -9   3  21         14.88         24.61        26.64 o                         
  -7   3  21          0.25         87.21        24.17 o                         
  -5   3  21         65.43         75.58        47.57 o                         
  -3   3  21          4.89         25.54        17.25 o                         
  -1   3  21        116.50        156.19        23.64 o                         
   1   3  21         28.37         27.29        20.12 o                         
   3   3  21         96.96         25.51        34.08 o                         
   5   3  21          7.94          0.75        20.14 o                         
 -10   4  21         55.87        144.30        79.41 o                         
  -8   4  21        129.05        315.55        80.42 o                         
  -6   4  21        138.21        122.13        40.05 o                         
  -4   4  21         19.88         74.74        21.56 o                         
  -2   4  21         77.28        101.13        39.88 o                         
   0   4  21         52.55         48.16        21.02 o                         
   2   4  21         31.72         89.53        46.05 o                         
   4   4  21         24.13         79.35        34.81 o                         
  -3   5  21         21.06        370.92       140.65 o                         
 -12   0  22          0.00          0.00        37.96 o                         
 -10   0  22         69.11        167.56        50.53 o                         
  -8   0  22          1.24          0.00        30.50 o                         
  -6   0  22         38.61         32.63        34.53 o                         
  -4   0  22          0.51          2.16        32.35 o                         
  -2   0  22        189.63        175.21        88.94 o                         
   0   0  22        244.31        191.61        46.48 o                         
   2   0  22         90.85         49.48        29.92 o                         
   4   0  22        173.40        251.14        39.64 o                         
   6   0  22        107.73        112.79        37.42 o                         
 -13   1  22          0.56         40.76        26.65 o                         
 -11   1  22          0.38         15.01        28.93 o                         
  -9   1  22          8.46         29.74        23.44 o                         
  -7   1  22        111.99        113.24        30.69 o                         
  -5   1  22        124.78        112.21        30.07 o                         
  -3   1  22         60.37         45.30        23.52 o                         
  -1   1  22         28.65         14.67        20.32 o                         
   1   1  22          0.85          0.00        18.15 o                         
   3   1  22         42.98         69.12        22.83 o                         
   5   1  22         90.96         87.20        22.62 o                         
   7   1  22         69.59         71.11        20.33 o                         
 -12   2  22         76.22        184.65        38.88 o                         
 -10   2  22          0.40         66.37        48.71 o                         
  -8   2  22          0.00         19.77        25.62 o                         
  -6   2  22         78.69         33.23        27.01 o                         
  -4   2  22          0.40         21.58        27.54 o                         
  -2   2  22          5.78         13.16        15.47 o                         
   0   2  22         26.82         11.83        21.20 o                         
   2   2  22         50.30         21.35        22.30 o                         
   4   2  22          0.20         20.78        20.06 o                         
   6   2  22         48.15         54.65        25.56 o                         
  -9   3  22         68.80        124.73        37.62 o                         
  -7   3  22          3.51         47.83        31.65 o                         
  -5   3  22        135.27        148.67        36.25 o                         
  -3   3  22         19.23          0.00        14.70 o                         
  -1   3  22         21.04         25.25        18.85 o                         
   1   3  22         11.54         63.01        22.11 o                         
   3   3  22         46.62         61.36        24.05 o                         
  -6   4  22          4.09         80.38        59.94 o                         
  -4   4  22          0.32         12.13        33.57 o                         
  -2   4  22          4.36         55.35        43.89 o                         
   0   4  22          3.79         58.59        28.47 o                         
 -11   1  23         19.73         20.33        31.10 o                         
  -9   1  23          7.81          2.55        24.83 o                         
  -7   1  23         40.73         55.14        29.27 o                         
  -5   1  23          1.25         33.16        34.21 o                         
  -3   1  23         13.68         77.77        26.61 o                         
  -1   1  23        111.90        138.19        24.31 o                         
   1   1  23          0.11         28.21        21.79 o                         
   3   1  23         46.50         39.57        33.82 o                         
   5   1  23         15.97         16.09        21.16 o                         
 -10   2  23         10.44         58.33        42.39 o                         
  -8   2  23          0.12         19.53        80.01 o                         
  -6   2  23         39.01         65.28        31.91 o                         
  -4   2  23         49.03         85.92        29.45 o                         
  -2   2  23         30.08         49.83        20.53 o                         
   0   2  23          0.34         13.55        27.10 o                         
   2   2  23          5.36          0.00        19.24 o                         
   4   2  23         14.96          0.00        20.22 o                         
  -7   3  23          3.86         45.32        34.38 o                         
  -5   3  23         51.16         86.30        20.29 o                         
  -3   3  23        163.04        237.01        42.20 o                         
  -1   3  23         13.18         40.26        20.52 o                         
   1   3  23         91.04         80.23        28.16 o                         
 -10   0  24          1.46          0.00        37.70 o                         
  -8   0  24         75.82        141.39        55.86 o                         
  -6   0  24         20.51         35.80        41.30 o                         
  -4   0  24          8.20         14.53        36.00 o                         
  -2   0  24          0.10         28.36        36.94 o                         
   0   0  24         69.53         40.83        31.69 o                         
   2   0  24          0.20          0.00        28.62 o                         
  -9   1  24          6.13         19.94        28.05 o                         
  -7   1  24          3.28          0.00        22.27 o                         
  -5   1  24          5.09          1.34        26.67 o                         
  -3   1  24         34.10         38.90        30.45 o                         
  -1   1  24         11.67         18.62        24.97 o                         
   1   1  24          0.92          0.00        19.68 o                         
   3   1  24          7.85         14.68        19.58 o                         
  -8   2  24         13.57         48.15        33.17 o                         
  -6   2  24         35.35         78.09        32.99 o                         
  -4   2  24          0.81         31.22        35.37 o                         
  -2   2  24          7.10         61.19        38.41 o                         
   0   2  24         56.49         48.26        22.99 o                         
  -5   1  25         18.49         20.39        28.75 o                         
  -3   1  25         14.92          0.00        23.29 o                         
  -1   1  25         67.34         80.82        33.84 o                         
                                                                                
