# Supplementary material for: Crystal structure and Hirshfeld surface analysis of (3Z)-7-meth­oxy-3-(2-phenyl­hydrazinyl­idene)-1-benzo­furan-2(3H)-one
Source: Acta Crystallogr E Crystallogr Commun. 2021 Aug 6;77(Pt 9):907–11. doi: 10.1107/S2056989021007891 (PMC8423015; doi:10.1107/S2056989021007891)
Supplement: Supplementary file 3 [file e-77-00907-Isup3.cml]

<?xml version="1.0" encoding="UTF-8"?>
<cml convention="cmlDict:cmllite" xmlns="http://www.xml-cml.org/schema" xmlns:cmlDict="http://www.xml-cml.org/dictionary/cml/" xmlns:nameDict="http://www.xml-cml.org/dictionary/cml/name/">
  <molecule id="m1">
    <name dictRef="nameDict:unknown">7-Methoxy-3-[(Z)-2-phenylhydrazinylidene]-1-benzofuran-2(3H)-one</name>
    <atomArray>
      <atom id="a1" elementType="C">
        <label value="1" dictRef="cmlDict:locant"/>
        <label value="C" dictRef="cmlDict:locant"/>
      </atom>
      <atom id="a22" elementType="O" hydrogenCount="0">
        <label value="O" dictRef="cmlDict:locant"/>
      </atom>
      <atom id="a43" elementType="H"/>
      <atom id="a44" elementType="H"/>
      <atom id="a45" elementType="H"/>
      <atom id="a2" elementType="C" hydrogenCount="0">
        <label value="1" dictRef="cmlDict:locant"/>
      </atom>
      <atom id="a3" elementType="C">
        <label value="2" dictRef="cmlDict:locant"/>
      </atom>
      <atom id="a4" elementType="C">
        <label value="3" dictRef="cmlDict:locant"/>
      </atom>
      <atom id="a5" elementType="C">
        <label value="4" dictRef="cmlDict:locant"/>
      </atom>
      <atom id="a6" elementType="C">
        <label value="5" dictRef="cmlDict:locant"/>
      </atom>
      <atom id="a7" elementType="C">
        <label value="6" dictRef="cmlDict:locant"/>
      </atom>
      <atom id="a46" elementType="H"/>
      <atom id="a47" elementType="H"/>
      <atom id="a48" elementType="H"/>
      <atom id="a49" elementType="H"/>
      <atom id="a50" elementType="H"/>
      <atom id="a8" elementType="N" hydrogenCount="0">
        <label value="1" dictRef="cmlDict:locant"/>
        <label value="N" dictRef="cmlDict:locant"/>
      </atom>
      <atom id="a9" elementType="N">
        <label value="2" dictRef="cmlDict:locant"/>
        <label value="N'" dictRef="cmlDict:locant"/>
      </atom>
      <atom id="a51" elementType="H"/>
      <atom id="a34" elementType="O" hydrogenCount="0">
        <label value="1" dictRef="cmlDict:locant"/>
      </atom>
      <atom id="a35" elementType="C" hydrogenCount="0">
        <label value="2" dictRef="cmlDict:locant"/>
      </atom>
      <atom id="a36" elementType="C" hydrogenCount="0">
        <label value="3" dictRef="cmlDict:locant"/>
      </atom>
      <atom id="a37" elementType="C" hydrogenCount="0">
        <label value="3a" dictRef="cmlDict:locant"/>
      </atom>
      <atom id="a38" elementType="C">
        <label value="4" dictRef="cmlDict:locant"/>
      </atom>
      <atom id="a39" elementType="C">
        <label value="5" dictRef="cmlDict:locant"/>
      </atom>
      <atom id="a40" elementType="C">
        <label value="6" dictRef="cmlDict:locant"/>
      </atom>
      <atom id="a41" elementType="C" hydrogenCount="0">
        <label value="7" dictRef="cmlDict:locant"/>
      </atom>
      <atom id="a42" elementType="C" hydrogenCount="0">
        <label value="7a" dictRef="cmlDict:locant"/>
      </atom>
      <atom id="a24" elementType="O" hydrogenCount="0">
        <label value="O" dictRef="cmlDict:locant"/>
      </atom>
      <atom id="a52" elementType="H"/>
      <atom id="a53" elementType="H"/>
      <atom id="a54" elementType="H"/>
    </atomArray>
    <bondArray>
      <bond id="a1_a22" atomRefs2="a1 a22" order="S"/>
      <bond id="a1_a43" atomRefs2="a1 a43" order="S"/>
      <bond id="a1_a44" atomRefs2="a1 a44" order="S"/>
      <bond id="a1_a45" atomRefs2="a1 a45" order="S"/>
      <bond id="a2_a3" atomRefs2="a2 a3" order="D"/>
      <bond id="a3_a4" atomRefs2="a3 a4" order="S"/>
      <bond id="a4_a5" atomRefs2="a4 a5" order="D"/>
      <bond id="a5_a6" atomRefs2="a5 a6" order="S"/>
      <bond id="a6_a7" atomRefs2="a6 a7" order="D"/>
      <bond id="a7_a2" atomRefs2="a7 a2" order="S"/>
      <bond id="a3_a46" atomRefs2="a3 a46" order="S"/>
      <bond id="a4_a47" atomRefs2="a4 a47" order="S"/>
      <bond id="a5_a48" atomRefs2="a5 a48" order="S"/>
      <bond id="a6_a49" atomRefs2="a6 a49" order="S"/>
      <bond id="a7_a50" atomRefs2="a7 a50" order="S"/>
      <bond id="a8_a9" atomRefs2="a8 a9" order="S"/>
      <bond id="a9_a51" atomRefs2="a9 a51" order="S"/>
      <bond id="a2_a9" atomRefs2="a2 a9" order="S"/>
      <bond id="a34_a35" atomRefs2="a34 a35" order="S"/>
      <bond id="a35_a36" atomRefs2="a35 a36" order="S"/>
      <bond id="a36_a37" atomRefs2="a36 a37" order="S"/>
      <bond id="a37_a42" atomRefs2="a37 a42" order="D"/>
      <bond id="a34_a42" atomRefs2="a34 a42" order="S"/>
      <bond id="a41_a40" atomRefs2="a41 a40" order="D"/>
      <bond id="a40_a39" atomRefs2="a40 a39" order="S"/>
      <bond id="a39_a38" atomRefs2="a39 a38" order="D"/>
      <bond id="a38_a37" atomRefs2="a38 a37" order="S"/>
      <bond id="a42_a41" atomRefs2="a42 a41" order="S"/>
      <bond id="a35_a24" atomRefs2="a35 a24" order="D"/>
      <bond id="a38_a52" atomRefs2="a38 a52" order="S"/>
      <bond id="a39_a53" atomRefs2="a39 a53" order="S"/>
      <bond id="a40_a54" atomRefs2="a40 a54" order="S"/>
      <bond id="a8_a36" atomRefs2="a8 a36" order="D">
        <bondStereo atomRefs4="a9 a8 a36 a35">C</bondStereo>
      </bond>
      <bond id="a22_a41" atomRefs2="a22 a41" order="S"/>
    </bondArray>
  </molecule>
</cml>
